# Supplementary material for: DNA Methylation Differences Between Zona Pellucida-Bound and Manually Selected Spermatozoa Are Associated With Autism Susceptibility
Source: Front Endocrinol (Lausanne). 2021 Nov 9;12:774260. doi: 10.3389/fendo.2021.774260 (PMC8630694; doi:10.3389/fendo.2021.774260)
Supplement: Supplementary file 6 [file Table_3.xlsx]

## Sheet: Supplementary Table 3
Supplementary Table 3 Differentially methylated regions.
Chr	Start	End	Length	N_CG	Methyl_ZPBS	Methyl_MSS	Diff_methyl	AreaStat	Direction	chr	start	end	geneID	strand	element	overlap_length	GeneType	GeneSymbol
chr1	61900	61955	55	4	0.6464	0.1383	0.5081	14.4859	Hyper	chr1	60947	62947	ENSG00000240361	+	Promoter	55
chr1	182796	182946	150	11	0.1952	0.6443	-0.4491	-60.1398	Hypo	chr1	182746	183113	ENSG00000279928	+	Intron	150
chr1	938535	938628	93	5	0.6285	0.2828	0.3457	26.6583	Hyper	chr1	931089	942409	ENSG00000187634	+	Intron	93	protein-coding	SAMD11
chr1	938535	938628	93	5	0.6285	0.2828	0.3457	26.6583	Hyper	chr1	935805	941171	ENSG00000187634	+	Intron	93	protein-coding	SAMD11
chr1	938535	938628	93	5	0.6285	0.2828	0.3457	26.6583	Hyper	chr1	935896	939039	ENSG00000187634	+	Intron	93	protein-coding	SAMD11
chr1	938535	938628	93	5	0.6285	0.2828	0.3457	26.6583	Hyper	chr1	937274	939274	ENSG00000187634	+	Promoter	93	protein-coding	SAMD11
chr1	938535	938628	93	5	0.6285	0.2828	0.3457	26.6583	Hyper	chr1	938345	940345	ENSG00000187634	+	Promoter	93	protein-coding	SAMD11
chr1	964506	964560	54	8	0.3242	0.691	-0.3668	-44.294	Hypo	chr1	964348	964530	ENSG00000187961	+	Exon	24	protein-coding	KLHL17
chr1	964506	964560	54	8	0.3242	0.691	-0.3668	-44.294	Hypo	chr1	964348	964530	ENSG00000187961	+	UTR3	24	protein-coding	KLHL17
chr1	964506	964560	54	8	0.3242	0.691	-0.3668	-44.294	Hypo	chr1	964352	964530	ENSG00000187961	+	UTR3	24	protein-coding	KLHL17
chr1	964506	964560	54	8	0.3242	0.691	-0.3668	-44.294	Hypo	chr1	964496	966496	ENSG00000187583	+	Promoter	54	protein-coding	PLEKHN1
chr1	964506	964560	54	8	0.3242	0.691	-0.3668	-44.294	Hypo	chr1	964501	966501	ENSG00000187583	+	Promoter	54	protein-coding	PLEKHN1
chr1	964506	964560	54	8	0.3242	0.691	-0.3668	-44.294	Hypo	chr1	964530	964962	ENSG00000187961	+	Intron	30	protein-coding	KLHL17
chr1	1094589	1094643	54	5	0.2995	0.687	-0.3875	-22.029	Hypo	chr1	1092103	1105955	ENSG00000131591	-	Intron	54	protein-coding	C1orf159
chr1	1094589	1094643	54	5	0.2995	0.687	-0.3875	-22.029	Hypo	chr1	1092103	1115021	ENSG00000131591	-	Intron	54	protein-coding	C1orf159
chr1	1094589	1094643	54	5	0.2995	0.687	-0.3875	-22.029	Hypo	chr1	1092103	1116059	ENSG00000131591	-	Intron	54	protein-coding	C1orf159
chr1	1094589	1094643	54	5	0.2995	0.687	-0.3875	-22.029	Hypo	chr1	1092813	1094813	ENSG00000131591	-	Promoter	54	protein-coding	C1orf159
chr1	1234458	1234626	168	13	0.6449	0.2684	0.3765	59.8561	Hyper	chr1	1232264	1235041	ENSG00000176022	+	Exon	168	protein-coding	B3GALT6
chr1	1234458	1234626	168	13	0.6449	0.2684	0.3765	59.8561	Hyper	chr1	1233268	1235041	ENSG00000176022	+	UTR3	168	protein-coding	B3GALT6
chr1	1488287	1488674	387	22	0.7791	0.4107	0.3684	111.039	Hyper	chr1	1486668	1489203	ENSG00000160072	+	Intron	387	protein-coding	ATAD3B
chr1	1488287	1488674	387	22	0.7791	0.4107	0.3684	111.039	Hyper	chr1	1487914	1489203	ENSG00000160072	+	Intron	387	protein-coding	ATAD3B
chr1	1718544	1718615	71	10	0.3591	0.6584	-0.2992	-50.9027	Hypo	chr1	1716478	1719327	ENSG00000008128	-	Intron	71	protein-coding	CDK11A
chr1	1718544	1718615	71	10	0.3591	0.6584	-0.2992	-50.9027	Hypo	chr1	1716478	1719357	ENSG00000008128	-	Intron	71	protein-coding	CDK11A
chr1	1718544	1718615	71	10	0.3591	0.6584	-0.2992	-50.9027	Hypo	chr1	1716478	1719357	ENSG00000268575	-	Intron	71
chr1	1735883	1736118	235	10	0.6231	0.232	0.3911	52.8098	Hyper	chr1	1734835	1738320	ENSG00000215790	-	Intron	235	protein-coding	SLC35E2A
chr1	1735883	1736118	235	10	0.6231	0.232	0.3911	52.8098	Hyper	chr1	1735203	1737688	ENSG00000268575	-	Exon	235
chr1	1735883	1736118	235	10	0.6231	0.232	0.3911	52.8098	Hyper	chr1	1735620	1737620	ENSG00000215790	-	Promoter	235	protein-coding	SLC35E2A
chr1	1735883	1736118	235	10	0.6231	0.232	0.3911	52.8098	Hyper	chr1	1735816	1735915	ENSG00000227775	+	Exon	32
chr1	1735883	1736118	235	10	0.6231	0.232	0.3911	52.8098	Hyper	chr1	1735816	1735973	ENSG00000227775	+	Exon	90
chr1	1735883	1736118	235	10	0.6231	0.232	0.3911	52.8098	Hyper	chr1	1735816	1735975	ENSG00000227775	+	Exon	92
chr1	1735883	1736118	235	10	0.6231	0.232	0.3911	52.8098	Hyper	chr1	1735915	1736853	ENSG00000227775	+	Intron	203
chr1	1967233	1967499	266	16	0.6723	0.2876	0.3847	97.0144	Hyper	chr1	1966526	1968634	ENSG00000142609	-	Intron	266	protein-coding	CFAP74
chr1	1989782	1990010	228	11	0.3408	0.7548	-0.414	-64.0215	Hypo	chr1	1988973	1990889	ENSG00000142609	-	Intron	228	protein-coding	CFAP74
chr1	2063563	2063756	193	14	0.3904	0.8059	-0.4154	-84.0635	Hypo	chr1	2059591	2071298	ENSG00000067606	+	Intron	193	protein-coding	PRKCZ
chr1	2063563	2063756	193	14	0.3904	0.8059	-0.4154	-84.0635	Hypo	chr1	2059591	2135261	ENSG00000067606	+	Intron	193	protein-coding	PRKCZ
chr1	2077299	2077351	52	5	0.2611	0.6398	-0.3787	-35.9583	Hypo	chr1	2059591	2135261	ENSG00000067606	+	Intron	52	protein-coding	PRKCZ
chr1	2077299	2077351	52	5	0.2611	0.6398	-0.3787	-35.9583	Hypo	chr1	2073929	2098346	ENSG00000067606	+	Intron	52	protein-coding	PRKCZ
chr1	2077299	2077351	52	5	0.2611	0.6398	-0.3787	-35.9583	Hypo	chr1	2073929	2135261	ENSG00000067606	+	Intron	52	protein-coding	PRKCZ
chr1	2077299	2077351	52	5	0.2611	0.6398	-0.3787	-35.9583	Hypo	chr1	2074275	2135261	ENSG00000067606	+	Intron	52	protein-coding	PRKCZ
chr1	2077299	2077351	52	5	0.2611	0.6398	-0.3787	-35.9583	Hypo	chr1	2074767	2135261	ENSG00000067606	+	Intron	52	protein-coding	PRKCZ
chr1	2077299	2077351	52	5	0.2611	0.6398	-0.3787	-35.9583	Hypo	chr1	2075133	2135261	ENSG00000067606	+	Intron	52	protein-coding	PRKCZ
chr1	2077299	2077351	52	5	0.2611	0.6398	-0.3787	-35.9583	Hypo	chr1	2075379	2135261	ENSG00000067606	+	Intron	52	protein-coding	PRKCZ
chr1	2094392	2094804	412	73	0.1848	0.535	-0.3502	-676.005	Hypo	chr1	2059591	2135261	ENSG00000067606	+	Intron	412	protein-coding	PRKCZ
chr1	2094392	2094804	412	73	0.1848	0.535	-0.3502	-676.005	Hypo	chr1	2073929	2098346	ENSG00000067606	+	Intron	412	protein-coding	PRKCZ
chr1	2094392	2094804	412	73	0.1848	0.535	-0.3502	-676.005	Hypo	chr1	2073929	2135261	ENSG00000067606	+	Intron	412	protein-coding	PRKCZ
chr1	2094392	2094804	412	73	0.1848	0.535	-0.3502	-676.005	Hypo	chr1	2074275	2135261	ENSG00000067606	+	Intron	412	protein-coding	PRKCZ
chr1	2094392	2094804	412	73	0.1848	0.535	-0.3502	-676.005	Hypo	chr1	2074767	2135261	ENSG00000067606	+	Intron	412	protein-coding	PRKCZ
chr1	2094392	2094804	412	73	0.1848	0.535	-0.3502	-676.005	Hypo	chr1	2075133	2135261	ENSG00000067606	+	Intron	412	protein-coding	PRKCZ
chr1	2094392	2094804	412	73	0.1848	0.535	-0.3502	-676.005	Hypo	chr1	2075379	2135261	ENSG00000067606	+	Intron	412	protein-coding	PRKCZ
chr1	2094392	2094804	412	73	0.1848	0.535	-0.3502	-676.005	Hypo	chr1	2082460	2135261	ENSG00000067606	+	Intron	412	protein-coding	PRKCZ
chr1	2242219	2242460	241	4	0.2848	0.6651	-0.3802	-18.5368	Hypo	chr1	2229735	2302977	ENSG00000157933	+	Intron	241	protein-coding	SKI
chr1	2242219	2242460	241	4	0.2848	0.6651	-0.3802	-18.5368	Hypo	chr1	2232669	2302977	ENSG00000157933	+	Intron	241	protein-coding	SKI
chr1	2389509	2389560	51	5	0.2791	0.7784	-0.4993	-16.4839	Hypo	chr1	2387529	2389529	ENSG00000116151	-	Promoter	20	protein-coding	MORN1
chr1	2389509	2389560	51	5	0.2791	0.7784	-0.4993	-16.4839	Hypo	chr1	2388316	2390316	ENSG00000116151	-	Promoter	51	protein-coding	MORN1
chr1	2389509	2389560	51	5	0.2791	0.7784	-0.4993	-16.4839	Hypo	chr1	2388337	2389924	ENSG00000116151	-	Intron	51	protein-coding	MORN1
chr1	2389509	2389560	51	5	0.2791	0.7784	-0.4993	-16.4839	Hypo	chr1	2388337	2390337	ENSG00000116151	-	Promoter	51	protein-coding	MORN1
chr1	2389509	2389560	51	5	0.2791	0.7784	-0.4993	-16.4839	Hypo	chr1	2388337	2391457	ENSG00000116151	-	Intron	51	protein-coding	MORN1
chr1	2389509	2389560	51	5	0.2791	0.7784	-0.4993	-16.4839	Hypo	chr1	2388509	2390509	ENSG00000116151	-	Promoter	51	protein-coding	MORN1
chr1	2791775	2791843	68	4	0.5301	0.2009	0.3292	18.7432	Hyper	chr1	2790346	2800043	ENSG00000215912	-	Intron	68	protein-coding	TTC34
chr1	3223171	3223277	106	7	0.3375	0.6835	-0.346	-39.6032	Hypo	chr1	3186474	3244086	ENSG00000142611	+	Intron	106	protein-coding	PRDM16
chr1	3286267	3286466	199	13	0.7229	0.3235	0.3993	65.0574	Hyper	chr1	3244137	3385148	ENSG00000142611	+	Intron	199	protein-coding	PRDM16
chr1	3286267	3286466	199	13	0.7229	0.3235	0.3993	65.0574	Hyper	chr1	3244137	3385151	ENSG00000142611	+	Intron	199	protein-coding	PRDM16
chr1	3306967	3307043	76	7	0.4587	0.7935	-0.3347	-24.7525	Hypo	chr1	3244137	3385148	ENSG00000142611	+	Intron	76	protein-coding	PRDM16
chr1	3306967	3307043	76	7	0.4587	0.7935	-0.3347	-24.7525	Hypo	chr1	3244137	3385151	ENSG00000142611	+	Intron	76	protein-coding	PRDM16
chr1	3306967	3307043	76	7	0.4587	0.7935	-0.3347	-24.7525	Hypo	chr1	3306635	3310096	ENSG00000272235	-	Exon	76
chr1	3460558	3460748	190	18	0.5144	0.2049	0.3094	97.1223	Hyper	chr1	3454811	3463065	ENSG00000130762	+	Intron	190	protein-coding	ARHGEF16
chr1	3516204	3516326	122	10	0.5922	0.2295	0.3627	59.3426	Hyper	chr1	3515527	3524123	ENSG00000162591	-	Intron	122	protein-coding	MEGF6
chr1	3695839	3696086	247	18	0.6031	0.2501	0.3531	98.3244	Hyper	chr1	3683180	3707548	ENSG00000078900	+	Intron	247	protein-coding	TP73
chr1	3695839	3696086	247	18	0.6031	0.2501	0.3531	98.3244	Hyper	chr1	3690944	3707548	ENSG00000078900	+	Intron	247	protein-coding	TP73
chr1	3695839	3696086	247	18	0.6031	0.2501	0.3531	98.3244	Hyper	chr1	3696045	3698045	ENSG00000078900	+	Promoter	41	protein-coding	TP73
chr1	3695839	3696086	247	18	0.6031	0.2501	0.3531	98.3244	Hyper	chr1	3696057	3698057	ENSG00000078900	+	Promoter	29	protein-coding	TP73
chr1	3728825	3728985	160	9	0.2135	0.6362	-0.4227	-41.8907	Hypo	chr1	3728217	3729326	ENSG00000078900	+	Intron	160	protein-coding	TP73
chr1	3814736	3814874	138	6	0.2525	0.6086	-0.3561	-32.3155	Hypo	chr1	3812080	3815401	ENSG00000116198	-	UTR3	138	protein-coding	CEP104
chr1	3814736	3814874	138	6	0.2525	0.6086	-0.3561	-32.3155	Hypo	chr1	3812080	3815517	ENSG00000116198	-	Exon	138	protein-coding	CEP104
chr1	4671913	4672269	356	20	0.2366	0.6584	-0.4218	-122.612	Hypo	chr1	4655454	4711899	ENSG00000196581	+	Intron	356	protein-coding	AJAP1
chr1	4693150	4693324	174	4	0.6336	0.1156	0.518	19.7408	Hyper	chr1	4655454	4711899	ENSG00000196581	+	Intron	174	protein-coding	AJAP1
chr1	4701803	4701865	62	6	0.669	0.3029	0.3662	24.3345	Hyper	chr1	4655454	4711899	ENSG00000196581	+	Intron	62	protein-coding	AJAP1
chr1	4746873	4746944	71	4	0.7565	0.3467	0.4098	16.3514	Hyper	chr1	4712699	4769852	ENSG00000196581	+	Intron	71	protein-coding	AJAP1
chr1	4775197	4775369	172	8	0.2231	0.6271	-0.4041	-36.2753	Hypo	chr1	4774558	4777400	ENSG00000196581	+	Intron	172	protein-coding	AJAP1
chr1	4775197	4775369	172	8	0.2231	0.6271	-0.4041	-36.2753	Hypo	chr1	4774558	4782544	ENSG00000196581	+	Intron	172	protein-coding	AJAP1
chr1	6187473	6187539	66	8	0.6673	0.1764	0.4909	31.6555	Hyper	chr1	6181486	6192929	ENSG00000116251	-	Intron	66	protein-coding	RPL22
chr1	6187473	6187539	66	8	0.6673	0.1764	0.4909	31.6555	Hyper	chr1	6186816	6192929	ENSG00000116251	-	Intron	66	protein-coding	RPL22
chr1	6669663	6669731	68	6	0.5858	0.1666	0.4192	22.9375	Hyper	chr1	6667810	6678393	ENSG00000007923	-	Intron	68	protein-coding	DNAJC11
chr1	6669663	6669731	68	6	0.5858	0.1666	0.4192	22.9375	Hyper	chr1	6667810	6680907	ENSG00000007923	-	Intron	68	protein-coding	DNAJC11
chr1	6669663	6669731	68	6	0.5858	0.1666	0.4192	22.9375	Hyper	chr1	6668210	6670210	ENSG00000007923	-	Promoter	68	protein-coding	DNAJC11
chr1	6877572	6877694	122	9	0.5233	0.8929	-0.3696	-43.8103	Hypo	chr1	6825210	6886239	ENSG00000171735	+	Intron	122	protein-coding	CAMTA1
chr1	6877572	6877694	122	9	0.5233	0.8929	-0.3696	-43.8103	Hypo	chr1	6825210	6887653	ENSG00000171735	+	Intron	122	protein-coding	CAMTA1
chr1	6877572	6877694	122	9	0.5233	0.8929	-0.3696	-43.8103	Hypo	chr1	6825210	7091303	ENSG00000171735	+	Intron	122	protein-coding	CAMTA1
chr1	6877572	6877694	122	9	0.5233	0.8929	-0.3696	-43.8103	Hypo	chr1	6871840	6886239	ENSG00000171735	+	Intron	122	protein-coding	CAMTA1
chr1	6877572	6877694	122	9	0.5233	0.8929	-0.3696	-43.8103	Hypo	chr1	6871840	6887653	ENSG00000171735	+	Intron	122	protein-coding	CAMTA1
chr1	6877572	6877694	122	9	0.5233	0.8929	-0.3696	-43.8103	Hypo	chr1	6874423	6886239	ENSG00000171735	+	Intron	122	protein-coding	CAMTA1
chr1	6879752	6879984	232	4	0.1755	0.6463	-0.4709	-13.6909	Hypo	chr1	6825210	6886239	ENSG00000171735	+	Intron	232	protein-coding	CAMTA1
chr1	6879752	6879984	232	4	0.1755	0.6463	-0.4709	-13.6909	Hypo	chr1	6825210	6887653	ENSG00000171735	+	Intron	232	protein-coding	CAMTA1
chr1	6879752	6879984	232	4	0.1755	0.6463	-0.4709	-13.6909	Hypo	chr1	6825210	7091303	ENSG00000171735	+	Intron	232	protein-coding	CAMTA1
chr1	6879752	6879984	232	4	0.1755	0.6463	-0.4709	-13.6909	Hypo	chr1	6871840	6886239	ENSG00000171735	+	Intron	232	protein-coding	CAMTA1
chr1	6879752	6879984	232	4	0.1755	0.6463	-0.4709	-13.6909	Hypo	chr1	6871840	6887653	ENSG00000171735	+	Intron	232	protein-coding	CAMTA1
chr1	6879752	6879984	232	4	0.1755	0.6463	-0.4709	-13.6909	Hypo	chr1	6874423	6886239	ENSG00000171735	+	Intron	232	protein-coding	CAMTA1
chr1	6909402	6909608	206	8	0.7376	0.2686	0.469	36.7123	Hyper	chr1	6825210	7091303	ENSG00000171735	+	Intron	206	protein-coding	CAMTA1
chr1	7044613	7044702	89	4	0.3277	0.6805	-0.3527	-18.3956	Hypo	chr1	6825210	7091303	ENSG00000171735	+	Intron	89	protein-coding	CAMTA1
chr1	7108268	7108445	177	7	0.1721	0.5312	-0.3591	-33.4548	Hypo	chr1	7091371	7249490	ENSG00000171735	+	Intron	177	protein-coding	CAMTA1
chr1	7150759	7150920	161	5	0.3396	0.7581	-0.4185	-27.9322	Hypo	chr1	7091371	7249490	ENSG00000171735	+	Intron	161	protein-coding	CAMTA1
chr1	7232725	7232847	122	8	0.3163	0.8755	-0.5592	-45.6593	Hypo	chr1	7091371	7249490	ENSG00000171735	+	Intron	122	protein-coding	CAMTA1
chr1	7295285	7295339	54	4	0.3788	0.722	-0.3431	-16.3324	Hypo	chr1	7249626	7467829	ENSG00000171735	+	Intron	54	protein-coding	CAMTA1
chr1	7336269	7336915	646	11	0.1599	0.655	-0.4951	-52.5881	Hypo	chr1	7249626	7467829	ENSG00000171735	+	Intron	646	protein-coding	CAMTA1
chr1	7449041	7449105	64	5	0.8558	0.5309	0.3249	25.2707	Hyper	chr1	7249626	7467829	ENSG00000171735	+	Intron	64	protein-coding	CAMTA1
chr1	7591690	7591985	295	18	0.4592	0.8263	-0.3671	-91.4674	Hypo	chr1	7467901	7640399	ENSG00000171735	+	Intron	295	protein-coding	CAMTA1
chr1	7749980	7750094	114	4	0.6693	0.1879	0.4814	14.6672	Hyper	chr1	7747781	7751198	ENSG00000171735	+	Intron	114	protein-coding	CAMTA1
chr1	7749980	7750094	114	4	0.6693	0.1879	0.4814	14.6672	Hyper	chr1	7749791	7751198	ENSG00000171735	+	Intron	114	protein-coding	CAMTA1
chr1	7825846	7825946	100	4	0.5694	0.0817	0.4877	13.807	Hyper	chr1	7811604	7827103	ENSG00000236266	-	Intron	100
chr1	7825846	7825946	100	4	0.5694	0.0817	0.4877	13.807	Hyper	chr1	7820640	7826479	ENSG00000049246	+	Intron	100	protein-coding	PER3
chr1	7982379	7982545	166	9	0.287	0.7086	-0.4216	-38.7688	Hypo	chr1	7977738	7984863	ENSG00000116288	+	Intron	166	protein-coding	PARK7
chr1	7982379	7982545	166	9	0.287	0.7086	-0.4216	-38.7688	Hypo	chr1	7977738	7984893	ENSG00000116288	+	Intron	166	protein-coding	PARK7
chr1	7984417	7984665	248	18	0.2492	0.7939	-0.5447	-146.74	Hypo	chr1	7977738	7984863	ENSG00000116288	+	Intron	248	protein-coding	PARK7
chr1	7984417	7984665	248	18	0.2492	0.7939	-0.5447	-146.74	Hypo	chr1	7977738	7984893	ENSG00000116288	+	Intron	248	protein-coding	PARK7
chr1	7984417	7984665	248	18	0.2492	0.7939	-0.5447	-146.74	Hypo	chr1	7982983	7984983	ENSG00000200344	-	Promoter	248
chr1	8072905	8072978	73	6	0.391	0.873	-0.482	-26.2686	Hypo	chr1	8029357	8121473	ENSG00000238290	+	Intron	73
chr1	8222410	8222480	70	7	0.1539	0.6577	-0.5039	-29.5668	Hypo	chr1	8220529	8222529	ENSG00000233645	-	Promoter	70
chr1	8352571	8352873	302	23	0.6815	0.2769	0.4047	136.492	Hyper	chr1	8352396	8355086	ENSG00000142599	-	UTR3	302	protein-coding	RERE
chr1	8352571	8352873	302	23	0.6815	0.2769	0.4047	136.492	Hyper	chr1	8352396	8355120	ENSG00000142599	-	Exon	302	protein-coding	RERE
chr1	8352571	8352873	302	23	0.6815	0.2769	0.4047	136.492	Hyper	chr1	8352405	8355086	ENSG00000142599	-	UTR3	302	protein-coding	RERE
chr1	8352571	8352873	302	23	0.6815	0.2769	0.4047	136.492	Hyper	chr1	8352405	8355120	ENSG00000142599	-	Exon	302	protein-coding	RERE
chr1	8442252	8442473	221	8	0.7965	0.2998	0.4967	39.2141	Hyper	chr1	8422807	8465924	ENSG00000142599	-	Intron	221	protein-coding	RERE
chr1	8509675	8509749	74	8	0.681	0.2828	0.3982	43.6144	Hyper	chr1	8497529	8525758	ENSG00000142599	-	Intron	74	protein-coding	RERE
chr1	8509675	8509749	74	8	0.681	0.2828	0.3982	43.6144	Hyper	chr1	8508675	8519709	ENSG00000142599	-	Intron	74	protein-coding	RERE
chr1	8509675	8509749	74	8	0.681	0.2828	0.3982	43.6144	Hyper	chr1	8508675	8525758	ENSG00000142599	-	Intron	74	protein-coding	RERE
chr1	8509675	8509749	74	8	0.681	0.2828	0.3982	43.6144	Hyper	chr1	8508675	8541213	ENSG00000142599	-	Intron	74	protein-coding	RERE
chr1	9049865	9050134	269	14	0.7516	0.2886	0.463	81.9931	Hyper	chr1	9047734	9057447	ENSG00000142583	-	Intron	269	protein-coding	SLC2A5
chr1	9351484	9351658	174	12	0.502	0.1174	0.3846	59.3885	Hyper	chr1	9293071	9355742	ENSG00000171621	+	Intron	174	protein-coding	SPSB1
chr1	9351484	9351658	174	12	0.502	0.1174	0.3846	59.3885	Hyper	chr1	9294594	9355742	ENSG00000171621	+	Intron	174	protein-coding	SPSB1
chr1	9351484	9351658	174	12	0.502	0.1174	0.3846	59.3885	Hyper	chr1	9351430	9351610	ENSG00000171621	+	Exon	126	protein-coding	SPSB1
chr1	9351484	9351658	174	12	0.502	0.1174	0.3846	59.3885	Hyper	chr1	9351430	9351610	ENSG00000171621	+	UTR5	126	protein-coding	SPSB1
chr1	9351484	9351658	174	12	0.502	0.1174	0.3846	59.3885	Hyper	chr1	9351610	9355742	ENSG00000171621	+	Intron	48	protein-coding	SPSB1
chr1	9555338	9555408	70	4	0.7491	0.3708	0.3783	16.2521	Hyper	chr1	9553805	9567283	ENSG00000171612	+	Intron	70	protein-coding	SLC25A33
chr1	9702150	9702214	64	5	0.5797	0.1932	0.3865	22.639	Hyper	chr1	9691571	9710423	ENSG00000171608	+	Intron	64	protein-coding	PIK3CD
chr1	9746843	9747080	237	7	0.2078	0.7269	-0.5191	-36.9465	Hypo	chr1	9744643	9749460	ENSG00000171603	-	Intron	237	protein-coding	CLSTN1
chr1	9803019	9803115	96	4	0.7445	0.2505	0.494	14.9634	Hyper	chr1	9773394	9823642	ENSG00000171603	-	Intron	96	protein-coding	CLSTN1
chr1	9940324	9940421	97	6	0.1838	0.6423	-0.4585	-20.3722	Hypo	chr1	9936627	9942623	ENSG00000162441	-	Intron	97	protein-coding	LZIC
chr1	9981390	9981478	88	4	0.1736	0.7844	-0.6108	-15.923	Hypo	chr1	9981140	9983140	ENSG00000241326	+	Promoter	88
chr1	9981390	9981478	88	4	0.1736	0.7844	-0.6108	-15.923	Hypo	chr1	9981170	9982300	ENSG00000173614	+	Intron	88	protein-coding	NMNAT1
chr1	9981390	9981478	88	4	0.1736	0.7844	-0.6108	-15.923	Hypo	chr1	9981170	9985135	ENSG00000173614	+	Intron	88	protein-coding	NMNAT1
chr1	9981390	9981478	88	4	0.1736	0.7844	-0.6108	-15.923	Hypo	chr1	9981255	9981766	ENSG00000173614	+	Exon	88	protein-coding	NMNAT1
chr1	9981390	9981478	88	4	0.1736	0.7844	-0.6108	-15.923	Hypo	chr1	9981299	9981766	ENSG00000173614	+	UTR3	88	protein-coding	NMNAT1
chr1	10091667	10091762	95	5	0.4543	0.7887	-0.3344	-25.1986	Hypo	chr1	10072214	10095460	ENSG00000130939	+	Intron	95	protein-coding	UBE4B
chr1	10178688	10178800	112	11	0.6638	0.2407	0.4231	39.203	Hyper	chr1	10177015	10179015	ENSG00000130939	+	Promoter	112	protein-coding	UBE4B
chr1	10178688	10178800	112	11	0.6638	0.2407	0.4231	39.203	Hyper	chr1	10178643	10178818	ENSG00000130939	+	Exon	112	protein-coding	UBE4B
chr1	10346520	10346612	92	5	0.1675	0.6604	-0.4929	-17.1328	Hypo	chr1	10345953	10347760	ENSG00000054523	+	Intron	92	protein-coding	KIF1B
chr1	10465154	10465252	98	9	0.3838	0.8087	-0.4249	-48.8898	Hypo	chr1	10463209	10467189	ENSG00000160049	-	Intron	98	protein-coding	DFFA
chr1	10465154	10465252	98	9	0.3838	0.8087	-0.4249	-48.8898	Hypo	chr1	10463620	10467189	ENSG00000160049	-	Intron	98	protein-coding	DFFA
chr1	10478940	10478994	54	4	0.3795	0.758	-0.3786	-21.0597	Hypo	chr1	10472580	10495273	ENSG00000142655	+	Intron	54	protein-coding	PEX14
chr1	10478940	10478994	54	4	0.3795	0.758	-0.3786	-21.0597	Hypo	chr1	10475002	10495273	ENSG00000142655	+	Intron	54	protein-coding	PEX14
chr1	10506426	10506568	142	14	0.5774	0.2163	0.3611	60.0033	Hyper	chr1	10495321	10517027	ENSG00000142655	+	Intron	142	protein-coding	PEX14
chr1	10506426	10506568	142	14	0.5774	0.2163	0.3611	60.0033	Hyper	chr1	10495321	10536212	ENSG00000142655	+	Intron	142	protein-coding	PEX14
chr1	10511981	10512105	124	8	0.8326	0.5176	0.315	41.1547	Hyper	chr1	10495321	10517027	ENSG00000142655	+	Intron	124	protein-coding	PEX14
chr1	10511981	10512105	124	8	0.8326	0.5176	0.315	41.1547	Hyper	chr1	10495321	10536212	ENSG00000142655	+	Intron	124	protein-coding	PEX14
chr1	10537679	10537767	88	5	0.1866	0.6404	-0.4537	-20.6076	Hypo	chr1	10536297	10599237	ENSG00000142655	+	Intron	88	protein-coding	PEX14
chr1	10538057	10538162	105	7	0.6563	0.2055	0.4508	26.3496	Hyper	chr1	10536297	10599237	ENSG00000142655	+	Intron	105	protein-coding	PEX14
chr1	10977996	10978093	97	7	0.4747	0.8115	-0.3368	-28.0986	Hypo	chr1	10976215	10978215	ENSG00000175262	-	Promoter	97	protein-coding	C1orf127
chr1	10977996	10978093	97	7	0.4747	0.8115	-0.3368	-28.0986	Hypo	chr1	10976256	10982011	ENSG00000175262	-	Intron	97	protein-coding	C1orf127
chr1	11043523	11043741	218	8	0.7838	0.4059	0.3779	43.1069	Hyper	chr1	11043198	11045198	ENSG00000009724	-	Promoter	218	protein-coding	MASP2
chr1	11043523	11043741	218	8	0.7838	0.4059	0.3779	43.1069	Hyper	chr1	11043338	11043535	ENSG00000009724	-	Exon	12	protein-coding	MASP2
chr1	11043523	11043741	218	8	0.7838	0.4059	0.3779	43.1069	Hyper	chr1	11043535	11045407	ENSG00000009724	-	Intron	206	protein-coding	MASP2
chr1	11043795	11043862	67	7	0.8031	0.4383	0.3649	34.2584	Hyper	chr1	11043198	11045198	ENSG00000009724	-	Promoter	67	protein-coding	MASP2
chr1	11043795	11043862	67	7	0.8031	0.4383	0.3649	34.2584	Hyper	chr1	11043535	11045407	ENSG00000009724	-	Intron	67	protein-coding	MASP2
chr1	11123872	11123944	72	6	0.2527	0.6805	-0.4278	-20.4369	Hypo	chr1	11122126	11124497	ENSG00000198793	-	Intron	72	protein-coding	MTOR
chr1	11675543	11675768	225	14	0.7331	0.265	0.4682	90.3974	Hyper	chr1	11675174	11675657	ENSG00000116670	-	Intron	114	protein-coding	MAD2L2
chr1	11675543	11675768	225	14	0.7331	0.265	0.4682	90.3974	Hyper	chr1	11675655	11675731	ENSG00000116670	-	Exon	76	protein-coding	MAD2L2
chr1	11675543	11675768	225	14	0.7331	0.265	0.4682	90.3974	Hyper	chr1	11675656	11675731	ENSG00000116670	-	Exon	75	protein-coding	MAD2L2
chr1	11675543	11675768	225	14	0.7331	0.265	0.4682	90.3974	Hyper	chr1	11675657	11675731	ENSG00000116670	-	Exon	74	protein-coding	MAD2L2
chr1	11675543	11675768	225	14	0.7331	0.265	0.4682	90.3974	Hyper	chr1	11675699	11676140	ENSG00000116670	-	Exon	69	protein-coding	MAD2L2
chr1	11675543	11675768	225	14	0.7331	0.265	0.4682	90.3974	Hyper	chr1	11675731	11676045	ENSG00000116670	-	Intron	37	protein-coding	MAD2L2
chr1	11753745	11753845	100	5	0.1656	0.6156	-0.45	-20.0406	Hypo	chr1	11750185	11754424	ENSG00000177674	+	Intron	100	protein-coding	AGTRAP
chr1	11844161	11844258	97	5	0.3193	0.6672	-0.3479	-19.8114	Hypo	chr1	11843548	11845548	ENSG00000278852	+	Promoter	97
chr1	11844161	11844258	97	5	0.3193	0.6672	-0.3479	-19.8114	Hypo	chr1	11844073	11845546	ENSG00000242349	+	Intron	97
chr1	11876778	11876855	77	6	0.7567	0.3492	0.4075	28.386	Hyper	chr1	11875769	11877769	ENSG00000224904	+	Promoter	77
chr1	11955199	11955598	399	13	0.1981	0.6506	-0.4525	-62.7009	Hypo	chr1	11954893	11956916	ENSG00000083444	+	Intron	399	protein-coding	PLOD1
chr1	11955199	11955598	399	13	0.1981	0.6506	-0.4525	-62.7009	Hypo	chr1	11954893	11957089	ENSG00000083444	+	Intron	399	protein-coding	PLOD1
chr1	12294534	12294727	193	14	0.3621	0.7495	-0.3873	-63.312	Hypo	chr1	12293704	12299201	ENSG00000048707	+	Intron	193	protein-coding	VPS13D
chr1	12397019	12397131	112	8	0.3121	0.7834	-0.4713	-35.8291	Hypo	chr1	12386334	12400180	ENSG00000048707	+	Intron	112	protein-coding	VPS13D
chr1	12399257	12399486	229	11	0.6329	0.2582	0.3746	53.5935	Hyper	chr1	12386334	12400180	ENSG00000048707	+	Intron	229	protein-coding	VPS13D
chr1	12399257	12399486	229	11	0.6329	0.2582	0.3746	53.5935	Hyper	chr1	12398309	12400309	ENSG00000048707	+	Promoter	229	protein-coding	VPS13D
chr1	12400885	12400961	76	6	0.3154	0.8205	-0.5051	-23.1741	Hypo	chr1	12400330	12401607	ENSG00000048707	+	Intron	76	protein-coding	VPS13D
chr1	13419569	13419676	107	11	0.3101	0.6514	-0.3412	-50.5297	Hypo	chr1	13418700	13420696	ENSG00000204478	+	Intron	107	protein-coding	PRAMEF20
chr1	13755976	13756047	71	7	0.739	0.2265	0.5125	27.2957	Hyper	chr1	13749487	13769038	ENSG00000116731	+	Intron	71	protein-coding	PRDM2
chr1	13755976	13756047	71	7	0.739	0.2265	0.5125	27.2957	Hyper	chr1	13749487	13769117	ENSG00000116731	+	Intron	71	protein-coding	PRDM2
chr1	13755976	13756047	71	7	0.739	0.2265	0.5125	27.2957	Hyper	chr1	13749487	13773077	ENSG00000116731	+	Intron	71	protein-coding	PRDM2
chr1	13755976	13756047	71	7	0.739	0.2265	0.5125	27.2957	Hyper	chr1	13749487	13816426	ENSG00000116731	+	Intron	71	protein-coding	PRDM2
chr1	13809357	13809412	55	5	0.6816	0.1754	0.5062	29.6576	Hyper	chr1	13749487	13816426	ENSG00000116731	+	Intron	55	protein-coding	PRDM2
chr1	13809357	13809412	55	5	0.6816	0.1754	0.5062	29.6576	Hyper	chr1	13773188	13816426	ENSG00000116731	+	Intron	55	protein-coding	PRDM2
chr1	13809357	13809412	55	5	0.6816	0.1754	0.5062	29.6576	Hyper	chr1	13782831	13816426	ENSG00000116731	+	Intron	55	protein-coding	PRDM2
chr1	14064659	14064801	142	10	0.1971	0.5013	-0.3041	-44.2338	Hypo	chr1	13893756	14180434	ENSG00000189337	+	Intron	142	protein-coding	KAZN
chr1	14075305	14075395	90	5	0.5659	0.1504	0.4155	18.1837	Hyper	chr1	13893756	14180434	ENSG00000189337	+	Intron	90	protein-coding	KAZN
chr1	14133891	14133960	69	5	0.1648	0.8273	-0.6625	-28.1137	Hypo	chr1	13893756	14180434	ENSG00000189337	+	Intron	69	protein-coding	KAZN
chr1	14146261	14146315	54	5	0.2181	0.6531	-0.435	-18.5564	Hypo	chr1	13893756	14180434	ENSG00000189337	+	Intron	54	protein-coding	KAZN
chr1	14266655	14266789	134	8	0.186	0.5931	-0.4071	-28.567	Hypo	chr1	14180592	14304589	ENSG00000189337	+	Intron	134	protein-coding	KAZN
chr1	14266655	14266789	134	8	0.186	0.5931	-0.4071	-28.567	Hypo	chr1	14180592	14598982	ENSG00000189337	+	Intron	134	protein-coding	KAZN
chr1	14468812	14468873	61	7	0.1837	0.5298	-0.3461	-31.9057	Hypo	chr1	14180592	14598982	ENSG00000189337	+	Intron	61	protein-coding	KAZN
chr1	14492304	14492476	172	6	0.6779	0.1944	0.4835	29.4157	Hyper	chr1	14180592	14598982	ENSG00000189337	+	Intron	172	protein-coding	KAZN
chr1	14499843	14500003	160	8	0.1737	0.7094	-0.5356	-43.2094	Hypo	chr1	14180592	14598982	ENSG00000189337	+	Intron	160	protein-coding	KAZN
chr1	14539957	14540065	108	5	0.8	0.3109	0.4891	18.9466	Hyper	chr1	14180592	14598982	ENSG00000189337	+	Intron	108	protein-coding	KAZN
chr1	14547587	14547683	96	11	0.238	0.6354	-0.3974	-51.5708	Hypo	chr1	14180592	14598982	ENSG00000189337	+	Intron	96	protein-coding	KAZN
chr1	14547738	14547826	88	5	0.238	0.6354	-0.3974	-21.5966	Hypo	chr1	14180592	14598982	ENSG00000189337	+	Intron	88	protein-coding	KAZN
chr1	14608118	14609064	946	14	0.3209	0.5525	-0.2316	-35.1989	Hypo	chr1	14599223	14960683	ENSG00000189337	+	Intron	946	protein-coding	KAZN
chr1	14644430	14644507	77	7	0.4536	0.8188	-0.3651	-30.1251	Hypo	chr1	14599223	14960683	ENSG00000189337	+	Intron	77	protein-coding	KAZN
chr1	14693135	14693382	247	12	0.2051	0.575	-0.37	-52.3827	Hypo	chr1	14599223	14960683	ENSG00000189337	+	Intron	247	protein-coding	KAZN
chr1	14693135	14693382	247	12	0.2051	0.575	-0.37	-52.3827	Hypo	chr1	14692613	14694613	ENSG00000235829	-	Promoter	247
chr1	14715484	14715569	85	10	0.4213	0.7863	-0.3649	-48.391	Hypo	chr1	14599223	14960683	ENSG00000189337	+	Intron	85	protein-coding	KAZN
chr1	14792646	14792788	142	8	0.1382	0.5689	-0.4308	-37.3528	Hypo	chr1	14599223	14960683	ENSG00000189337	+	Intron	142	protein-coding	KAZN
chr1	14823156	14823226	70	8	0.4336	0.7556	-0.322	-37.4769	Hypo	chr1	14599223	14960683	ENSG00000189337	+	Intron	70	protein-coding	KAZN
chr1	14824476	14824644	168	6	0.1313	0.6102	-0.4789	-24.1321	Hypo	chr1	14599223	14960683	ENSG00000189337	+	Intron	168	protein-coding	KAZN
chr1	14867560	14867709	149	9	0.2663	0.6498	-0.3835	-34.4048	Hypo	chr1	14599223	14960683	ENSG00000189337	+	Intron	149	protein-coding	KAZN
chr1	14933933	14934146	213	23	0.2794	0.6775	-0.3981	-133.254	Hypo	chr1	14599223	14960683	ENSG00000189337	+	Intron	213	protein-coding	KAZN
chr1	14933933	14934146	213	23	0.2794	0.6775	-0.3981	-133.254	Hypo	chr1	14924572	14960683	ENSG00000189337	+	Intron	213	protein-coding	KAZN
chr1	14933933	14934146	213	23	0.2794	0.6775	-0.3981	-133.254	Hypo	chr1	14930044	14960683	ENSG00000189337	+	Intron	213	protein-coding	KAZN
chr1	14998744	14998839	95	6	0.3336	0.8098	-0.4762	-27.9087	Hypo	chr1	14960875	15034748	ENSG00000189337	+	Intron	95	protein-coding	KAZN
chr1	15065872	15065988	116	12	0.3651	0.6532	-0.288	-73.2413	Hypo	chr1	15065629	15066560	ENSG00000189337	+	Exon	116	protein-coding	KAZN
chr1	15065872	15065988	116	12	0.3651	0.6532	-0.288	-73.2413	Hypo	chr1	15065629	15068152	ENSG00000189337	+	Exon	116	protein-coding	KAZN
chr1	15065872	15065988	116	12	0.3651	0.6532	-0.288	-73.2413	Hypo	chr1	15065629	15068155	ENSG00000189337	+	Exon	116	protein-coding	KAZN
chr1	15065872	15065988	116	12	0.3651	0.6532	-0.288	-73.2413	Hypo	chr1	15065753	15094179	ENSG00000189337	+	Intron	116	protein-coding	KAZN
chr1	15065872	15065988	116	12	0.3651	0.6532	-0.288	-73.2413	Hypo	chr1	15065797	15068152	ENSG00000189337	+	UTR3	116	protein-coding	KAZN
chr1	15065872	15065988	116	12	0.3651	0.6532	-0.288	-73.2413	Hypo	chr1	15065797	15068155	ENSG00000189337	+	UTR3	116	protein-coding	KAZN
chr1	15166974	15167123	149	9	0.3115	0.7431	-0.4315	-38.5497	Hypo	chr1	15152784	15210489	ENSG00000171729	+	Intron	149	protein-coding	TMEM51
chr1	15166974	15167123	149	9	0.3115	0.7431	-0.4315	-38.5497	Hypo	chr1	15152784	15214894	ENSG00000171729	+	Intron	149	protein-coding	TMEM51
chr1	15166974	15167123	149	9	0.3115	0.7431	-0.4315	-38.5497	Hypo	chr1	15153954	15210489	ENSG00000171729	+	Intron	149	protein-coding	TMEM51
chr1	15166974	15167123	149	9	0.3115	0.7431	-0.4315	-38.5497	Hypo	chr1	15153954	15214894	ENSG00000171729	+	Intron	149	protein-coding	TMEM51
chr1	15166974	15167123	149	9	0.3115	0.7431	-0.4315	-38.5497	Hypo	chr1	15164461	15171180	ENSG00000204464	-	Intron	149	ncRNA	TMEM51-AS2
chr1	15173280	15173512	232	12	0.2567	0.7055	-0.4488	-52.2057	Hypo	chr1	15152784	15210489	ENSG00000171729	+	Intron	232	protein-coding	TMEM51
chr1	15173280	15173512	232	12	0.2567	0.7055	-0.4488	-52.2057	Hypo	chr1	15152784	15214894	ENSG00000171729	+	Intron	232	protein-coding	TMEM51
chr1	15173280	15173512	232	12	0.2567	0.7055	-0.4488	-52.2057	Hypo	chr1	15153954	15210489	ENSG00000171729	+	Intron	232	protein-coding	TMEM51
chr1	15173280	15173512	232	12	0.2567	0.7055	-0.4488	-52.2057	Hypo	chr1	15153954	15214894	ENSG00000171729	+	Intron	232	protein-coding	TMEM51
chr1	15173280	15173512	232	12	0.2567	0.7055	-0.4488	-52.2057	Hypo	chr1	15171317	15173317	ENSG00000204464	-	Promoter	37	ncRNA	TMEM51-AS2
chr1	15290759	15290870	111	11	0.3725	0.7461	-0.3736	-58.0671	Hypo	chr1	15289666	15296683	ENSG00000142621	+	Intron	111	protein-coding	FHAD1
chr1	15306940	15307016	76	4	0.1037	0.607	-0.5033	-13.8881	Hypo	chr1	15301441	15308612	ENSG00000142621	+	Intron	76	protein-coding	FHAD1
chr1	15306940	15307016	76	4	0.1037	0.607	-0.5033	-13.8881	Hypo	chr1	15305819	15308612	ENSG00000142621	+	Intron	76	protein-coding	FHAD1
chr1	15306940	15307016	76	4	0.1037	0.607	-0.5033	-13.8881	Hypo	chr1	15305819	15316377	ENSG00000142621	+	Intron	76	protein-coding	FHAD1
chr1	15354292	15354353	61	5	0.5844	0.2308	0.3535	19.1374	Hyper	chr1	15352984	15358109	ENSG00000142621	+	Intron	61	protein-coding	FHAD1
chr1	15423716	15423822	106	7	0.8202	0.4549	0.3653	32.0523	Hyper	chr1	15410279	15425870	ENSG00000142634	+	Intron	106	protein-coding	EFHD2
chr1	15468671	15469133	462	19	0.649	0.2227	0.4263	103.613	Hyper	chr1	15467538	15471989	ENSG00000142615	+	Intron	462	protein-coding	CELA2A
chr1	15468671	15469133	462	19	0.649	0.2227	0.4263	103.613	Hyper	chr1	15467538	15476456	ENSG00000215704	+	Intron	462	protein-coding	CELA2B
chr1	15516359	15516429	70	5	0.2024	0.7784	-0.576	-18.8437	Hypo	chr1	15495452	15518109	ENSG00000132906	-	Intron	70	protein-coding	CASP9
chr1	15516359	15516429	70	5	0.2024	0.7784	-0.576	-18.8437	Hypo	chr1	15507907	15518109	ENSG00000132906	-	Intron	70	protein-coding	CASP9
chr1	15516359	15516429	70	5	0.2024	0.7784	-0.576	-18.8437	Hypo	chr1	15507907	15518249	ENSG00000132906	-	Intron	70	protein-coding	CASP9
chr1	15742012	15742089	77	7	0.6239	0.2043	0.4196	28.3158	Hyper	chr1	15740222	15749429	ENSG00000224459	-	Intron	77	ncRNA	SLC25A34-AS1
chr1	15742012	15742089	77	7	0.6239	0.2043	0.4196	28.3158	Hyper	chr1	15740421	15742421	ENSG00000162460	+	Promoter	77	protein-coding	TMEM82
chr1	15742012	15742089	77	7	0.6239	0.2043	0.4196	28.3158	Hyper	chr1	15740546	15742546	ENSG00000162460	+	Promoter	77	protein-coding	TMEM82
chr1	16125187	16125320	133	11	0.6018	0.2032	0.3986	54.0777	Hyper	chr1	16124336	16125214	ENSG00000142627	-	UTR3	27	protein-coding	EPHA2
chr1	16125187	16125320	133	11	0.6018	0.2032	0.3986	54.0777	Hyper	chr1	16124336	16125320	ENSG00000142627	-	Exon	133	protein-coding	EPHA2
chr1	16301022	16301097	75	7	0.1799	0.808	-0.6281	-46.193	Hypo	chr1	16294917	16305802	ENSG00000037637	-	Intron	75	protein-coding	FBXO42
chr1	16357288	16357423	135	6	0.1352	0.5915	-0.4563	-21.9873	Hypo	chr1	16353423	16393227	ENSG00000055070	+	Intron	135	protein-coding	SZRD1
chr1	16379149	16379512	363	29	0.3636	0.7158	-0.3522	-172.746	Hypo	chr1	16353423	16393227	ENSG00000055070	+	Intron	363	protein-coding	SZRD1
chr1	16379149	16379512	363	29	0.3636	0.7158	-0.3522	-172.746	Hypo	chr1	16367308	16387054	ENSG00000055070	+	Intron	363	protein-coding	SZRD1
chr1	16379149	16379512	363	29	0.3636	0.7158	-0.3522	-172.746	Hypo	chr1	16367308	16387501	ENSG00000055070	+	Intron	363	protein-coding	SZRD1
chr1	16379149	16379512	363	29	0.3636	0.7158	-0.3522	-172.746	Hypo	chr1	16367308	16390549	ENSG00000055070	+	Intron	363	protein-coding	SZRD1
chr1	16379149	16379512	363	29	0.3636	0.7158	-0.3522	-172.746	Hypo	chr1	16367308	16391374	ENSG00000055070	+	Intron	363	protein-coding	SZRD1
chr1	16379149	16379512	363	29	0.3636	0.7158	-0.3522	-172.746	Hypo	chr1	16367308	16393227	ENSG00000055070	+	Intron	363	protein-coding	SZRD1
chr1	16379149	16379512	363	29	0.3636	0.7158	-0.3522	-172.746	Hypo	chr1	16367308	16393230	ENSG00000055070	+	Intron	363	protein-coding	SZRD1
chr1	16379149	16379512	363	29	0.3636	0.7158	-0.3522	-172.746	Hypo	chr1	16368015	16391374	ENSG00000055070	+	Intron	363	protein-coding	SZRD1
chr1	16414095	16414190	95	8	0.2421	0.5987	-0.3566	-30.6585	Hypo	chr1	16410043	16421508	ENSG00000187144	-	Intron	95	protein-coding	SPATA21
chr1	16414095	16414190	95	8	0.2421	0.5987	-0.3566	-30.6585	Hypo	chr1	16410915	16421910	ENSG00000187144	-	Intron	95	protein-coding	SPATA21
chr1	16414095	16414190	95	8	0.2421	0.5987	-0.3566	-30.6585	Hypo	chr1	16410915	16425523	ENSG00000187144	-	Intron	95	protein-coding	SPATA21
chr1	16453565	16453645	80	4	0.6669	0.2336	0.4332	17.2705	Hyper	chr1	16452015	16455817	ENSG00000157191	+	Intron	80	protein-coding	NECAP2
chr1	16453565	16453645	80	4	0.6669	0.2336	0.4332	17.2705	Hyper	chr1	16452015	16458841	ENSG00000157191	+	Intron	80	protein-coding	NECAP2
chr1	16453565	16453645	80	4	0.6669	0.2336	0.4332	17.2705	Hyper	chr1	16453520	16455520	ENSG00000157191	+	Promoter	80	protein-coding	NECAP2
chr1	16944809	16945061	252	14	0.3173	0.7006	-0.3833	-75.4195	Hypo	chr1	16944282	16945461	ENSG00000058453	+	Intron	252	protein-coding	CROCC
chr1	16944809	16945061	252	14	0.3173	0.7006	-0.3833	-75.4195	Hypo	chr1	16944866	16946866	ENSG00000058453	+	Promoter	195	protein-coding	CROCC
chr1	17055934	17056158	224	11	0.2673	0.733	-0.4656	-60.5404	Hypo	chr1	17054007	17056007	ENSG00000117118	-	Promoter	73	protein-coding	SDHB
chr1	17055934	17056158	224	11	0.2673	0.733	-0.4656	-60.5404	Hypo	chr1	17054031	17056031	ENSG00000117118	-	Promoter	97	protein-coding	SDHB
chr1	17055934	17056158	224	11	0.2673	0.733	-0.4656	-60.5404	Hypo	chr1	17054170	17056170	ENSG00000117118	-	Promoter	224	protein-coding	SDHB
chr1	17106867	17106922	55	4	0.6402	0.1636	0.4766	12.7982	Hyper	chr1	17105061	17119279	ENSG00000117115	-	Intron	55	protein-coding	PADI2
chr1	17221726	17221794	68	4	0.6074	0.2202	0.3872	24.2219	Hyper	chr1	17205309	17222289	ENSG00000142623	+	Intron	68	protein-coding	PADI1
chr1	17221726	17221794	68	4	0.6074	0.2202	0.3872	24.2219	Hyper	chr1	17221486	17223486	ENSG00000142623	+	Promoter	68	protein-coding	PADI1
chr1	17221883	17221986	103	8	0.6078	0.2579	0.3499	36.2892	Hyper	chr1	17205309	17222289	ENSG00000142623	+	Intron	103	protein-coding	PADI1
chr1	17221883	17221986	103	8	0.6078	0.2579	0.3499	36.2892	Hyper	chr1	17221486	17223486	ENSG00000142623	+	Promoter	103	protein-coding	PADI1
chr1	17316484	17316562	78	4	0.6843	0.2682	0.4161	14.2172	Hyper	chr1	17308314	17330968	ENSG00000159339	+	Intron	78	protein-coding	PADI4
chr1	17549120	17549950	830	6	0.3709	0.4713	-0.1004	-4.1689	Hypo	chr1	17539950	17580552	ENSG00000074964	+	Intron	830	protein-coding	ARHGEF10L
chr1	18129477	18129547	70	4	0.5837	0.1797	0.404	13.2297	Hyper	chr1	18108198	18227897	ENSG00000117154	+	Intron	70	protein-coding	IGSF21
chr1	18188361	18188429	68	4	0.8755	0.2239	0.6516	24.3388	Hyper	chr1	18108198	18227897	ENSG00000117154	+	Intron	68	protein-coding	IGSF21
chr1	18272191	18272279	88	4	0.904	0.5201	0.3839	21.8404	Hyper	chr1	18228010	18291865	ENSG00000117154	+	Intron	88	protein-coding	IGSF21
chr1	18329857	18329991	134	13	0.3557	0.7444	-0.3887	-63.1528	Hypo	chr1	18291987	18334891	ENSG00000117154	+	Intron	134	protein-coding	IGSF21
chr1	18662644	18662719	75	4	0.7642	0.1779	0.5863	14.8724	Hyper	chr1	18636371	18691753	ENSG00000009709	+	Intron	75	protein-coding	PAX7
chr1	18727480	18727572	92	4	0.8704	0.1825	0.6879	27.6508	Hyper	chr1	18703296	18735631	ENSG00000009709	+	Intron	92	protein-coding	PAX7
chr1	18741701	18741760	59	5	0.6778	0.1756	0.5022	29.4678	Hyper	chr1	18735878	18744813	ENSG00000009709	+	Intron	59	protein-coding	PAX7
chr1	18879780	18880080	300	25	0.7908	0.3918	0.399	191.704	Hyper	chr1	18879373	18881699	ENSG00000159423	-	Intron	300	protein-coding	ALDH4A1
chr1	18879780	18880080	300	25	0.7908	0.3918	0.399	191.704	Hyper	chr1	18879373	18881699	ENSG00000255275	-	Intron	300
chr1	19153317	19153473	156	9	0.7406	0.2356	0.505	55.6517	Hyper	chr1	19151700	19153700	ENSG00000127481	-	Promoter	156	protein-coding	UBR4
chr1	19153317	19153473	156	9	0.7406	0.2356	0.505	55.6517	Hyper	chr1	19153300	19153502	ENSG00000127481	-	Exon	156	protein-coding	UBR4
chr1	19256673	19256835	162	6	0.5437	0.1148	0.4289	25.1112	Hyper	chr1	19255711	19257711	ENSG00000053372	+	Promoter	162	protein-coding	MRTO4
chr1	19256673	19256835	162	6	0.5437	0.1148	0.4289	25.1112	Hyper	chr1	19256051	19257063	ENSG00000053372	+	Intron	162	protein-coding	MRTO4
chr1	19314156	19314423	267	9	0.7422	0.3082	0.434	47.4884	Hyper	chr1	19312889	19317599	ENSG00000040487	+	Intron	267	protein-coding	SLC66A1
chr1	19314156	19314423	267	9	0.7422	0.3082	0.434	47.4884	Hyper	chr1	19312889	19324632	ENSG00000040487	+	Intron	267	protein-coding	SLC66A1
chr1	20148267	20148456	189	10	0.7551	0.2313	0.5237	74.4929	Hyper	chr1	20148189	20150386	ENSG00000158786	+	Exon	189	protein-coding	PLA2G2F
chr1	20148267	20148456	189	10	0.7551	0.2313	0.5237	74.4929	Hyper	chr1	20148401	20150386	ENSG00000158786	+	UTR3	55	protein-coding	PLA2G2F
chr1	20190683	20190739	56	8	0.8101	0.4568	0.3532	42.1272	Hyper	chr1	20190546	20196048	ENSG00000162543	+	Exon	56	protein-coding	UBXN10
chr1	20728591	20728733	142	7	0.0939	0.4437	-0.3498	-27.1733	Hypo	chr1	20724635	20732763	ENSG00000189410	-	Intron	142	protein-coding	SH2D5
chr1	20728591	20728733	142	7	0.0939	0.4437	-0.3498	-27.1733	Hypo	chr1	20727603	20732180	ENSG00000189410	-	Intron	142	protein-coding	SH2D5
chr1	20728591	20728733	142	7	0.0939	0.4437	-0.3498	-27.1733	Hypo	chr1	20728086	20730745	ENSG00000189410	-	Intron	142	protein-coding	SH2D5
chr1	20728591	20728733	142	7	0.0939	0.4437	-0.3498	-27.1733	Hypo	chr1	20728086	20731447	ENSG00000189410	-	Intron	142	protein-coding	SH2D5
chr1	20728591	20728733	142	7	0.0939	0.4437	-0.3498	-27.1733	Hypo	chr1	20728086	20732180	ENSG00000189410	-	Intron	142	protein-coding	SH2D5
chr1	20728591	20728733	142	7	0.0939	0.4437	-0.3498	-27.1733	Hypo	chr1	20728086	20732763	ENSG00000189410	-	Intron	142	protein-coding	SH2D5
chr1	20808027	20808127	100	6	0.259	0.6431	-0.3841	-29.2278	Hypo	chr1	20807500	20810737	ENSG00000075151	-	Intron	100	protein-coding	EIF4G3
chr1	20941659	20941896	237	4	0.3158	0.7161	-0.4003	-14.3892	Hypo	chr1	20904971	20950002	ENSG00000075151	-	Intron	237	protein-coding	EIF4G3
chr1	20941659	20941896	237	4	0.3158	0.7161	-0.4003	-14.3892	Hypo	chr1	20941398	20943398	ENSG00000075151	-	Promoter	237	protein-coding	EIF4G3
chr1	20941659	20941896	237	4	0.3158	0.7161	-0.4003	-14.3892	Hypo	chr1	20941484	20943484	ENSG00000075151	-	Promoter	237	protein-coding	EIF4G3
chr1	20941659	20941896	237	4	0.3158	0.7161	-0.4003	-14.3892	Hypo	chr1	20941490	20942330	ENSG00000075151	-	Exon	237	protein-coding	EIF4G3
chr1	21012811	21013015	204	11	0.6707	0.2683	0.4023	49.9897	Hyper	chr1	21002808	21050865	ENSG00000075151	-	Intron	204	protein-coding	EIF4G3
chr1	21012811	21013015	204	11	0.6707	0.2683	0.4023	49.9897	Hyper	chr1	21002808	21089137	ENSG00000075151	-	Intron	204	protein-coding	EIF4G3
chr1	21063132	21063215	83	7	0.1805	0.6484	-0.4679	-27.9349	Hypo	chr1	21002808	21089137	ENSG00000075151	-	Intron	83	protein-coding	EIF4G3
chr1	21063132	21063215	83	7	0.1805	0.6484	-0.4679	-27.9349	Hypo	chr1	21050994	21089137	ENSG00000075151	-	Intron	83	protein-coding	EIF4G3
chr1	21228926	21229135	209	10	0.3346	0.7899	-0.4553	-52.2548	Hypo	chr1	21228041	21233557	ENSG00000117298	-	Intron	209	protein-coding	ECE1
chr1	21272620	21272807	187	7	0.8159	0.4464	0.3695	33.795	Hyper	chr1	21260392	21272698	ENSG00000117298	-	Intron	78	protein-coding	ECE1
chr1	21272620	21272807	187	7	0.8159	0.4464	0.3695	33.795	Hyper	chr1	21272698	21272911	ENSG00000117298	-	Exon	109	protein-coding	ECE1
chr1	21272620	21272807	187	7	0.8159	0.4464	0.3695	33.795	Hyper	chr1	21272745	21272911	ENSG00000117298	-	Exon	62	protein-coding	ECE1
chr1	21320553	21320735	182	8	0.7805	0.4347	0.3458	34.3055	Hyper	chr1	21290156	21344936	ENSG00000117298	-	Intron	182	protein-coding	ECE1
chr1	21320553	21320735	182	8	0.7805	0.4347	0.3458	34.3055	Hyper	chr1	21290156	21345375	ENSG00000117298	-	Intron	182	protein-coding	ECE1
chr1	21877641	21877816	175	14	0.7913	0.4072	0.384	75.6205	Hyper	chr1	21876652	21878185	ENSG00000142798	-	Intron	175	protein-coding	HSPG2
chr1	21877641	21877816	175	14	0.7913	0.4072	0.384	75.6205	Hyper	chr1	21877539	21878185	ENSG00000142798	-	Intron	175	protein-coding	HSPG2
chr1	21922957	21923034	77	6	0.3439	0.7691	-0.4252	-21.6129	Hypo	chr1	21896310	21937154	ENSG00000142798	-	Intron	77	protein-coding	HSPG2
chr1	22051103	22051360	257	23	0.7195	0.3161	0.4034	120.034	Hyper	chr1	22050626	22052626	ENSG00000070831	+	Promoter	257	protein-coding	CDC42
chr1	22051103	22051360	257	23	0.7195	0.3161	0.4034	120.034	Hyper	chr1	22050667	22052667	ENSG00000070831	+	Promoter	257	protein-coding	CDC42
chr1	22051103	22051360	257	23	0.7195	0.3161	0.4034	120.034	Hyper	chr1	22050688	22052688	ENSG00000070831	+	Promoter	257	protein-coding	CDC42
chr1	22051103	22051360	257	23	0.7195	0.3161	0.4034	120.034	Hyper	chr1	22050706	22052706	ENSG00000070831	+	Promoter	257	protein-coding	CDC42
chr1	22051103	22051360	257	23	0.7195	0.3161	0.4034	120.034	Hyper	chr1	22051296	22053296	ENSG00000070831	+	Promoter	64	protein-coding	CDC42
chr1	22478269	22478448	179	10	0.3408	0.8019	-0.461	-46.5325	Hypo	chr1	22452004	22489879	ENSG00000184677	+	Intron	179	protein-coding	ZBTB40
chr1	22478269	22478448	179	10	0.3408	0.8019	-0.461	-46.5325	Hypo	chr1	22452946	22489879	ENSG00000184677	+	Intron	179	protein-coding	ZBTB40
chr1	22593558	22593712	154	18	0.7658	0.4574	0.3083	98.0736	Hyper	chr1	22593523	22593686	ENSG00000070886	+	Exon	128	protein-coding	EPHA8
chr1	22593558	22593712	154	18	0.7658	0.4574	0.3083	98.0736	Hyper	chr1	22593686	22595229	ENSG00000070886	+	Intron	26	protein-coding	EPHA8
chr1	22751229	22751317	88	8	0.4843	0.1236	0.3607	35.3408	Hyper	chr1	22711043	22781420	ENSG00000133216	+	Intron	88	protein-coding	EPHB2
chr1	22805270	22805356	86	5	0.8453	0.1811	0.6642	33.0141	Hyper	chr1	22785076	22863036	ENSG00000133216	+	Intron	86	protein-coding	EPHB2
chr1	22805270	22805356	86	5	0.8453	0.1811	0.6642	33.0141	Hyper	chr1	22800291	22863036	ENSG00000133216	+	Intron	86	protein-coding	EPHB2
chr1	22813624	22813928	304	8	0.7479	0.3044	0.4435	37.8833	Hyper	chr1	22785076	22863036	ENSG00000133216	+	Intron	304	protein-coding	EPHB2
chr1	22813624	22813928	304	8	0.7479	0.3044	0.4435	37.8833	Hyper	chr1	22800291	22863036	ENSG00000133216	+	Intron	304	protein-coding	EPHB2
chr1	23077804	23077864	60	5	0.1282	0.755	-0.6268	-22.8767	Hypo	chr1	23020551	23087797	ENSG00000240553	-	Intron	60
chr1	23077804	23077864	60	5	0.1282	0.755	-0.6268	-22.8767	Hypo	chr1	23077360	23078965	ENSG00000004487	+	Intron	60	protein-coding	KDM1A
chr1	23077804	23077864	60	5	0.1282	0.755	-0.6268	-22.8767	Hypo	chr1	23077360	23078989	ENSG00000004487	+	Intron	60	protein-coding	KDM1A
chr1	24046401	24046519	118	5	0.1402	0.5303	-0.3901	-18.4328	Hypo	chr1	24042345	24064046	ENSG00000225315	+	Intron	118
chr1	24064058	24064227	169	12	0.8159	0.3901	0.4258	64.4508	Hyper	chr1	24056326	24083945	ENSG00000142661	-	Intron	169	protein-coding	MYOM3
chr1	24064058	24064227	169	12	0.8159	0.3901	0.4258	64.4508	Hyper	chr1	24063530	24064071	ENSG00000142661	-	Intron	13	protein-coding	MYOM3
chr1	24064058	24064227	169	12	0.8159	0.3901	0.4258	64.4508	Hyper	chr1	24064046	24064273	ENSG00000225315	+	Exon	169
chr1	24064058	24064227	169	12	0.8159	0.3901	0.4258	64.4508	Hyper	chr1	24064071	24064159	ENSG00000142661	-	Exon	88	protein-coding	MYOM3
chr1	24064058	24064227	169	12	0.8159	0.3901	0.4258	64.4508	Hyper	chr1	24064159	24065890	ENSG00000142661	-	Intron	68	protein-coding	MYOM3
chr1	24142122	24142293	171	10	0.7481	0.2822	0.4659	68.2253	Hyper	chr1	24138714	24143039	ENSG00000142677	-	Intron	171	protein-coding	IL22RA1
chr1	24511724	24511849	125	6	0.6365	0.1759	0.4606	26.1247	Hyper	chr1	24502463	24514313	ENSG00000117602	+	Intron	125	protein-coding	RCAN3
chr1	24511724	24511849	125	6	0.6365	0.1759	0.4606	26.1247	Hyper	chr1	24502463	24531217	ENSG00000117602	+	Intron	125	protein-coding	RCAN3
chr1	24511724	24511849	125	6	0.6365	0.1759	0.4606	26.1247	Hyper	chr1	24503117	24514313	ENSG00000117602	+	Intron	125	protein-coding	RCAN3
chr1	24511724	24511849	125	6	0.6365	0.1759	0.4606	26.1247	Hyper	chr1	24503150	24514313	ENSG00000117602	+	Intron	125	protein-coding	RCAN3
chr1	24511724	24511849	125	6	0.6365	0.1759	0.4606	26.1247	Hyper	chr1	24503150	24531217	ENSG00000117602	+	Intron	125	protein-coding	RCAN3
chr1	24511724	24511849	125	6	0.6365	0.1759	0.4606	26.1247	Hyper	chr1	24507728	24514313	ENSG00000117602	+	Intron	125	protein-coding	RCAN3
chr1	24537822	24537894	72	14	0.6336	0.2477	0.3859	53.1918	Hyper	chr1	24535092	24541040	ENSG00000117602	+	Exon	72	protein-coding	RCAN3
chr1	24537822	24537894	72	14	0.6336	0.2477	0.3859	53.1918	Hyper	chr1	24535277	24541040	ENSG00000117602	+	UTR3	72	protein-coding	RCAN3
chr1	24543778	24543897	119	7	0.7065	0.2132	0.4933	32.4355	Hyper	chr1	24539876	24551887	ENSG00000264443	-	Intron	119
chr1	24552543	24552689	146	6	0.3519	0.8279	-0.476	-28.953	Hypo	chr1	24552048	24555815	ENSG00000264443	-	Intron	146
chr1	24568240	24569613	1373	7	0.5139	0.6434	-0.1295	7.3182	Hypo	chr1	24556169	24595423	ENSG00000184454	+	Intron	1373	protein-coding	NCMAP
chr1	24582548	24582599	51	5	0.125	0.6803	-0.5552	-23.6768	Hypo	chr1	24556169	24595423	ENSG00000184454	+	Intron	51	protein-coding	NCMAP
chr1	24627339	24627434	95	6	0.7043	0.2848	0.4195	30.3527	Hyper	chr1	24625513	24627513	ENSG00000239106	-	Promoter	95
chr1	24960464	24960520	56	7	0.7955	0.3366	0.4589	30.782	Hyper	chr1	24929852	24964513	ENSG00000020633	-	Intron	56	protein-coding	RUNX3
chr1	24960464	24960520	56	7	0.7955	0.3366	0.4589	30.782	Hyper	chr1	24959344	24961344	ENSG00000229162	+	Promoter	56
chr1	25069781	25069895	114	4	0.2612	0.629	-0.3678	-15.0165	Hypo	chr1	25043836	25103852	ENSG00000233755	-	Intron	114
chr1	25305661	25305791	130	8	0.6998	0.3118	0.3879	30.8905	Hyper	chr1	25247029	25337039	ENSG00000117616	-	Intron	130	protein-coding	RSRP1
chr1	25305661	25305791	130	8	0.6998	0.3118	0.3879	30.8905	Hyper	chr1	25247029	25337977	ENSG00000117616	-	Intron	130	protein-coding	RSRP1
chr1	25305661	25305791	130	8	0.6998	0.3118	0.3879	30.8905	Hyper	chr1	25247029	25338068	ENSG00000117616	-	Intron	130	protein-coding	RSRP1
chr1	25305661	25305791	130	8	0.6998	0.3118	0.3879	30.8905	Hyper	chr1	25303459	25306595	ENSG00000187010	+	Intron	130	protein-coding	RHD
chr1	25305661	25305791	130	8	0.6998	0.3118	0.3879	30.8905	Hyper	chr1	25303459	25316999	ENSG00000187010	+	Intron	130	protein-coding	RHD
chr1	25305661	25305791	130	8	0.6998	0.3118	0.3879	30.8905	Hyper	chr1	25303459	25321888	ENSG00000187010	+	Intron	130	protein-coding	RHD
chr1	25305661	25305791	130	8	0.6998	0.3118	0.3879	30.8905	Hyper	chr1	25303459	25328897	ENSG00000187010	+	Intron	130	protein-coding	RHD
chr1	25305661	25305791	130	8	0.6998	0.3118	0.3879	30.8905	Hyper	chr1	25304821	25306895	ENSG00000117616	-	Intron	130	protein-coding	RSRP1
chr1	25305661	25305791	130	8	0.6998	0.3118	0.3879	30.8905	Hyper	chr1	25304821	25318062	ENSG00000117616	-	Intron	130	protein-coding	RSRP1
chr1	25305661	25305791	130	8	0.6998	0.3118	0.3879	30.8905	Hyper	chr1	25304821	25337039	ENSG00000117616	-	Intron	130	protein-coding	RSRP1
chr1	25406711	25406826	115	8	0.198	0.6915	-0.4936	-27.3368	Hypo	chr1	25402746	25408682	ENSG00000188672	-	Intron	115	protein-coding	RHCE
chr1	25406711	25406826	115	8	0.198	0.6915	-0.4936	-27.3368	Hypo	chr1	25402746	25420638	ENSG00000188672	-	Intron	115	protein-coding	RHCE
chr1	25587640	25587745	105	6	0.7165	0.3212	0.3954	38.298	Hyper	chr1	25581772	25590168	ENSG00000225643	+	Intron	105
chr1	25643316	25643411	95	5	0.3445	0.8286	-0.4842	-18.4072	Hypo	chr1	25618337	25654241	ENSG00000117643	+	Intron	95	protein-coding	MAN1C1
chr1	25643316	25643411	95	5	0.3445	0.8286	-0.4842	-18.4072	Hypo	chr1	25618337	25686439	ENSG00000117643	+	Intron	95	protein-coding	MAN1C1
chr1	25983169	25983333	164	4	0.694	0.2647	0.4293	18.3066	Hyper	chr1	25982477	25983945	ENSG00000158006	-	Intron	164	protein-coding	PAFAH2
chr1	25987452	25987549	97	11	0.7463	0.3494	0.3969	48.3385	Hyper	chr1	25984528	25988230	ENSG00000158006	-	Intron	97	protein-coding	PAFAH2
chr1	25987452	25987549	97	11	0.7463	0.3494	0.3969	48.3385	Hyper	chr1	25984528	25990726	ENSG00000158006	-	Intron	97	protein-coding	PAFAH2
chr1	25987452	25987549	97	11	0.7463	0.3494	0.3969	48.3385	Hyper	chr1	25984528	25998024	ENSG00000158006	-	Intron	97	protein-coding	PAFAH2
chr1	26292710	26292768	58	4	0.6392	0.2736	0.3655	13.9919	Hyper	chr1	26286037	26294204	ENSG00000158062	-	Intron	58	protein-coding	UBXN11
chr1	26292710	26292768	58	4	0.6392	0.2736	0.3655	13.9919	Hyper	chr1	26286037	26296918	ENSG00000158062	-	Intron	58	protein-coding	UBXN11
chr1	26292710	26292768	58	4	0.6392	0.2736	0.3655	13.9919	Hyper	chr1	26286037	26300925	ENSG00000158062	-	Intron	58	protein-coding	UBXN11
chr1	26302159	26302274	115	5	0.7913	0.4828	0.3085	22.6028	Hyper	chr1	26298062	26306591	ENSG00000158062	-	Intron	115	protein-coding	UBXN11
chr1	26302159	26302274	115	5	0.7913	0.4828	0.3085	22.6028	Hyper	chr1	26301722	26302812	ENSG00000158062	-	Intron	115	protein-coding	UBXN11
chr1	26302159	26302274	115	5	0.7913	0.4828	0.3085	22.6028	Hyper	chr1	26301722	26306591	ENSG00000158062	-	Intron	115	protein-coding	UBXN11
chr1	26310913	26310983	70	5	0.5916	0.1213	0.4703	20.5934	Hyper	chr1	26306704	26318046	ENSG00000158062	-	Intron	70	protein-coding	UBXN11
chr1	26348505	26348680	175	9	0.2641	0.8076	-0.5435	-51.1637	Hypo	chr1	26346712	26354035	ENSG00000176092	-	Intron	175	protein-coding	CRYBG2
chr1	26354436	26354702	266	10	0.8068	0.3125	0.4942	67.403	Hyper	chr1	26354096	26356096	ENSG00000176092	-	Promoter	266	protein-coding	CRYBG2
chr1	26354436	26354702	266	10	0.8068	0.3125	0.4942	67.403	Hyper	chr1	26354130	26356130	ENSG00000176092	-	Promoter	266	protein-coding	CRYBG2
chr1	26414016	26414075	59	6	0.2526	0.6972	-0.4445	-18.7426	Hypo	chr1	26411582	26425302	ENSG00000131914	+	Intron	59	protein-coding	LIN28A
chr1	26436453	26436675	222	25	0.3307	0.7535	-0.4227	-151.262	Hypo	chr1	26433008	26438167	ENSG00000117682	+	Intron	222	protein-coding	DHDDS
chr1	26721430	26721493	63	7	0.3757	0.7879	-0.4122	-22.7643	Hypo	chr1	26693617	26729650	ENSG00000117713	+	Intron	63	protein-coding	ARID1A
chr1	26721430	26721493	63	7	0.3757	0.7879	-0.4122	-22.7643	Hypo	chr1	26696100	26729650	ENSG00000117713	+	Intron	63	protein-coding	ARID1A
chr1	26721430	26721493	63	7	0.3757	0.7879	-0.4122	-22.7643	Hypo	chr1	26697540	26729650	ENSG00000117713	+	Intron	63	protein-coding	ARID1A
chr1	26735249	26735355	106	6	0.4904	0.8489	-0.3585	-24.5166	Hypo	chr1	26732792	26760855	ENSG00000117713	+	Intron	106	protein-coding	ARID1A
chr1	26779058	26779127	69	4	0.6994	0.0926	0.6069	21.964	Hyper	chr1	26778098	26781144	ENSG00000117713	+	Exon	69	protein-coding	ARID1A
chr1	26779058	26779127	69	4	0.6994	0.0926	0.6069	21.964	Hyper	chr1	26779022	26780756	ENSG00000117713	+	Exon	69	protein-coding	ARID1A
chr1	26779058	26779127	69	4	0.6994	0.0926	0.6069	21.964	Hyper	chr1	26779022	26780817	ENSG00000117713	+	Exon	69	protein-coding	ARID1A
chr1	26779058	26779127	69	4	0.6994	0.0926	0.6069	21.964	Hyper	chr1	26779022	26780983	ENSG00000117713	+	Exon	69	protein-coding	ARID1A
chr1	26779058	26779127	69	4	0.6994	0.0926	0.6069	21.964	Hyper	chr1	26779022	26780983	ENSG00000117713	+	UTR3	69	protein-coding	ARID1A
chr1	26779058	26779127	69	4	0.6994	0.0926	0.6069	21.964	Hyper	chr1	26779022	26781177	ENSG00000117713	+	Exon	69	protein-coding	ARID1A
chr1	26779058	26779127	69	4	0.6994	0.0926	0.6069	21.964	Hyper	chr1	26779022	26781180	ENSG00000117713	+	Exon	69	protein-coding	ARID1A
chr1	26779058	26779127	69	4	0.6994	0.0926	0.6069	21.964	Hyper	chr1	26779022	26781180	ENSG00000117713	+	UTR3	69	protein-coding	ARID1A
chr1	26779058	26779127	69	4	0.6994	0.0926	0.6069	21.964	Hyper	chr1	26779022	26782102	ENSG00000117713	+	Exon	69	protein-coding	ARID1A
chr1	26779058	26779127	69	4	0.6994	0.0926	0.6069	21.964	Hyper	chr1	26779022	26782104	ENSG00000117713	+	Exon	69	protein-coding	ARID1A
chr1	26904921	26905089	168	11	0.7077	0.2972	0.4104	50.7893	Hyper	chr1	26902366	26911127	ENSG00000090273	+	Intron	168	protein-coding	NUDC
chr1	26908883	26909077	194	13	0.307	0.6931	-0.386	-61.4121	Hypo	chr1	26902366	26911127	ENSG00000090273	+	Intron	194	protein-coding	NUDC
chr1	26916069	26916124	55	6	0.2435	0.7437	-0.5002	-26.6173	Hypo	chr1	26911235	26924088	ENSG00000090273	+	Intron	55	protein-coding	NUDC
chr1	27120282	27120416	134	5	0.3182	0.73	-0.4117	-18.0678	Hypo	chr1	27114286	27153982	ENSG00000090020	-	Intron	134	protein-coding	SLC9A1
chr1	27257096	27257151	55	9	0.4443	0.7396	-0.2953	-45.1994	Hypo	chr1	27234951	27260955	ENSG00000142784	+	Intron	55	protein-coding	WDTC1
chr1	27257096	27257151	55	9	0.4443	0.7396	-0.2953	-45.1994	Hypo	chr1	27255567	27257567	ENSG00000252098	-	Promoter	55
chr1	27376067	27376219	152	8	0.6093	0.1452	0.4641	41.7164	Hyper	chr1	27374805	27376805	ENSG00000142748	-	Promoter	152	protein-coding	FCN3
chr1	27376067	27376219	152	8	0.6093	0.1452	0.4641	41.7164	Hyper	chr1	27374824	27376824	ENSG00000142748	-	Promoter	152	protein-coding	FCN3
chr1	27456181	27456238	57	6	0.6628	0.2637	0.399	20.0236	Hyper	chr1	27428933	27489985	ENSG00000158195	-	Intron	57	protein-coding	WASF2
chr1	27456181	27456238	57	6	0.6628	0.2637	0.399	20.0236	Hyper	chr1	27455197	27457197	ENSG00000241169	+	Promoter	57
chr1	27524177	27524244	67	4	0.669	0.2162	0.4528	15.6575	Hyper	chr1	27523804	27525804	ENSG00000237429	+	Promoter	67
chr1	27524859	27524987	128	6	0.2281	0.6545	-0.4263	-18.6821	Hypo	chr1	27523804	27525804	ENSG00000237429	+	Promoter	128
chr1	27666233	27666459	226	6	0.2944	0.7484	-0.454	-26.8246	Hypo	chr1	27666060	27666380	ENSG00000126709	-	UTR3	147	protein-coding	IFI6
chr1	27666233	27666459	226	6	0.2944	0.7484	-0.454	-26.8246	Hypo	chr1	27666060	27666475	ENSG00000126709	-	Exon	226	protein-coding	IFI6
chr1	27666233	27666459	226	6	0.2944	0.7484	-0.454	-26.8246	Hypo	chr1	27666063	27666380	ENSG00000126709	-	UTR3	147	protein-coding	IFI6
chr1	27666233	27666459	226	6	0.2944	0.7484	-0.454	-26.8246	Hypo	chr1	27666063	27666475	ENSG00000126709	-	Exon	226	protein-coding	IFI6
chr1	27666233	27666459	226	6	0.2944	0.7484	-0.454	-26.8246	Hypo	chr1	27666065	27666380	ENSG00000126709	-	UTR3	147	protein-coding	IFI6
chr1	27666233	27666459	226	6	0.2944	0.7484	-0.454	-26.8246	Hypo	chr1	27666065	27666475	ENSG00000126709	-	Exon	226	protein-coding	IFI6
chr1	27675256	27675462	206	12	0.3998	0.7388	-0.339	-66.2791	Hypo	chr1	27669540	27675727	ENSG00000225886	+	Intron	206
chr1	27675256	27675462	206	12	0.3998	0.7388	-0.339	-66.2791	Hypo	chr1	27669586	27675727	ENSG00000225886	+	Intron	206
chr1	27675256	27675462	206	12	0.3998	0.7388	-0.339	-66.2791	Hypo	chr1	27670429	27675727	ENSG00000225886	+	Intron	206
chr1	27748626	27748777	151	12	0.1367	0.5193	-0.3827	-56.2876	Hypo	chr1	27744811	27749067	ENSG00000009780	+	Intron	151	protein-coding	FAM76A
chr1	27748626	27748777	151	12	0.1367	0.5193	-0.3827	-56.2876	Hypo	chr1	27744811	27755194	ENSG00000009780	+	Intron	151	protein-coding	FAM76A
chr1	27905439	27905510	71	9	0.2668	0.6438	-0.377	-35.8382	Hypo	chr1	27897707	27906927	ENSG00000117748	-	Intron	71	protein-coding	RPA2
chr1	28143157	28143235	78	6	0.5471	0.1807	0.3664	25.2028	Hyper	chr1	28142841	28144841	ENSG00000253005	-	Promoter	78
chr1	28271679	28271851	172	9	0.297	0.657	-0.36	-36.853	Hypo	chr1	28271673	28271871	ENSG00000130766	+	Exon	172	protein-coding	SESN2
chr1	28381358	28381423	65	7	0.4114	0.7175	-0.3061	-38.169	Hypo	chr1	28369825	28407409	ENSG00000204138	+	Intron	65	protein-coding	PHACTR4
chr1	28381518	28381590	72	8	0.4243	0.7723	-0.348	-36.307	Hypo	chr1	28369825	28407409	ENSG00000204138	+	Intron	72	protein-coding	PHACTR4
chr1	28544992	28545168	176	15	0.6189	0.1806	0.4383	83.4584	Hyper	chr1	28544459	28546542	ENSG00000279443	+	Exon	176
chr1	28603532	28603678	146	4	0.335	0.7595	-0.4245	-15.9734	Hypo	chr1	28590386	28605371	ENSG00000120656	-	Intron	146	protein-coding	TAF12
chr1	28603532	28603678	146	4	0.335	0.7595	-0.4245	-15.9734	Hypo	chr1	28602849	28603538	ENSG00000120656	-	UTR3	6	protein-coding	TAF12
chr1	28603532	28603678	146	4	0.335	0.7595	-0.4245	-15.9734	Hypo	chr1	28602849	28603574	ENSG00000120656	-	Exon	42	protein-coding	TAF12
chr1	28603532	28603678	146	4	0.335	0.7595	-0.4245	-15.9734	Hypo	chr1	28603100	28603538	ENSG00000120656	-	UTR3	6	protein-coding	TAF12
chr1	28603532	28603678	146	4	0.335	0.7595	-0.4245	-15.9734	Hypo	chr1	28603100	28603574	ENSG00000120656	-	Exon	42	protein-coding	TAF12
chr1	28603532	28603678	146	4	0.335	0.7595	-0.4245	-15.9734	Hypo	chr1	28603574	28605371	ENSG00000120656	-	Intron	104	protein-coding	TAF12
chr1	28820563	28822396	1833	21	0.348	0.5627	-0.2147	-70.0289	Hypo	chr1	28812610	28858953	ENSG00000116329	+	Intron	1833	protein-coding	OPRD1
chr1	28975651	28975785	134	8	0.1762	0.6771	-0.5009	-36.4513	Hypo	chr1	28887210	28987430	ENSG00000159023	+	Intron	134	protein-coding	EPB41
chr1	28975651	28975785	134	8	0.1762	0.6771	-0.5009	-36.4513	Hypo	chr1	28887210	28987447	ENSG00000159023	+	Intron	134	protein-coding	EPB41
chr1	28975651	28975785	134	8	0.1762	0.6771	-0.5009	-36.4513	Hypo	chr1	28893837	28987430	ENSG00000159023	+	Intron	134	protein-coding	EPB41
chr1	28975651	28975785	134	8	0.1762	0.6771	-0.5009	-36.4513	Hypo	chr1	28914768	28987430	ENSG00000159023	+	Intron	134	protein-coding	EPB41
chr1	29021726	29021829	103	7	0.5588	0.1198	0.439	27.7443	Hyper	chr1	29018442	29030399	ENSG00000159023	+	Intron	103	protein-coding	EPB41
chr1	29087044	29087103	59	8	0.4497	0.8205	-0.3708	-34.0418	Hypo	chr1	29065158	29097806	ENSG00000159023	+	Intron	59	protein-coding	EPB41
chr1	29200421	29200713	292	12	0.8041	0.2824	0.5217	73.656	Hyper	chr1	29196258	29200515	ENSG00000116353	-	Intron	94	protein-coding	MECR
chr1	29200421	29200713	292	12	0.8041	0.2824	0.5217	73.656	Hyper	chr1	29200323	29200589	ENSG00000116353	-	Exon	168	protein-coding	MECR
chr1	29200421	29200713	292	12	0.8041	0.2824	0.5217	73.656	Hyper	chr1	29200515	29200589	ENSG00000116353	-	Exon	74	protein-coding	MECR
chr1	29200421	29200713	292	12	0.8041	0.2824	0.5217	73.656	Hyper	chr1	29200589	29201373	ENSG00000116353	-	Intron	124	protein-coding	MECR
chr1	29200421	29200713	292	12	0.8041	0.2824	0.5217	73.656	Hyper	chr1	29200589	29201942	ENSG00000116353	-	Intron	124	protein-coding	MECR
chr1	29200421	29200713	292	12	0.8041	0.2824	0.5217	73.656	Hyper	chr1	29200589	29202589	ENSG00000116353	-	Promoter	124	protein-coding	MECR
chr1	29285779	29285937	158	8	0.6128	0.222	0.3908	29.4109	Hyper	chr1	29284869	29289682	ENSG00000060656	+	Intron	158	protein-coding	PTPRU
chr1	29285779	29285937	158	8	0.6128	0.222	0.3908	29.4109	Hyper	chr1	29284869	29291868	ENSG00000060656	+	Intron	158	protein-coding	PTPRU
chr1	29293618	29293725	107	14	0.2745	0.6091	-0.3347	-65.5603	Hypo	chr1	29292026	29303854	ENSG00000060656	+	Intron	107	protein-coding	PTPRU
chr1	29344503	29344565	62	4	0.6722	0.3328	0.3394	19.186	Hyper	chr1	29333308	29349682	ENSG00000230523	-	Intron	62	ncRNA	LINC01756
chr1	29498724	29498859	135	8	0.1459	0.566	-0.4201	-36.6778	Hypo	chr1	29496893	29498893	ENSG00000225011	-	Promoter	135
chr1	30811077	30811181	104	8	0.5956	0.2327	0.3629	29.5715	Hyper	chr1	30810714	30815446	ENSG00000229607	-	Intron	104
chr1	31238313	31238410	97	6	0.124	0.5242	-0.4001	-21.0567	Hypo	chr1	31188187	31239493	ENSG00000084628	-	Intron	97	protein-coding	NKAIN1
chr1	31331387	31331464	77	6	0.2303	0.6154	-0.3851	-21.6661	Hypo	chr1	31319166	31337174	ENSG00000121766	+	Intron	77	protein-coding	ZCCHC17
chr1	31331387	31331464	77	6	0.2303	0.6154	-0.3851	-21.6661	Hypo	chr1	31319166	31338956	ENSG00000121766	+	Intron	77	protein-coding	ZCCHC17
chr1	31497588	31497677	89	7	0.2435	0.7365	-0.493	-27.7264	Hypo	chr1	31497576	31497683	ENSG00000206981	-	Exon	89
chr1	31793760	31793884	124	7	0.4092	0.8007	-0.3915	-39.16	Hypo	chr1	31793277	31793897	ENSG00000134668	-	Exon	124	protein-coding	SPOCD1
chr1	31793760	31793884	124	7	0.4092	0.8007	-0.3915	-39.16	Hypo	chr1	31793746	31793897	ENSG00000134668	-	Exon	124	protein-coding	SPOCD1
chr1	31935201	31936088	887	5	0.2279	0.7779	-0.55	-24.3161	Hypo	chr1	31919658	31937777	ENSG00000184007	-	Intron	887	protein-coding	PTP4A2
chr1	31935201	31936088	887	5	0.2279	0.7779	-0.55	-24.3161	Hypo	chr1	31919658	31937841	ENSG00000184007	-	Intron	887	protein-coding	PTP4A2
chr1	31935201	31936088	887	5	0.2279	0.7779	-0.55	-24.3161	Hypo	chr1	31919658	31937986	ENSG00000184007	-	Intron	887	protein-coding	PTP4A2
chr1	31935201	31936088	887	5	0.2279	0.7779	-0.55	-24.3161	Hypo	chr1	31919658	31942528	ENSG00000184007	-	Intron	887	protein-coding	PTP4A2
chr1	31935201	31936088	887	5	0.2279	0.7779	-0.55	-24.3161	Hypo	chr1	31919658	31944592	ENSG00000184007	-	Intron	887	protein-coding	PTP4A2
chr1	31935201	31936088	887	5	0.2279	0.7779	-0.55	-24.3161	Hypo	chr1	31931142	31937754	ENSG00000184007	-	Intron	887	protein-coding	PTP4A2
chr1	31935201	31936088	887	5	0.2279	0.7779	-0.55	-24.3161	Hypo	chr1	31931142	31937777	ENSG00000184007	-	Intron	887	protein-coding	PTP4A2
chr1	31935201	31936088	887	5	0.2279	0.7779	-0.55	-24.3161	Hypo	chr1	31931142	31937986	ENSG00000184007	-	Intron	887	protein-coding	PTP4A2
chr1	31935201	31936088	887	5	0.2279	0.7779	-0.55	-24.3161	Hypo	chr1	31932700	31935588	ENSG00000184007	-	Intron	387	protein-coding	PTP4A2
chr1	31935201	31936088	887	5	0.2279	0.7779	-0.55	-24.3161	Hypo	chr1	31935588	31935659	ENSG00000184007	-	Exon	71	protein-coding	PTP4A2
chr1	31935201	31936088	887	5	0.2279	0.7779	-0.55	-24.3161	Hypo	chr1	31935659	31937754	ENSG00000184007	-	Intron	429	protein-coding	PTP4A2
chr1	31942040	31942130	90	5	0.7617	0.2541	0.5075	23.3606	Hyper	chr1	31919658	31942528	ENSG00000184007	-	Intron	90	protein-coding	PTP4A2
chr1	31942040	31942130	90	5	0.7617	0.2541	0.5075	23.3606	Hyper	chr1	31919658	31944592	ENSG00000184007	-	Intron	90	protein-coding	PTP4A2
chr1	32065203	32065304	101	4	0.6402	0.1312	0.509	14.3263	Hyper	chr1	32054514	32073336	ENSG00000203325	-	Intron	101
chr1	32093120	32093288	168	9	0.2856	0.6982	-0.4126	-38.265	Hypo	chr1	32092011	32094783	ENSG00000121775	+	Intron	168	protein-coding	TMEM39B
chr1	32229290	32229362	72	11	0.3887	0.7277	-0.3389	-50.7633	Hypo	chr1	32229208	32230926	ENSG00000084623	+	Intron	72	protein-coding	EIF3I
chr1	32550813	32550913	100	8	0.4748	0.1697	0.3051	36.5325	Hyper	chr1	32536564	32553458	ENSG00000254553	+	Intron	100
chr1	32550813	32550913	100	8	0.4748	0.1697	0.3051	36.5325	Hyper	chr1	32539572	32553458	ENSG00000160062	+	Intron	100	protein-coding	ZBTB8A
chr1	32568416	32569494	1078	26	0.2671	0.6149	-0.3478	-109.334	Hypo	chr1	32553540	32592930	ENSG00000160062	+	Intron	1078	protein-coding	ZBTB8A
chr1	32568416	32569494	1078	26	0.2671	0.6149	-0.3478	-109.334	Hypo	chr1	32553540	32592930	ENSG00000254553	+	Intron	1078
chr1	32653718	32653950	232	22	0.1754	0.4859	-0.3105	-125.562	Hypo	chr1	32652061	32657426	ENSG00000162521	+	Intron	232	protein-coding	RBBP4
chr1	32653718	32653950	232	22	0.1754	0.4859	-0.3105	-125.562	Hypo	chr1	32652061	32668224	ENSG00000162521	+	Intron	232	protein-coding	RBBP4
chr1	32653718	32653950	232	22	0.1754	0.4859	-0.3105	-125.562	Hypo	chr1	32652061	32668319	ENSG00000162521	+	Intron	232	protein-coding	RBBP4
chr1	32653718	32653950	232	22	0.1754	0.4859	-0.3105	-125.562	Hypo	chr1	32652061	32668738	ENSG00000162521	+	Intron	232	protein-coding	RBBP4
chr1	32717878	32718017	139	8	0.1354	0.5553	-0.4199	-36.6878	Hypo	chr1	32717733	32717968	ENSG00000224409	-	Exon	90
chr1	32717878	32718017	139	8	0.1354	0.5553	-0.4199	-36.6878	Hypo	chr1	32717968	32725077	ENSG00000224409	-	Intron	49
chr1	33049631	33049883	252	13	0.8281	0.441	0.3871	75.1197	Hyper	chr1	33031661	33080198	ENSG00000004455	-	Intron	252	protein-coding	AK2
chr1	33150879	33151019	140	8	0.584	0.2119	0.3721	28.2765	Hyper	chr1	33147727	33158252	ENSG00000116525	-	Intron	140	protein-coding	TRIM62
chr1	33489576	33489675	99	4	0.2608	0.6742	-0.4134	-17.4767	Hypo	chr1	33488651	33491024	ENSG00000121903	+	Intron	99	protein-coding	ZSCAN20
chr1	33489576	33489675	99	4	0.2608	0.6742	-0.4134	-17.4767	Hypo	chr1	33489517	33489602	ENSG00000121903	+	Exon	26	protein-coding	ZSCAN20
chr1	33489576	33489675	99	4	0.2608	0.6742	-0.4134	-17.4767	Hypo	chr1	33489602	33491024	ENSG00000121903	+	Intron	73	protein-coding	ZSCAN20
chr1	33611021	33611114	93	9	0.6749	0.3472	0.3277	43.9079	Hyper	chr1	33605470	33611040	ENSG00000121904	-	Intron	19	protein-coding	CSMD2
chr1	33611021	33611114	93	9	0.6749	0.3472	0.3277	43.9079	Hyper	chr1	33605988	33611040	ENSG00000121904	-	Intron	19	protein-coding	CSMD2
chr1	33611021	33611114	93	9	0.6749	0.3472	0.3277	43.9079	Hyper	chr1	33611040	33611250	ENSG00000121904	-	Exon	74	protein-coding	CSMD2
chr1	33654417	33654501	84	6	0.3374	0.8681	-0.5307	-28.6503	Hypo	chr1	33652461	33657945	ENSG00000121904	-	Intron	84	protein-coding	CSMD2
chr1	33738772	33738863	91	7	0.6095	0.2538	0.3557	29.8864	Hyper	chr1	33726685	33739139	ENSG00000121904	-	Intron	91	protein-coding	CSMD2
chr1	33819714	33819921	207	16	0.3741	0.7025	-0.3284	-74.1858	Hypo	chr1	33819712	33819808	ENSG00000121904	-	Exon	94	protein-coding	CSMD2
chr1	33819714	33819921	207	16	0.3741	0.7025	-0.3284	-74.1858	Hypo	chr1	33819712	33819837	ENSG00000121904	-	Exon	123	protein-coding	CSMD2
chr1	33819714	33819921	207	16	0.3741	0.7025	-0.3284	-74.1858	Hypo	chr1	33819808	33821808	ENSG00000121904	-	Promoter	113	protein-coding	CSMD2
chr1	33819714	33819921	207	16	0.3741	0.7025	-0.3284	-74.1858	Hypo	chr1	33819837	33820468	ENSG00000121904	-	Intron	84	protein-coding	CSMD2
chr1	34026566	34026699	133	8	0.7428	0.3328	0.41	32.6953	Hyper	chr1	33935954	34032593	ENSG00000121904	-	Intron	133	protein-coding	CSMD2
chr1	34800622	34800719	97	4	0.8074	0.1994	0.608	16.6946	Hyper	chr1	34718409	34855770	ENSG00000163866	-	Intron	97	protein-coding	SMIM12
chr1	35082549	35082705	156	9	0.3441	0.8183	-0.4742	-39.8851	Hypo	chr1	35079219	35093913	ENSG00000197056	+	Intron	156	protein-coding	ZMYM1
chr1	35082549	35082705	156	9	0.3441	0.8183	-0.4742	-39.8851	Hypo	chr1	35079442	35093319	ENSG00000197056	+	Intron	156	protein-coding	ZMYM1
chr1	35082549	35082705	156	9	0.3441	0.8183	-0.4742	-39.8851	Hypo	chr1	35079442	35093393	ENSG00000197056	+	Intron	156	protein-coding	ZMYM1
chr1	35082549	35082705	156	9	0.3441	0.8183	-0.4742	-39.8851	Hypo	chr1	35079442	35093913	ENSG00000197056	+	Intron	156	protein-coding	ZMYM1
chr1	35082549	35082705	156	9	0.3441	0.8183	-0.4742	-39.8851	Hypo	chr1	35079442	35095818	ENSG00000197056	+	Intron	156	protein-coding	ZMYM1
chr1	35355071	35355134	63	8	0.2527	0.6947	-0.4419	-25.637	Hypo	chr1	35325405	35358924	ENSG00000146463	+	Intron	63	protein-coding	ZMYM4
chr1	35410518	35410733	215	15	0.2579	0.6445	-0.3866	-58.9109	Hypo	chr1	35408159	35413971	ENSG00000146463	+	Intron	215	protein-coding	ZMYM4
chr1	35411921	35412126	205	15	0.6834	0.227	0.4565	68.2842	Hyper	chr1	35408159	35413971	ENSG00000146463	+	Intron	205	protein-coding	ZMYM4
chr1	35472873	35473027	154	7	0.3014	0.8089	-0.5075	-27.171	Hypo	chr1	35466695	35474804	ENSG00000142687	-	Intron	154	protein-coding	KIAA0319L
chr1	35472873	35473027	154	7	0.3014	0.8089	-0.5075	-27.171	Hypo	chr1	35470906	35472906	ENSG00000142687	-	Promoter	33	protein-coding	KIAA0319L
chr1	35472873	35473027	154	7	0.3014	0.8089	-0.5075	-27.171	Hypo	chr1	35470960	35474804	ENSG00000142687	-	Intron	154	protein-coding	KIAA0319L
chr1	35472873	35473027	154	7	0.3014	0.8089	-0.5075	-27.171	Hypo	chr1	35470960	35478965	ENSG00000142687	-	Intron	154	protein-coding	KIAA0319L
chr1	35949959	35950049	90	5	0.3447	0.8436	-0.4989	-17.7041	Hypo	chr1	35945863	35966954	ENSG00000126070	+	Intron	90	protein-coding	AGO3
chr1	35949959	35950049	90	5	0.3447	0.8436	-0.4989	-17.7041	Hypo	chr1	35945863	35972023	ENSG00000126070	+	Intron	90	protein-coding	AGO3
chr1	36027574	36027734	160	5	0.7563	0.1876	0.5687	22.0664	Hyper	chr1	36027298	36034173	ENSG00000126070	+	Intron	160	protein-coding	AGO3
chr1	36296618	36296677	59	5	0.6347	0.2138	0.421	14.5088	Hyper	chr1	36296582	36296770	ENSG00000054118	+	Exon	59	protein-coding	THRAP3
chr1	36429910	36430089	179	16	0.3934	0.758	-0.3646	-72.8803	Hypo	chr1	36423466	36431801	ENSG00000116885	-	Intron	179	protein-coding	OSCP1
chr1	36429910	36430089	179	16	0.3934	0.758	-0.3646	-72.8803	Hypo	chr1	36428475	36431801	ENSG00000116885	-	Intron	179	protein-coding	OSCP1
chr1	36816130	36816296	166	7	0.824	0.3411	0.4829	33.3872	Hyper	chr1	36806326	36817059	ENSG00000163873	-	Intron	166	protein-coding	GRIK3
chr1	36880598	36880777	179	15	0.5219	0.2247	0.2972	84.5784	Hyper	chr1	36872369	36880633	ENSG00000163873	-	Intron	35	protein-coding	GRIK3
chr1	36880598	36880777	179	15	0.5219	0.2247	0.2972	84.5784	Hyper	chr1	36880633	36880891	ENSG00000163873	-	Exon	144	protein-coding	GRIK3
chr1	37295879	37295942	63	6	0.7564	0.2435	0.5129	25.6731	Hyper	chr1	37276259	37324989	ENSG00000223944	-	Intron	63
chr1	37298613	37298671	58	4	0.6824	0.186	0.4965	15.8193	Hyper	chr1	37276259	37324989	ENSG00000223944	-	Intron	58
chr1	37538278	37538335	57	6	0.4251	0.7646	-0.3395	-30.0824	Hypo	chr1	37538012	37540156	ENSG00000163877	-	Intron	57	protein-coding	SNIP1
chr1	37730815	37730911	96	8	0.4383	0.7875	-0.3491	-43.0335	Hypo	chr1	37727210	37731410	ENSG00000183317	-	Intron	96	protein-coding	EPHA10
chr1	37777540	37778821	1281	8	0.6541	0.1807	0.4735	33.5296	Hyper	chr1	37777261	37778118	ENSG00000214141	+	Intron	578
chr1	37777540	37778821	1281	8	0.6541	0.1807	0.4735	33.5296	Hyper	chr1	37778118	37779418	ENSG00000214141	+	Exon	703
chr1	37923835	37923923	88	5	0.3405	0.8576	-0.5171	-19.4986	Hypo	chr1	37891454	37931672	ENSG00000204084	-	Intron	88	protein-coding	INPP5B
chr1	37923835	37923923	88	5	0.3405	0.8576	-0.5171	-19.4986	Hypo	chr1	37891454	37931912	ENSG00000204084	-	Intron	88	protein-coding	INPP5B
chr1	38885973	38886073	100	7	0.7261	0.2255	0.5006	23.3453	Hyper	chr1	38876018	38913539	ENSG00000228436	+	Intron	100
chr1	38885973	38886073	100	7	0.7261	0.2255	0.5006	23.3453	Hyper	chr1	38885806	38886503	ENSG00000158315	-	UTR3	100	protein-coding	RHBDL2
chr1	38885973	38886073	100	7	0.7261	0.2255	0.5006	23.3453	Hyper	chr1	38885806	38886683	ENSG00000158315	-	Exon	100	protein-coding	RHBDL2
chr1	39134280	39134342	62	6	0.1497	0.6339	-0.4842	-21.1632	Hypo	chr1	39084438	39231181	ENSG00000127603	+	Intron	62	protein-coding	MACF1
chr1	39134280	39134342	62	6	0.1497	0.6339	-0.4842	-21.1632	Hypo	chr1	39105717	39231181	ENSG00000127603	+	Intron	62	protein-coding	MACF1
chr1	39154594	39155973	1379	13	0.5339	0.6522	-0.1184	-24.1108	Hypo	chr1	39084438	39231181	ENSG00000127603	+	Intron	1379	protein-coding	MACF1
chr1	39154594	39155973	1379	13	0.5339	0.6522	-0.1184	-24.1108	Hypo	chr1	39105717	39231181	ENSG00000127603	+	Intron	1379	protein-coding	MACF1
chr1	39154594	39155973	1379	13	0.5339	0.6522	-0.1184	-24.1108	Hypo	chr1	39154296	39156296	ENSG00000222378	-	Promoter	1379
chr1	39204204	39204334	130	8	0.5922	0.2094	0.3828	36.108	Hyper	chr1	39084438	39231181	ENSG00000127603	+	Intron	130	protein-coding	MACF1
chr1	39204204	39204334	130	8	0.5922	0.2094	0.3828	36.108	Hyper	chr1	39105717	39231181	ENSG00000127603	+	Intron	130	protein-coding	MACF1
chr1	39204204	39204334	130	8	0.5922	0.2094	0.3828	36.108	Hyper	chr1	39202245	39204245	ENSG00000127603	+	Promoter	41	protein-coding	MACF1
chr1	39204204	39204334	130	8	0.5922	0.2094	0.3828	36.108	Hyper	chr1	39202694	39204694	ENSG00000127603	+	Promoter	130	protein-coding	MACF1
chr1	39204204	39204334	130	8	0.5922	0.2094	0.3828	36.108	Hyper	chr1	39204245	39205022	ENSG00000127603	+	UTR5	89	protein-coding	MACF1
chr1	39204204	39204334	130	8	0.5922	0.2094	0.3828	36.108	Hyper	chr1	39204245	39205131	ENSG00000127603	+	Exon	89	protein-coding	MACF1
chr1	39322877	39322963	86	6	0.1879	0.7697	-0.5819	-30.9412	Hypo	chr1	39322715	39322909	ENSG00000127603	+	Intron	32	protein-coding	MACF1
chr1	39322877	39322963	86	6	0.1879	0.7697	-0.5819	-30.9412	Hypo	chr1	39322909	39323008	ENSG00000127603	+	Exon	54	protein-coding	MACF1
chr1	39322877	39322963	86	6	0.1879	0.7697	-0.5819	-30.9412	Hypo	chr1	39322909	39323008	ENSG00000127603	+	UTR3	54	protein-coding	MACF1
chr1	39449483	39449556	73	9	0.2684	0.7661	-0.4977	-40.281	Hypo	chr1	39448763	39451051	ENSG00000127603	+	Intron	73	protein-coding	MACF1
chr1	39469497	39469592	95	5	0.397	0.883	-0.4861	-20.0533	Hypo	chr1	39468732	39469546	ENSG00000127603	+	Intron	49	protein-coding	MACF1
chr1	39469497	39469592	95	5	0.397	0.883	-0.4861	-20.0533	Hypo	chr1	39468732	39479797	ENSG00000127603	+	Intron	95	protein-coding	MACF1
chr1	39469497	39469592	95	5	0.397	0.883	-0.4861	-20.0533	Hypo	chr1	39469546	39469615	ENSG00000127603	+	Exon	46	protein-coding	MACF1
chr1	39538786	39539085	299	7	0.4927	0.1033	0.3895	32.3723	Hyper	chr1	39522505	39545732	ENSG00000182109	-	Intron	299
chr1	39538786	39539085	299	7	0.4927	0.1033	0.3895	32.3723	Hyper	chr1	39529164	39541719	ENSG00000182109	-	Intron	299
chr1	39538786	39539085	299	7	0.4927	0.1033	0.3895	32.3723	Hyper	chr1	39532024	39541656	ENSG00000243970	-	Intron	299	pseudo	PPIEL
chr1	39538786	39539085	299	7	0.4927	0.1033	0.3895	32.3723	Hyper	chr1	39537282	39539282	ENSG00000182109	-	Promoter	299
chr1	39734782	39735039	257	14	0.4425	0.782	-0.3396	-67.1473	Hypo	chr1	39692588	39735467	ENSG00000084072	+	Intron	257	protein-coding	PPIE
chr1	39963826	39963933	107	11	0.3869	0.7565	-0.3696	-42.9445	Hypo	chr1	39955385	39965210	ENSG00000168389	+	Intron	107	protein-coding	MFSD2A
chr1	39963826	39963933	107	11	0.3869	0.7565	-0.3696	-42.9445	Hypo	chr1	39958825	39965210	ENSG00000168389	+	Intron	107	protein-coding	MFSD2A
chr1	39963826	39963933	107	11	0.3869	0.7565	-0.3696	-42.9445	Hypo	chr1	39962210	39964210	ENSG00000168389	+	Promoter	107	protein-coding	MFSD2A
chr1	40049407	40049503	96	5	0.2613	0.7781	-0.5168	-18.7065	Hypo	chr1	40040467	40059333	ENSG00000131236	+	Intron	96	protein-coding	CAP1
chr1	40049407	40049503	96	5	0.2613	0.7781	-0.5168	-18.7065	Hypo	chr1	40040783	40059333	ENSG00000131236	+	Intron	96	protein-coding	CAP1
chr1	40049407	40049503	96	5	0.2613	0.7781	-0.5168	-18.7065	Hypo	chr1	40040783	40059336	ENSG00000131236	+	Intron	96	protein-coding	CAP1
chr1	40049407	40049503	96	5	0.2613	0.7781	-0.5168	-18.7065	Hypo	chr1	40040801	40057445	ENSG00000131236	+	Intron	96	protein-coding	CAP1
chr1	40049407	40049503	96	5	0.2613	0.7781	-0.5168	-18.7065	Hypo	chr1	40040801	40059333	ENSG00000131236	+	Intron	96	protein-coding	CAP1
chr1	40049407	40049503	96	5	0.2613	0.7781	-0.5168	-18.7065	Hypo	chr1	40040801	40059336	ENSG00000131236	+	Intron	96	protein-coding	CAP1
chr1	40049407	40049503	96	5	0.2613	0.7781	-0.5168	-18.7065	Hypo	chr1	40040965	40059333	ENSG00000131236	+	Intron	96	protein-coding	CAP1
chr1	40049407	40049503	96	5	0.2613	0.7781	-0.5168	-18.7065	Hypo	chr1	40041493	40059333	ENSG00000131236	+	Intron	96	protein-coding	CAP1
chr1	40049407	40049503	96	5	0.2613	0.7781	-0.5168	-18.7065	Hypo	chr1	40041493	40059336	ENSG00000131236	+	Intron	96	protein-coding	CAP1
chr1	40301664	40301963	299	9	0.5435	0.1478	0.3957	42.8838	Hyper	chr1	40301381	40301811	ENSG00000049089	-	Intron	147	protein-coding	COL9A2
chr1	40301664	40301963	299	9	0.5435	0.1478	0.3957	42.8838	Hyper	chr1	40301811	40301889	ENSG00000049089	-	Exon	78	protein-coding	COL9A2
chr1	40301664	40301963	299	9	0.5435	0.1478	0.3957	42.8838	Hyper	chr1	40301889	40302620	ENSG00000049089	-	Intron	74	protein-coding	COL9A2
chr1	40718895	40719161	266	17	0.2515	0.6308	-0.3793	-66.9842	Hypo	chr1	40691867	40723688	ENSG00000066136	+	Intron	266	protein-coding	NFYC
chr1	40718895	40719161	266	17	0.2515	0.6308	-0.3793	-66.9842	Hypo	chr1	40691867	40738835	ENSG00000066136	+	Intron	266	protein-coding	NFYC
chr1	40718895	40719161	266	17	0.2515	0.6308	-0.3793	-66.9842	Hypo	chr1	40692200	40723207	ENSG00000066136	+	Intron	266	protein-coding	NFYC
chr1	40718895	40719161	266	17	0.2515	0.6308	-0.3793	-66.9842	Hypo	chr1	40692347	40738835	ENSG00000066136	+	Intron	266	protein-coding	NFYC
chr1	40718895	40719161	266	17	0.2515	0.6308	-0.3793	-66.9842	Hypo	chr1	40709616	40738835	ENSG00000066136	+	Intron	266	protein-coding	NFYC
chr1	40718895	40719161	266	17	0.2515	0.6308	-0.3793	-66.9842	Hypo	chr1	40712469	40721605	ENSG00000066136	+	Intron	266	protein-coding	NFYC
chr1	40718895	40719161	266	17	0.2515	0.6308	-0.3793	-66.9842	Hypo	chr1	40712821	40738835	ENSG00000066136	+	Intron	266	protein-coding	NFYC
chr1	40997301	40997444	143	6	0.3174	0.7992	-0.4818	-26.7489	Hypo	chr1	40996068	40997393	ENSG00000171793	+	Intron	92	protein-coding	CTPS1
chr1	40997301	40997444	143	6	0.3174	0.7992	-0.4818	-26.7489	Hypo	chr1	40997124	40997526	ENSG00000171793	+	Exon	143	protein-coding	CTPS1
chr1	40997301	40997444	143	6	0.3174	0.7992	-0.4818	-26.7489	Hypo	chr1	40997393	40997526	ENSG00000171793	+	Exon	51	protein-coding	CTPS1
chr1	41640318	41640412	94	5	0.2083	0.7039	-0.4956	-22.7537	Hypo	chr1	41628947	41700915	ENSG00000127124	-	Intron	94	protein-coding	HIVEP3
chr1	41640318	41640412	94	5	0.2083	0.7039	-0.4956	-22.7537	Hypo	chr1	41628947	41918412	ENSG00000127124	-	Intron	94	protein-coding	HIVEP3
chr1	41835662	41835717	55	6	0.8755	0.4638	0.4116	28.976	Hyper	chr1	41628947	41918412	ENSG00000127124	-	Intron	55	protein-coding	HIVEP3
chr1	41835662	41835717	55	6	0.8755	0.4638	0.4116	28.976	Hyper	chr1	41700995	41918412	ENSG00000127124	-	Intron	55	protein-coding	HIVEP3
chr1	42027656	42027773	117	8	0.394	0.849	-0.455	-32.3872	Hypo	chr1	41918524	42035806	ENSG00000127124	-	Intron	117	protein-coding	HIVEP3
chr1	42701019	42701083	64	4	0.5808	0.259	0.3218	22.3542	Hyper	chr1	42700780	42701046	ENSG00000065978	+	Exon	27	protein-coding	YBX1
chr1	42701019	42701083	64	4	0.5808	0.259	0.3218	22.3542	Hyper	chr1	42701015	42701046	ENSG00000065978	+	UTR3	27	protein-coding	YBX1
chr1	42701019	42701083	64	4	0.5808	0.259	0.3218	22.3542	Hyper	chr1	42701046	42701980	ENSG00000065978	+	Intron	37	protein-coding	YBX1
chr1	42804729	42804883	154	12	0.1387	0.5568	-0.4182	-59.872	Hypo	chr1	42803409	42805384	ENSG00000274386	+	Intron	154	protein-coding	TMEM269
chr1	43355744	43355891	147	18	0.4671	0.7633	-0.2961	-91.5806	Hypo	chr1	43355006	43357802	ENSG00000234694	-	Intron	147
chr1	43560548	43560660	112	7	0.6831	0.2454	0.4377	33.1544	Hyper	chr1	43553941	43569589	ENSG00000142949	+	Intron	112	protein-coding	PTPRF
chr1	43563337	43563412	75	4	0.2258	0.679	-0.4532	-14.0178	Hypo	chr1	43553941	43569589	ENSG00000142949	+	Intron	75	protein-coding	PTPRF
chr1	43700284	43700370	86	4	0.2628	0.8191	-0.5563	-17.1733	Hypo	chr1	43698013	43703616	ENSG00000066135	+	Intron	86	protein-coding	KDM4A
chr1	43700284	43700370	86	4	0.2628	0.8191	-0.5563	-17.1733	Hypo	chr1	43700063	43702655	ENSG00000236200	-	Intron	86
chr1	43929448	43929880	432	23	0.1528	0.755	-0.6022	-252.493	Hypo	chr1	43838311	43930131	ENSG00000126091	+	Intron	432	protein-coding	ST3GAL3
chr1	43929448	43929880	432	23	0.1528	0.755	-0.6022	-252.493	Hypo	chr1	43894477	43930131	ENSG00000126091	+	Intron	432	protein-coding	ST3GAL3
chr1	43929448	43929880	432	23	0.1528	0.755	-0.6022	-252.493	Hypo	chr1	43899263	43930131	ENSG00000126091	+	Intron	432	protein-coding	ST3GAL3
chr1	43929448	43929880	432	23	0.1528	0.755	-0.6022	-252.493	Hypo	chr1	43899289	43930131	ENSG00000126091	+	Intron	432	protein-coding	ST3GAL3
chr1	43929448	43929880	432	23	0.1528	0.755	-0.6022	-252.493	Hypo	chr1	43899727	43930131	ENSG00000126091	+	Intron	432	protein-coding	ST3GAL3
chr1	43929448	43929880	432	23	0.1528	0.755	-0.6022	-252.493	Hypo	chr1	43920928	43930018	ENSG00000126091	+	Intron	432	protein-coding	ST3GAL3
chr1	43929448	43929880	432	23	0.1528	0.755	-0.6022	-252.493	Hypo	chr1	43920928	43930131	ENSG00000126091	+	Intron	432	protein-coding	ST3GAL3
chr1	43982388	43982475	87	6	0.6071	0.1524	0.4546	24.7964	Hyper	chr1	43981924	43984864	ENSG00000117411	+	Intron	87	protein-coding	B4GALT2
chr1	43994630	43994740	110	7	0.6738	0.2914	0.3824	29.0682	Hyper	chr1	43991992	44000766	ENSG00000196517	-	Intron	110	protein-coding	SLC6A9
chr1	43994630	43994740	110	7	0.6738	0.2914	0.3824	29.0682	Hyper	chr1	43993392	43995392	ENSG00000159214	+	Promoter	110	protein-coding	CCDC24
chr1	43994630	43994740	110	7	0.6738	0.2914	0.3824	29.0682	Hyper	chr1	43993889	43995162	ENSG00000159214	+	Exon	110	protein-coding	CCDC24
chr1	43994630	43994740	110	7	0.6738	0.2914	0.3824	29.0682	Hyper	chr1	43993889	43995162	ENSG00000159214	+	UTR3	110	protein-coding	CCDC24
chr1	43994630	43994740	110	7	0.6738	0.2914	0.3824	29.0682	Hyper	chr1	43993964	43995107	ENSG00000159214	+	Intron	110	protein-coding	CCDC24
chr1	44068109	44068383	274	6	0.2451	0.6812	-0.436	-22.5729	Hypo	chr1	44051494	44074837	ENSG00000230615	+	Intron	274
chr1	44068109	44068383	274	6	0.2451	0.6812	-0.436	-22.5729	Hypo	chr1	44051494	44076090	ENSG00000230615	+	Intron	274
chr1	44068109	44068383	274	6	0.2451	0.6812	-0.436	-22.5729	Hypo	chr1	44051531	44076090	ENSG00000230615	+	Intron	274
chr1	44068109	44068383	274	6	0.2451	0.6812	-0.436	-22.5729	Hypo	chr1	44061227	44069880	ENSG00000230615	+	Intron	274
chr1	44068109	44068383	274	6	0.2451	0.6812	-0.436	-22.5729	Hypo	chr1	44061227	44076090	ENSG00000230615	+	Intron	274
chr1	44068109	44068383	274	6	0.2451	0.6812	-0.436	-22.5729	Hypo	chr1	44061227	44101559	ENSG00000230615	+	Intron	274
chr1	44340838	44340919	81	4	0.8313	0.3833	0.448	15.0017	Hyper	chr1	44319744	44354891	ENSG00000117419	-	Intron	81	protein-coding	ERI3
chr1	44340838	44340919	81	4	0.8313	0.3833	0.448	15.0017	Hyper	chr1	44339316	44352849	ENSG00000117419	-	Intron	81	protein-coding	ERI3
chr1	44340838	44340919	81	4	0.8313	0.3833	0.448	15.0017	Hyper	chr1	44339322	44352849	ENSG00000117419	-	Intron	81	protein-coding	ERI3
chr1	44340838	44340919	81	4	0.8313	0.3833	0.448	15.0017	Hyper	chr1	44339322	44354891	ENSG00000117419	-	Intron	81	protein-coding	ERI3
chr1	44489773	44489865	92	4	0.2483	0.8058	-0.5575	-15.4777	Hypo	chr1	44412722	44614164	ENSG00000187147	+	Intron	92	protein-coding	RNF220
chr1	44489773	44489865	92	4	0.2483	0.8058	-0.5575	-15.4777	Hypo	chr1	44412726	44573001	ENSG00000187147	+	Intron	92	protein-coding	RNF220
chr1	44525303	44525358	55	4	0.3962	0.7708	-0.3746	-15.364	Hypo	chr1	44412722	44614164	ENSG00000187147	+	Intron	55	protein-coding	RNF220
chr1	44525303	44525358	55	4	0.3962	0.7708	-0.3746	-15.364	Hypo	chr1	44412726	44573001	ENSG00000187147	+	Intron	55	protein-coding	RNF220
chr1	44542893	44543061	168	18	0.5995	0.2503	0.3492	83.1493	Hyper	chr1	44412722	44614164	ENSG00000187147	+	Intron	168	protein-coding	RNF220
chr1	44542893	44543061	168	18	0.5995	0.2503	0.3492	83.1493	Hyper	chr1	44412726	44573001	ENSG00000187147	+	Intron	168	protein-coding	RNF220
chr1	44680288	44680466	178	12	0.6398	0.1328	0.507	83.0749	Hyper	chr1	44674873	44684392	ENSG00000198520	+	Intron	178	protein-coding	ARMH1
chr1	44680288	44680466	178	12	0.6398	0.1328	0.507	83.0749	Hyper	chr1	44674873	44688195	ENSG00000198520	+	Intron	178	protein-coding	ARMH1
chr1	44680288	44680466	178	12	0.6398	0.1328	0.507	83.0749	Hyper	chr1	44674873	44689108	ENSG00000198520	+	Intron	178	protein-coding	ARMH1
chr1	44680288	44680466	178	12	0.6398	0.1328	0.507	83.0749	Hyper	chr1	44674873	44689675	ENSG00000198520	+	Intron	178	protein-coding	ARMH1
chr1	44680288	44680466	178	12	0.6398	0.1328	0.507	83.0749	Hyper	chr1	44674873	44689741	ENSG00000198520	+	Intron	178	protein-coding	ARMH1
chr1	44680288	44680466	178	12	0.6398	0.1328	0.507	83.0749	Hyper	chr1	44674873	44700922	ENSG00000198520	+	Intron	178	protein-coding	ARMH1
chr1	44688273	44688346	73	4	0.1253	0.7842	-0.6588	-24.5183	Hypo	chr1	44674873	44689108	ENSG00000198520	+	Intron	73	protein-coding	ARMH1
chr1	44688273	44688346	73	4	0.1253	0.7842	-0.6588	-24.5183	Hypo	chr1	44674873	44689675	ENSG00000198520	+	Intron	73	protein-coding	ARMH1
chr1	44688273	44688346	73	4	0.1253	0.7842	-0.6588	-24.5183	Hypo	chr1	44674873	44689741	ENSG00000198520	+	Intron	73	protein-coding	ARMH1
chr1	44688273	44688346	73	4	0.1253	0.7842	-0.6588	-24.5183	Hypo	chr1	44674873	44700922	ENSG00000198520	+	Intron	73	protein-coding	ARMH1
chr1	44688273	44688346	73	4	0.1253	0.7842	-0.6588	-24.5183	Hypo	chr1	44684656	44689675	ENSG00000198520	+	Intron	73	protein-coding	ARMH1
chr1	44688273	44688346	73	4	0.1253	0.7842	-0.6588	-24.5183	Hypo	chr1	44687833	44689833	ENSG00000198520	+	Promoter	73	protein-coding	ARMH1
chr1	44688273	44688346	73	4	0.1253	0.7842	-0.6588	-24.5183	Hypo	chr1	44688195	44688319	ENSG00000198520	+	Exon	46	protein-coding	ARMH1
chr1	44688273	44688346	73	4	0.1253	0.7842	-0.6588	-24.5183	Hypo	chr1	44688195	44688319	ENSG00000198520	+	UTR5	46	protein-coding	ARMH1
chr1	44688273	44688346	73	4	0.1253	0.7842	-0.6588	-24.5183	Hypo	chr1	44688319	44689675	ENSG00000198520	+	Intron	27	protein-coding	ARMH1
chr1	44719931	44720151	220	4	0.7879	0.2289	0.559	20.0596	Hyper	chr1	44701119	44724121	ENSG00000198520	+	Intron	220	protein-coding	ARMH1
chr1	44719931	44720151	220	4	0.7879	0.2289	0.559	20.0596	Hyper	chr1	44704173	44724121	ENSG00000198520	+	Intron	220	protein-coding	ARMH1
chr1	44766979	44767114	135	4	0.5857	0.1599	0.4258	17.2679	Hyper	chr1	44761067	44775555	ENSG00000225721	-	Intron	135
chr1	44766979	44767114	135	4	0.5857	0.1599	0.4258	17.2679	Hyper	chr1	44766949	44767096	ENSG00000142945	+	Intron	117	protein-coding	KIF2C
chr1	44766979	44767114	135	4	0.5857	0.1599	0.4258	17.2679	Hyper	chr1	44767096	44767767	ENSG00000142945	+	Exon	18	protein-coding	KIF2C
chr1	44922062	44922193	131	5	0.4225	0.8678	-0.4453	-17.338	Hypo	chr1	44897444	44926627	ENSG00000070785	-	Intron	131	protein-coding	EIF2B3
chr1	45048917	45049004	87	4	0.5429	0.1175	0.4254	13.7567	Hyper	chr1	45043395	45051073	ENSG00000162415	-	Intron	87	protein-coding	ZSWIM5
chr1	45157258	45157394	136	4	0.3076	0.9118	-0.6042	-21.1079	Hypo	chr1	45088237	45205755	ENSG00000162415	-	Intron	136	protein-coding	ZSWIM5
chr1	45157258	45157394	136	4	0.3076	0.9118	-0.6042	-21.1079	Hypo	chr1	45088237	45303926	ENSG00000162415	-	Intron	136	protein-coding	ZSWIM5
chr1	45441262	45441467	205	11	0.1491	0.6277	-0.4786	-52.4603	Hypo	chr1	45421846	45457563	ENSG00000070759	-	Intron	205	protein-coding	TESK2
chr1	45524067	45524222	155	8	0.8479	0.2331	0.6147	46.1382	Hyper	chr1	45523047	45525047	ENSG00000117450	-	Promoter	155	protein-coding	PRDX1
chr1	45811725	45811824	99	11	0.3049	0.668	-0.363	-60.5235	Hypo	chr1	45787132	45824432	ENSG00000086015	+	Intron	99	protein-coding	MAST2
chr1	45811725	45811824	99	11	0.3049	0.668	-0.363	-60.5235	Hypo	chr1	45804072	45824432	ENSG00000086015	+	Intron	99	protein-coding	MAST2
chr1	46152600	46152664	64	6	0.5133	0.8769	-0.3637	-28.3598	Hypo	chr1	46080750	46176227	ENSG00000278139	-	Intron	64	protein-coding	P3R3URF-PIK3R3
chr1	46431107	46431162	55	4	0.4545	0.0967	0.3578	12.9837	Hyper	chr1	46430128	46432128	ENSG00000232022	+	Promoter	55
chr1	46468558	46468633	75	4	0.1627	0.5581	-0.3954	-14.5579	Hypo	chr1	46443037	46482209	ENSG00000232022	+	Intron	75
chr1	46468558	46468633	75	4	0.1627	0.5581	-0.3954	-14.5579	Hypo	chr1	46455910	46477347	ENSG00000232022	+	Intron	75
chr1	46468558	46468633	75	4	0.1627	0.5581	-0.3954	-14.5579	Hypo	chr1	46455910	46482209	ENSG00000232022	+	Intron	75
chr1	46818100	46818174	74	5	0.7449	0.2158	0.5291	24.5314	Hyper	chr1	46817181	46818630	ENSG00000142973	+	Intron	74	protein-coding	CYP4B1
chr1	46818100	46818174	74	5	0.7449	0.2158	0.5291	24.5314	Hyper	chr1	46818029	46818130	ENSG00000142973	+	Intron	30	protein-coding	CYP4B1
chr1	46818100	46818174	74	5	0.7449	0.2158	0.5291	24.5314	Hyper	chr1	46818130	46818213	ENSG00000142973	+	Exon	44	protein-coding	CYP4B1
chr1	46818100	46818174	74	5	0.7449	0.2158	0.5291	24.5314	Hyper	chr1	46818130	46818213	ENSG00000142973	+	UTR3	44	protein-coding	CYP4B1
chr1	47153605	47153657	52	4	0.642	0.1591	0.4828	18.2301	Hyper	chr1	47097177	47177034	ENSG00000225506	-	Intron	52
chr1	48224199	48224520	321	10	0.7694	0.3764	0.3929	53.074	Hyper	chr1	48222898	48224723	ENSG00000117834	+	Intron	321	protein-coding	SLC5A9
chr1	48226337	48226425	88	4	0.784	0.1636	0.6204	22.2924	Hyper	chr1	48224795	48228849	ENSG00000117834	+	Intron	88	protein-coding	SLC5A9
chr1	48369507	48369609	102	7	0.7898	0.3142	0.4756	42.1229	Hyper	chr1	48359770	48385308	ENSG00000132122	-	Intron	102	protein-coding	SPATA6
chr1	48569726	48569808	82	5	0.4165	0.8175	-0.401	-17.5559	Hypo	chr1	48539738	48587003	ENSG00000186094	-	Intron	82	protein-coding	AGBL4
chr1	48862391	48862483	92	9	0.3367	0.7368	-0.4001	-43.2531	Hypo	chr1	48663241	48867190	ENSG00000186094	-	Intron	92	protein-coding	AGBL4
chr1	48862391	48862483	92	9	0.3367	0.7368	-0.4001	-43.2531	Hypo	chr1	48818222	48867190	ENSG00000186094	-	Intron	92	protein-coding	AGBL4
chr1	48890843	48890901	58	5	0.0916	0.5018	-0.4101	-18.6698	Hypo	chr1	48867230	49045583	ENSG00000186094	-	Intron	58	protein-coding	AGBL4
chr1	48997070	48997170	100	5	0.1781	0.658	-0.4798	-21.5478	Hypo	chr1	48867230	49045583	ENSG00000186094	-	Intron	100	protein-coding	AGBL4
chr1	49743741	49743821	80	5	0.733	0.1599	0.5731	19.0289	Hyper	chr1	49697437	49851395	ENSG00000186094	-	Intron	80	protein-coding	AGBL4
chr1	50590262	50590753	491	12	0.2397	0.6964	-0.4567	-48.4699	Hypo	chr1	50583664	50705880	ENSG00000185104	-	Intron	491	protein-coding	FAF1
chr1	50590262	50590753	491	12	0.2397	0.6964	-0.4567	-48.4699	Hypo	chr1	50584811	50596120	ENSG00000185104	-	Intron	491	protein-coding	FAF1
chr1	50595122	50595242	120	6	0.3074	0.7395	-0.432	-20.0853	Hypo	chr1	50583664	50705880	ENSG00000185104	-	Intron	120	protein-coding	FAF1
chr1	50595122	50595242	120	6	0.3074	0.7395	-0.432	-20.0853	Hypo	chr1	50584811	50596120	ENSG00000185104	-	Intron	120	protein-coding	FAF1
chr1	50655031	50655269	238	10	0.1216	0.5339	-0.4124	-41.9412	Hypo	chr1	50583664	50705880	ENSG00000185104	-	Intron	238	protein-coding	FAF1
chr1	50655031	50655269	238	10	0.1216	0.5339	-0.4124	-41.9412	Hypo	chr1	50596216	50655441	ENSG00000185104	-	Intron	238	protein-coding	FAF1
chr1	50846353	50846512	159	24	0.7487	0.4291	0.3196	131.982	Hyper	chr1	50801677	50857928	ENSG00000185104	-	Intron	159	protein-coding	FAF1
chr1	50846353	50846512	159	24	0.7487	0.4291	0.3196	131.982	Hyper	chr1	50844467	50846467	ENSG00000237130	+	Promoter	114
chr1	50846353	50846512	159	24	0.7487	0.4291	0.3196	131.982	Hyper	chr1	50846467	50846837	ENSG00000237130	+	Exon	45
chr1	50910539	50910944	405	27	0.3641	0.7541	-0.39	-173.85	Hypo	chr1	50857997	50959671	ENSG00000185104	-	Intron	405	protein-coding	FAF1
chr1	50910539	50910944	405	27	0.3641	0.7541	-0.39	-173.85	Hypo	chr1	50857997	50959766	ENSG00000185104	-	Intron	405	protein-coding	FAF1
chr1	51378043	51378149	106	9	0.8151	0.2454	0.5697	45.8065	Hyper	chr1	51366029	51394380	ENSG00000085832	-	Intron	106	protein-coding	EPS15
chr1	51429743	51430021	278	7	0.2831	0.8411	-0.558	-33.1468	Hypo	chr1	51421858	51440346	ENSG00000085832	-	Intron	278	protein-coding	EPS15
chr1	51462222	51462319	97	6	0.669	0.2177	0.4513	20.4036	Hyper	chr1	51461150	51463672	ENSG00000085832	-	Intron	97	protein-coding	EPS15
chr1	51462222	51462319	97	6	0.669	0.2177	0.4513	20.4036	Hyper	chr1	51462135	51463153	ENSG00000238140	+	Intron	97
chr1	51633104	51633156	52	7	0.7396	0.3571	0.3825	24.9367	Hyper	chr1	51617221	51651990	ENSG00000117859	+	Intron	52	protein-coding	OSBPL9
chr1	51633104	51633156	52	7	0.7396	0.3571	0.3825	24.9367	Hyper	chr1	51617221	51669433	ENSG00000117859	+	Intron	52	protein-coding	OSBPL9
chr1	52176650	52176724	74	8	0.3825	0.7085	-0.326	-46.753	Hypo	chr1	52142403	52216368	ENSG00000157077	+	Intron	74	protein-coding	ZFYVE9
chr1	52270349	52270485	136	9	0.2715	0.7409	-0.4694	-31.8002	Hypo	chr1	52268632	52274463	ENSG00000157077	+	Intron	136	protein-coding	ZFYVE9
chr1	52658683	52658802	119	9	0.2559	0.7438	-0.4879	-42.9847	Hypo	chr1	52643002	52659400	ENSG00000182183	+	Intron	119	protein-coding	SHISAL2A
chr1	52658683	52658802	119	9	0.2559	0.7438	-0.4879	-42.9847	Hypo	chr1	52643002	52667398	ENSG00000182183	+	Intron	119	protein-coding	SHISAL2A
chr1	52770913	52771000	87	4	0.1104	0.5398	-0.4294	-15.2558	Hypo	chr1	52756623	52771019	ENSG00000162378	+	Intron	87	protein-coding	ZYG11B
chr1	52889741	52889903	162	15	0.4106	0.7393	-0.3287	-63.9128	Hypo	chr1	52887053	52892781	ENSG00000203995	+	Intron	162	protein-coding	ZYG11A
chr1	52917082	52917314	232	8	0.6559	0.2612	0.3947	33.2763	Hyper	chr1	52911790	52921482	ENSG00000121310	-	Intron	232	protein-coding	ECHDC2
chr1	52917082	52917314	232	8	0.6559	0.2612	0.3947	33.2763	Hyper	chr1	52911790	52921552	ENSG00000121310	-	Intron	232	protein-coding	ECHDC2
chr1	52917082	52917314	232	8	0.6559	0.2612	0.3947	33.2763	Hyper	chr1	52914095	52917543	ENSG00000121310	-	Intron	232	protein-coding	ECHDC2
chr1	52917082	52917314	232	8	0.6559	0.2612	0.3947	33.2763	Hyper	chr1	52914095	52921397	ENSG00000121310	-	Intron	232	protein-coding	ECHDC2
chr1	52917082	52917314	232	8	0.6559	0.2612	0.3947	33.2763	Hyper	chr1	52914095	52921482	ENSG00000121310	-	Intron	232	protein-coding	ECHDC2
chr1	52917082	52917314	232	8	0.6559	0.2612	0.3947	33.2763	Hyper	chr1	52914095	52921552	ENSG00000121310	-	Intron	232	protein-coding	ECHDC2
chr1	52917082	52917314	232	8	0.6559	0.2612	0.3947	33.2763	Hyper	chr1	52915292	52921552	ENSG00000121310	-	Intron	232	protein-coding	ECHDC2
chr1	53580571	53580704	133	4	0.3522	0.7543	-0.4021	-14.7818	Hypo	chr1	53529952	53594107	ENSG00000174332	-	Intron	133	protein-coding	GLIS1
chr1	53638122	53638434	312	11	0.7539	0.3152	0.4387	51.0509	Hyper	chr1	53600278	53733903	ENSG00000174332	-	Intron	312	protein-coding	GLIS1
chr1	53638122	53638434	312	11	0.7539	0.3152	0.4387	51.0509	Hyper	chr1	53600278	53737805	ENSG00000174332	-	Intron	312	protein-coding	GLIS1
chr1	54622405	54622472	67	8	0.588	0.1875	0.4006	39.0448	Hyper	chr1	54608068	54630733	ENSG00000162390	+	Intron	67	protein-coding	ACOT11
chr1	54622405	54622472	67	8	0.588	0.1875	0.4006	39.0448	Hyper	chr1	54620007	54623277	ENSG00000162391	-	Intron	67	protein-coding	FAM151A
chr1	54622405	54622472	67	8	0.588	0.1875	0.4006	39.0448	Hyper	chr1	54621818	54628157	ENSG00000230728	-	Intron	67
chr1	55009901	55010554	653	14	0.6543	0.2207	0.4336	55.1166	Hyper	chr1	55008213	55010883	ENSG00000162399	+	Exon	653	protein-coding	BSND
chr1	55009901	55010554	653	14	0.6543	0.2207	0.4336	55.1166	Hyper	chr1	55008628	55010883	ENSG00000162399	+	UTR3	653	protein-coding	BSND
chr1	55043702	55043949	247	15	0.5678	0.174	0.3938	93.7357	Hyper	chr1	55040044	55043842	ENSG00000169174	+	Intron	140	protein-coding	PCSK9
chr1	55043702	55043949	247	15	0.5678	0.174	0.3938	93.7357	Hyper	chr1	55043842	55044034	ENSG00000169174	+	Exon	107	protein-coding	PCSK9
chr1	55060550	55060838	288	12	0.1697	0.699	-0.5293	-90.3933	Hypo	chr1	55058647	55061374	ENSG00000169174	+	Intron	288	protein-coding	PCSK9
chr1	55060550	55060838	288	12	0.1697	0.699	-0.5293	-90.3933	Hypo	chr1	55059663	55061374	ENSG00000169174	+	Intron	288	protein-coding	PCSK9
chr1	55228774	55230215	1441	11	0.5774	0.2998	0.2776	30.3138	Hyper	chr1	55217932	55233611	ENSG00000231090	+	Intron	1441	ncRNA	MIR4422HG
chr1	55691132	55691234	102	12	0.722	0.3197	0.4023	55.9011	Hyper	chr1	55615002	55731179	ENSG00000234810	+	Intron	102
chr1	55691132	55691234	102	12	0.722	0.3197	0.4023	55.9011	Hyper	chr1	55673317	55832263	ENSG00000234810	+	Intron	102
chr1	55819495	55819584	89	5	0.1967	0.8272	-0.6305	-23.1544	Hypo	chr1	55673317	55832263	ENSG00000234810	+	Intron	89
chr1	56509910	56510140	230	8	0.7779	0.363	0.4149	40.6935	Hyper	chr1	56496676	56511975	ENSG00000162407	-	Intron	230	protein-coding	PLPP3
chr1	57090905	57090958	53	5	0.4661	0.8305	-0.3644	-21.2551	Hypo	chr1	57062943	57136542	ENSG00000173406	-	Intron	53	protein-coding	DAB1
chr1	57090905	57090958	53	5	0.4661	0.8305	-0.3644	-21.2551	Hypo	chr1	57072414	57136542	ENSG00000173406	-	Intron	53	protein-coding	DAB1
chr1	57153698	57153787	89	6	0.2734	0.7103	-0.4368	-19.524	Hypo	chr1	57145429	57290963	ENSG00000173406	-	Intron	89	protein-coding	DAB1
chr1	57223419	57223703	284	10	0.8633	0.4078	0.4554	52.0761	Hyper	chr1	57145429	57290963	ENSG00000173406	-	Intron	284	protein-coding	DAB1
chr1	58026001	58026270	269	5	0.7757	0.2746	0.5011	20.827	Hyper	chr1	57884162	58150510	ENSG00000173406	-	Intron	269	protein-coding	DAB1
chr1	58086197	58086259	62	10	0.5797	0.1752	0.4046	35.3751	Hyper	chr1	57884162	58150510	ENSG00000173406	-	Intron	62	protein-coding	DAB1
chr1	58421789	58421940	151	7	0.2374	0.664	-0.4266	-27.1151	Hypo	chr1	58343403	58506059	ENSG00000173406	-	Intron	151	protein-coding	DAB1
chr1	58421789	58421940	151	7	0.2374	0.664	-0.4266	-27.1151	Hypo	chr1	58415485	58506059	ENSG00000162600	-	Intron	151	protein-coding	OMA1
chr1	58438133	58438282	149	5	0.2793	0.8511	-0.5718	-28.0222	Hypo	chr1	58343403	58506059	ENSG00000173406	-	Intron	149	protein-coding	DAB1
chr1	58438133	58438282	149	5	0.2793	0.8511	-0.5718	-28.0222	Hypo	chr1	58415485	58506059	ENSG00000162600	-	Intron	149	protein-coding	OMA1
chr1	58447610	58448885	1275	6	0.6393	0.2017	0.4376	20.2862	Hyper	chr1	58343403	58506059	ENSG00000173406	-	Intron	1275	protein-coding	DAB1
chr1	58447610	58448885	1275	6	0.6393	0.2017	0.4376	20.2862	Hyper	chr1	58415485	58506059	ENSG00000162600	-	Intron	1275	protein-coding	OMA1
chr1	58846879	58846997	118	5	0.1753	0.8408	-0.6655	-27.1736	Hypo	chr1	58785305	58893544	ENSG00000234807	+	Intron	118
chr1	58846879	58846997	118	5	0.1753	0.8408	-0.6655	-27.1736	Hypo	chr1	58841219	58851223	ENSG00000231740	-	Intron	118
chr1	59151392	59151466	74	4	0.1337	0.5378	-0.4041	-18.7764	Hypo	chr1	59132581	59184430	ENSG00000237352	+	Intron	74
chr1	59151392	59151466	74	4	0.1337	0.5378	-0.4041	-18.7764	Hypo	chr1	59133330	59198182	ENSG00000224609	-	Intron	74	ncRNA	HSD52
chr1	59151392	59151466	74	4	0.1337	0.5378	-0.4041	-18.7764	Hypo	chr1	59133330	59203094	ENSG00000224609	-	Intron	74	ncRNA	HSD52
chr1	59151392	59151466	74	4	0.1337	0.5378	-0.4041	-18.7764	Hypo	chr1	59133330	59208010	ENSG00000224609	-	Intron	74	ncRNA	HSD52
chr1	59151392	59151466	74	4	0.1337	0.5378	-0.4041	-18.7764	Hypo	chr1	59151241	59153241	ENSG00000224609	-	Promoter	74	ncRNA	HSD52
chr1	59220489	59220564	75	4	0.5759	0.1443	0.4316	14.2333	Hyper	chr1	59203685	59240307	ENSG00000237352	+	Intron	75
chr1	59567888	59567983	95	4	0.1844	0.9019	-0.7175	-26.3749	Hypo	chr1	59512439	59607802	ENSG00000172456	+	Intron	95	protein-coding	FGGY
chr1	59567888	59567983	95	4	0.1844	0.9019	-0.7175	-26.3749	Hypo	chr1	59554227	59607802	ENSG00000172456	+	Intron	95	protein-coding	FGGY
chr1	59697516	59697676	160	6	0.2281	0.8364	-0.6083	-29.0993	Hypo	chr1	59660293	59757930	ENSG00000172456	+	Intron	160	protein-coding	FGGY
chr1	59697516	59697676	160	6	0.2281	0.8364	-0.6083	-29.0993	Hypo	chr1	59667403	59757930	ENSG00000172456	+	Intron	160	protein-coding	FGGY
chr1	59697516	59697676	160	6	0.2281	0.8364	-0.6083	-29.0993	Hypo	chr1	59674133	59697647	ENSG00000172456	+	Intron	131	protein-coding	FGGY
chr1	59697516	59697676	160	6	0.2281	0.8364	-0.6083	-29.0993	Hypo	chr1	59674133	59757930	ENSG00000172456	+	Intron	160	protein-coding	FGGY
chr1	59697516	59697676	160	6	0.2281	0.8364	-0.6083	-29.0993	Hypo	chr1	59674133	59772767	ENSG00000172456	+	Intron	160	protein-coding	FGGY
chr1	59697516	59697676	160	6	0.2281	0.8364	-0.6083	-29.0993	Hypo	chr1	59697647	59697740	ENSG00000172456	+	Exon	29	protein-coding	FGGY
chr1	59697516	59697676	160	6	0.2281	0.8364	-0.6083	-29.0993	Hypo	chr1	59697659	59697740	ENSG00000172456	+	UTR3	17	protein-coding	FGGY
chr1	59917221	59917277	56	5	0.7175	0.1355	0.582	25.8057	Hyper	chr1	59916100	59926520	ENSG00000134716	-	Intron	56	protein-coding	CYP2J2
chr1	59917221	59917277	56	5	0.7175	0.1355	0.582	25.8057	Hyper	chr1	59916100	59926536	ENSG00000134716	-	Intron	56	protein-coding	CYP2J2
chr1	60803766	60803863	97	4	0.1606	0.8201	-0.6595	-21.0861	Hypo	chr1	60733522	60825335	ENSG00000231252	-	Intron	97	ncRNA	LOC101926964
chr1	60924142	60924223	81	5	0.2509	0.8078	-0.5569	-28.0669	Hypo	chr1	60865466	61088148	ENSG00000162599	+	Intron	81	protein-coding	NFIA
chr1	60999716	60999787	71	7	0.5913	0.192	0.3994	30.8281	Hyper	chr1	60865466	61088148	ENSG00000162599	+	Intron	71	protein-coding	NFIA
chr1	61188109	61188242	133	16	0.1888	0.5425	-0.3537	-93.2436	Hypo	chr1	61081915	61277519	ENSG00000162599	+	Intron	133	protein-coding	NFIA
chr1	61188109	61188242	133	16	0.1888	0.5425	-0.3537	-93.2436	Hypo	chr1	61088680	61277519	ENSG00000162599	+	Intron	133	protein-coding	NFIA
chr1	61188109	61188242	133	16	0.1888	0.5425	-0.3537	-93.2436	Hypo	chr1	61088680	61332511	ENSG00000162599	+	Intron	133	protein-coding	NFIA
chr1	61188109	61188242	133	16	0.1888	0.5425	-0.3537	-93.2436	Hypo	chr1	61088680	61383236	ENSG00000162599	+	Intron	133	protein-coding	NFIA
chr1	61295593	61295705	112	6	0.8064	0.3245	0.4819	23.1356	Hyper	chr1	61088680	61332511	ENSG00000162599	+	Intron	112	protein-coding	NFIA
chr1	61295593	61295705	112	6	0.8064	0.3245	0.4819	23.1356	Hyper	chr1	61088680	61383236	ENSG00000162599	+	Intron	112	protein-coding	NFIA
chr1	61295593	61295705	112	6	0.8064	0.3245	0.4819	23.1356	Hyper	chr1	61277585	61332511	ENSG00000162599	+	Intron	112	protein-coding	NFIA
chr1	61396707	61396815	108	5	0.7465	0.1342	0.6123	29.7666	Hyper	chr1	61359274	61404103	ENSG00000162599	+	Intron	108	protein-coding	NFIA
chr1	61396707	61396815	108	5	0.7465	0.1342	0.6123	29.7666	Hyper	chr1	61383365	61404103	ENSG00000162599	+	Intron	108	protein-coding	NFIA
chr1	61396707	61396815	108	5	0.7465	0.1342	0.6123	29.7666	Hyper	chr1	61385924	61404103	ENSG00000162599	+	Intron	108	protein-coding	NFIA
chr1	61748546	61748803	257	6	0.2707	0.7021	-0.4314	-22.0828	Hypo	chr1	61742555	61762857	ENSG00000132849	+	Intron	257	protein-coding	PATJ
chr1	61869250	61869358	108	18	0.5579	0.1953	0.3626	72.9681	Hyper	chr1	61864633	61875242	ENSG00000132849	+	Intron	108	protein-coding	PATJ
chr1	62071700	62073625	1925	12	0.4351	0.6024	-0.1674	-21.1489	Hypo	chr1	62038530	62162851	ENSG00000132849	+	Intron	1925	protein-coding	PATJ
chr1	62071700	62073625	1925	12	0.4351	0.6024	-0.1674	-21.1489	Hypo	chr1	62051058	62079449	ENSG00000132849	+	Intron	1925	protein-coding	PATJ
chr1	62071700	62073625	1925	12	0.4351	0.6024	-0.1674	-21.1489	Hypo	chr1	62070447	62072447	ENSG00000242860	+	Promoter	747
chr1	62071700	62073625	1925	12	0.4351	0.6024	-0.1674	-21.1489	Hypo	chr1	62072447	62072741	ENSG00000242860	+	Exon	294
chr1	62145398	62145537	139	6	0.6684	0.1926	0.4758	22.7546	Hyper	chr1	62038530	62162851	ENSG00000132849	+	Intron	139	protein-coding	PATJ
chr1	62145398	62145537	139	6	0.6684	0.1926	0.4758	22.7546	Hyper	chr1	62128945	62148283	ENSG00000132849	+	Intron	139	protein-coding	PATJ
chr1	62152699	62152860	161	5	0.4163	0.8256	-0.4093	-21.306	Hypo	chr1	62038530	62162851	ENSG00000132849	+	Intron	161	protein-coding	PATJ
chr1	62152699	62152860	161	5	0.4163	0.8256	-0.4093	-21.306	Hypo	chr1	62148390	62153357	ENSG00000132849	+	Intron	161	protein-coding	PATJ
chr1	62152699	62152860	161	5	0.4163	0.8256	-0.4093	-21.306	Hypo	chr1	62148390	62160907	ENSG00000132849	+	Intron	161	protein-coding	PATJ
chr1	62152699	62152860	161	5	0.4163	0.8256	-0.4093	-21.306	Hypo	chr1	62148390	62178422	ENSG00000132849	+	Intron	161	protein-coding	PATJ
chr1	62287950	62288032	82	4	0.6997	0.2988	0.4009	14.9324	Hyper	chr1	62281634	62319105	ENSG00000132854	-	Intron	82	protein-coding	KANK4
chr1	62670030	62670333	303	38	0.2977	0.6059	-0.3082	-190.623	Hypo	chr1	62663130	62688226	ENSG00000116641	-	Intron	303	protein-coding	DOCK7
chr1	63446005	63446132	127	9	0.7648	0.3791	0.3857	31.7249	Hyper	chr1	63441103	63446805	ENSG00000142856	-	Intron	127	protein-coding	ITGB3BP
chr1	63446005	63446132	127	9	0.7648	0.3791	0.3857	31.7249	Hyper	chr1	63441103	63453917	ENSG00000142856	-	Intron	127	protein-coding	ITGB3BP
chr1	63446005	63446132	127	9	0.7648	0.3791	0.3857	31.7249	Hyper	chr1	63443195	63446805	ENSG00000142856	-	Intron	127	protein-coding	ITGB3BP
chr1	63515507	63515566	59	5	0.7123	0.1496	0.5627	26.111	Hyper	chr1	63490218	63523128	ENSG00000142856	-	Intron	59	protein-coding	ITGB3BP
chr1	63515507	63515566	59	5	0.7123	0.1496	0.5627	26.111	Hyper	chr1	63508570	63523128	ENSG00000142856	-	Intron	59	protein-coding	ITGB3BP
chr1	63515507	63515566	59	5	0.7123	0.1496	0.5627	26.111	Hyper	chr1	63508570	63527878	ENSG00000142856	-	Intron	59	protein-coding	ITGB3BP
chr1	63515507	63515566	59	5	0.7123	0.1496	0.5627	26.111	Hyper	chr1	63510181	63523128	ENSG00000142856	-	Intron	59	protein-coding	ITGB3BP
chr1	63847305	63851229	3924	14	0.2448	0.6876	-0.4428	-49.8166	Hypo	chr1	63774508	64009304	ENSG00000185483	+	Intron	3924	protein-coding	ROR1
chr1	63847305	63851229	3924	14	0.2448	0.6876	-0.4428	-49.8166	Hypo	chr1	63775414	64009304	ENSG00000185483	+	Intron	3924	protein-coding	ROR1
chr1	65206002	65206082	80	4	0.5163	0.9033	-0.3871	-17.3339	Hypo	chr1	65190829	65218753	ENSG00000162433	+	Intron	80	protein-coding	AK4
chr1	65510633	65510724	91	6	0.5882	0.1604	0.4279	23.5437	Hyper	chr1	65425378	65565545	ENSG00000116678	+	Intron	91	protein-coding	LEPR
chr1	66169498	66169596	98	6	0.7793	0.2088	0.5705	28.1275	Hyper	chr1	65918835	66247459	ENSG00000184588	+	Intron	98	protein-coding	PDE4B
chr1	66169498	66169596	98	6	0.7793	0.2088	0.5705	28.1275	Hyper	chr1	65993142	66247459	ENSG00000184588	+	Intron	98	protein-coding	PDE4B
chr1	66169498	66169596	98	6	0.7793	0.2088	0.5705	28.1275	Hyper	chr1	66048890	66247459	ENSG00000184588	+	Intron	98	protein-coding	PDE4B
chr1	66169498	66169596	98	6	0.7793	0.2088	0.5705	28.1275	Hyper	chr1	66062957	66247459	ENSG00000184588	+	Intron	98	protein-coding	PDE4B
chr1	66169498	66169596	98	6	0.7793	0.2088	0.5705	28.1275	Hyper	chr1	66152532	66247459	ENSG00000184588	+	Intron	98	protein-coding	PDE4B
chr1	66325312	66328695	3383	7	0.8416	0.3428	0.4988	25.7359	Hyper	chr1	66266087	66332507	ENSG00000184588	+	Intron	3383	protein-coding	PDE4B
chr1	66336143	66336242	99	5	0.7492	0.3222	0.427	18.7003	Hyper	chr1	66332620	66355526	ENSG00000184588	+	Intron	99	protein-coding	PDE4B
chr1	66964600	66964694	94	7	0.128	0.5431	-0.4151	-27.0637	Hypo	chr1	66963160	66970807	ENSG00000198160	+	Intron	94	protein-coding	MIER1
chr1	67730237	67730320	83	5	0.704	0.3265	0.3775	18.2626	Hyper	chr1	67707712	67777457	ENSG00000172380	-	Intron	83	protein-coding	GNG12
chr1	67769719	67769810	91	4	0.8026	0.1723	0.6303	20.6914	Hyper	chr1	67707712	67777457	ENSG00000172380	-	Intron	91	protein-coding	GNG12
chr1	69167039	69167098	59	4	0.6274	0.2257	0.4017	12.9075	Hyper	chr1	69088562	69182769	ENSG00000223883	+	Intron	59	ncRNA	LINC01707
chr1	69967025	69967144	119	6	0.6944	0.2089	0.4856	29.0398	Hyper	chr1	69931570	69980378	ENSG00000033122	+	Intron	119	protein-coding	LRRC7
chr1	71273114	71273195	81	6	0.8731	0.3601	0.513	23.6482	Hyper	chr1	71102264	71365037	ENSG00000229956	+	Intron	81
chr1	71273114	71273195	81	6	0.8731	0.3601	0.513	23.6482	Hyper	chr1	71198991	71401722	ENSG00000229956	+	Intron	81
chr1	71273114	71273195	81	6	0.8731	0.3601	0.513	23.6482	Hyper	chr1	71223114	71368054	ENSG00000229956	+	Intron	81
chr1	71273114	71273195	81	6	0.8731	0.3601	0.513	23.6482	Hyper	chr1	71237195	71280525	ENSG00000229956	+	Intron	81
chr1	71273114	71273195	81	6	0.8731	0.3601	0.513	23.6482	Hyper	chr1	71237195	71304358	ENSG00000229956	+	Intron	81
chr1	71273114	71273195	81	6	0.8731	0.3601	0.513	23.6482	Hyper	chr1	71237195	71365037	ENSG00000229956	+	Intron	81
chr1	71273114	71273195	81	6	0.8731	0.3601	0.513	23.6482	Hyper	chr1	71237195	71368054	ENSG00000229956	+	Intron	81
chr1	71273114	71273195	81	6	0.8731	0.3601	0.513	23.6482	Hyper	chr1	71237195	71401722	ENSG00000229956	+	Intron	81
chr1	71273114	71273195	81	6	0.8731	0.3601	0.513	23.6482	Hyper	chr1	71237386	71368054	ENSG00000229956	+	Intron	81
chr1	71273114	71273195	81	6	0.8731	0.3601	0.513	23.6482	Hyper	chr1	71237386	71401722	ENSG00000229956	+	Intron	81
chr1	71273114	71273195	81	6	0.8731	0.3601	0.513	23.6482	Hyper	chr1	71268478	71368054	ENSG00000229956	+	Intron	81
chr1	71817405	71817556	151	4	0.8932	0.2814	0.6118	27.8549	Hyper	chr1	71776297	71935078	ENSG00000172260	-	Intron	151	protein-coding	NEGR1
chr1	71817405	71817556	151	4	0.8932	0.2814	0.6118	27.8549	Hyper	chr1	71798270	71836979	ENSG00000228853	-	Intron	151	ncRNA	NEGR1-IT1
chr1	73708976	73709120	144	5	0.2667	0.7852	-0.5185	-22.7233	Hypo	chr1	73699843	73709143	ENSG00000223479	+	Intron	144
chr1	73708976	73709120	144	5	0.2667	0.7852	-0.5185	-22.7233	Hypo	chr1	73707367	73709367	ENSG00000223479	+	Promoter	144
chr1	74203591	74203682	91	5	0.3706	0.7413	-0.3707	-18.898	Hypo	chr1	74201410	74204390	ENSG00000254685	+	Intron	91	protein-coding	FPGT
chr1	74203591	74203682	91	5	0.3706	0.7413	-0.3707	-18.898	Hypo	chr1	74201410	74205207	ENSG00000254685	+	Intron	91	protein-coding	FPGT
chr1	74203591	74203682	91	5	0.3706	0.7413	-0.3707	-18.898	Hypo	chr1	74201410	74236101	ENSG00000259030	+	Intron	91	protein-coding	FPGT-TNNI3K
chr1	74203591	74203682	91	5	0.3706	0.7413	-0.3707	-18.898	Hypo	chr1	74201410	74367255	ENSG00000259030	+	Intron	91	protein-coding	FPGT-TNNI3K
chr1	75181451	75183228	1777	15	0.2593	0.5644	-0.3051	-56.6727	Hypo	chr1	75181044	75183044	ENSG00000206999	+	Promoter	1593
chr1	75181451	75183228	1777	15	0.2593	0.5644	-0.3051	-56.6727	Hypo	chr1	75183044	75183147	ENSG00000206999	+	Exon	103
chr1	76126465	76126738	273	8	0.3657	0.8787	-0.513	-45.0363	Hypo	chr1	76074884	76313804	ENSG00000184005	+	Intron	273	protein-coding	ST6GALNAC3
chr1	76391063	76391232	169	12	0.1966	0.6525	-0.4559	-52.7339	Hypo	chr1	76313799	76412007	ENSG00000184005	+	UTR5	169	protein-coding	ST6GALNAC3
chr1	76391063	76391232	169	12	0.1966	0.6525	-0.4559	-52.7339	Hypo	chr1	76313999	76412007	ENSG00000184005	+	Intron	169	protein-coding	ST6GALNAC3
chr1	77321245	77321341	96	7	0.5746	0.2033	0.3712	29.415	Hyper	chr1	77297947	77340376	ENSG00000154027	+	Intron	96	protein-coding	AK5
chr1	77321392	77321467	75	5	0.5746	0.2033	0.3712	22.8522	Hyper	chr1	77297947	77340376	ENSG00000154027	+	Intron	75	protein-coding	AK5
chr1	77676226	77676405	179	8	0.3361	0.7874	-0.4513	-31.085	Hypo	chr1	77641655	77682584	ENSG00000036549	-	Intron	179	protein-coding	ZZZ3
chr1	77676226	77676405	179	8	0.3361	0.7874	-0.4513	-31.085	Hypo	chr1	77641655	77683261	ENSG00000036549	-	Intron	179	protein-coding	ZZZ3
chr1	77755565	77755665	100	6	0.7835	0.147	0.6365	32.9828	Hyper	chr1	77741748	77759642	ENSG00000077254	-	Intron	100	protein-coding	USP33
chr1	77755565	77755665	100	6	0.7835	0.147	0.6365	32.9828	Hyper	chr1	77741748	77759700	ENSG00000077254	-	Intron	100	protein-coding	USP33
chr1	77755565	77755665	100	6	0.7835	0.147	0.6365	32.9828	Hyper	chr1	77745599	77759642	ENSG00000077254	-	Intron	100	protein-coding	USP33
chr1	77755565	77755665	100	6	0.7835	0.147	0.6365	32.9828	Hyper	chr1	77745638	77759347	ENSG00000077254	-	Intron	100	protein-coding	USP33
chr1	77755565	77755665	100	6	0.7835	0.147	0.6365	32.9828	Hyper	chr1	77746556	77759642	ENSG00000077254	-	Intron	100	protein-coding	USP33
chr1	77793846	77794081	235	9	0.2031	0.6249	-0.4218	-32.4773	Hypo	chr1	77783351	77801330	ENSG00000180488	+	Intron	235	protein-coding	MIGA1
chr1	77825073	77825293	220	11	0.3256	0.7965	-0.4709	-60.9915	Hypo	chr1	77815231	77843306	ENSG00000180488	+	Intron	220	protein-coding	MIGA1
chr1	78441450	78441541	91	6	0.7403	0.3242	0.4161	22.543	Hyper	chr1	78399025	78492671	ENSG00000122420	+	Intron	91	protein-coding	PTGFR
chr1	78999429	78999505	76	12	0.1245	0.5189	-0.3944	-47.9043	Hypo	chr1	78946426	79005069	ENSG00000162618	-	Intron	76	protein-coding	ADGRL4
chr1	80632907	80632983	76	5	0.1515	0.6025	-0.451	-16.4846	Hypo	chr1	80535942	80644224	ENSG00000234184	+	Intron	76	ncRNA	LINC01781
chr1	80632907	80632983	76	5	0.1515	0.6025	-0.451	-16.4846	Hypo	chr1	80540636	80644224	ENSG00000234184	+	Intron	76	ncRNA	LINC01781
chr1	81542155	81542254	99	5	0.1833	0.7039	-0.5206	-21.1983	Hypo	chr1	81445089	81579299	ENSG00000117114	+	Intron	99	protein-coding	ADGRL2
chr1	81542155	81542254	99	5	0.1833	0.7039	-0.5206	-21.1983	Hypo	chr1	81445089	81580875	ENSG00000117114	+	Intron	99	protein-coding	ADGRL2
chr1	81542155	81542254	99	5	0.1833	0.7039	-0.5206	-21.1983	Hypo	chr1	81515195	81557663	ENSG00000234953	-	Intron	99	ncRNA	LOC101927434
chr1	81662961	81663045	84	4	0.2024	0.6119	-0.4095	-13.8204	Hypo	chr1	81580980	81699746	ENSG00000117114	+	Intron	84	protein-coding	ADGRL2
chr1	81662961	81663045	84	4	0.2024	0.6119	-0.4095	-13.8204	Hypo	chr1	81580980	81761810	ENSG00000117114	+	Intron	84	protein-coding	ADGRL2
chr1	82215617	82215768	151	10	0.3546	0.7482	-0.3935	-48.295	Hypo	chr1	82215219	82215772	ENSG00000233290	-	Exon	151
chr1	84091655	84091714	59	5	0.186	0.617	-0.4309	-17.2496	Hypo	chr1	84078371	84179176	ENSG00000142875	+	Intron	59	protein-coding	PRKACB
chr1	85297852	85297997	145	5	0.7277	0.2646	0.4631	17.4543	Hyper	chr1	85277738	85376765	ENSG00000223653	+	Intron	145
chr1	85398587	85398679	92	4	0.1755	0.8308	-0.6553	-20.948	Hypo	chr1	85358847	85404380	ENSG00000153904	-	Intron	92	protein-coding	DDAH1
chr1	85398587	85398679	92	4	0.1755	0.8308	-0.6553	-20.948	Hypo	chr1	85358847	85464742	ENSG00000153904	-	Intron	92	protein-coding	DDAH1
chr1	85398587	85398679	92	4	0.1755	0.8308	-0.6553	-20.948	Hypo	chr1	85358847	85496165	ENSG00000153904	-	Intron	92	protein-coding	DDAH1
chr1	85398587	85398679	92	4	0.1755	0.8308	-0.6553	-20.948	Hypo	chr1	85376835	85447797	ENSG00000223653	+	Intron	92
chr1	85398587	85398679	92	4	0.1755	0.8308	-0.6553	-20.948	Hypo	chr1	85398456	85399963	ENSG00000223653	+	Exon	92
chr1	87135466	87135555	89	13	0.2541	0.6399	-0.3858	-60.8586	Hypo	chr1	87133613	87136669	ENSG00000267272	+	Exon	89	ncRNA	LINC01140
chr1	87135466	87135555	89	13	0.2541	0.6399	-0.3858	-60.8586	Hypo	chr1	87133718	87162021	ENSG00000267272	+	Intron	89	ncRNA	LINC01140
chr1	87135466	87135555	89	13	0.2541	0.6399	-0.3858	-60.8586	Hypo	chr1	87133718	87165388	ENSG00000267272	+	Intron	89	ncRNA	LINC01140
chr1	87135466	87135555	89	13	0.2541	0.6399	-0.3858	-60.8586	Hypo	chr1	87133718	87168135	ENSG00000267272	+	Intron	89	ncRNA	LINC01140
chr1	87135466	87135555	89	13	0.2541	0.6399	-0.3858	-60.8586	Hypo	chr1	87133718	87168135	ENSG00000267561	+	Intron	89
chr1	87135466	87135555	89	13	0.2541	0.6399	-0.3858	-60.8586	Hypo	chr1	87133964	87136669	ENSG00000267272	+	Exon	89	ncRNA	LINC01140
chr1	87141651	87141745	94	6	0.1592	0.7833	-0.6241	-34.3282	Hypo	chr1	87133718	87162021	ENSG00000267272	+	Intron	94	ncRNA	LINC01140
chr1	87141651	87141745	94	6	0.1592	0.7833	-0.6241	-34.3282	Hypo	chr1	87133718	87165388	ENSG00000267272	+	Intron	94	ncRNA	LINC01140
chr1	87141651	87141745	94	6	0.1592	0.7833	-0.6241	-34.3282	Hypo	chr1	87133718	87168135	ENSG00000267272	+	Intron	94	ncRNA	LINC01140
chr1	87141651	87141745	94	6	0.1592	0.7833	-0.6241	-34.3282	Hypo	chr1	87133718	87168135	ENSG00000267561	+	Intron	94
chr1	88627652	88627718	66	4	0.5835	0.1929	0.3906	16.6976	Hyper	chr1	88570195	88685163	ENSG00000237505	-	Intron	66	ncRNA	PKN2-AS1
chr1	89826325	89826606	281	18	0.2234	0.6192	-0.3958	-90.6539	Hypo	chr1	89686611	89843637	ENSG00000271949	+	Intron	281
chr1	89826325	89826606	281	18	0.2234	0.6192	-0.3958	-90.6539	Hypo	chr1	89821291	89843637	ENSG00000171492	+	Intron	281	protein-coding	LRRC8D
chr1	89826325	89826606	281	18	0.2234	0.6192	-0.3958	-90.6539	Hypo	chr1	89822185	89843637	ENSG00000171492	+	Intron	281	protein-coding	LRRC8D
chr1	90810136	90810230	94	4	0.3355	0.8817	-0.5462	-15.372	Hypo	chr1	90789487	90831929	ENSG00000233593	-	Intron	94	ncRNA	LINC02609
chr1	90810136	90810230	94	4	0.3355	0.8817	-0.5462	-15.372	Hypo	chr1	90789487	90851482	ENSG00000233593	-	Intron	94	ncRNA	LINC02609
chr1	90998546	90998671	125	6	0.6364	0.191	0.4454	21.8865	Hyper	chr1	90982370	91021272	ENSG00000122482	-	Intron	125	protein-coding	ZNF644
chr1	90998546	90998671	125	6	0.6364	0.191	0.4454	21.8865	Hyper	chr1	90982370	91021989	ENSG00000122482	-	Intron	125	protein-coding	ZNF644
chr1	91707656	91707908	252	7	0.4298	0.836	-0.4061	-28.7039	Hypo	chr1	91698130	91708662	ENSG00000069702	-	Intron	252	protein-coding	TGFBR3
chr1	92615336	92615413	77	4	0.6446	0.1491	0.4955	19.2381	Hyper	chr1	92607727	92624175	ENSG00000067208	-	Intron	77	protein-coding	EVI5
chr1	92627827	92628087	260	14	0.2971	0.6719	-0.3748	-55.3292	Hypo	chr1	92625934	92627934	ENSG00000067208	-	Promoter	107	protein-coding	EVI5
chr1	92627827	92628087	260	14	0.2971	0.6719	-0.3748	-55.3292	Hypo	chr1	92625934	92636201	ENSG00000067208	-	Intron	260	protein-coding	EVI5
chr1	92781095	92781146	51	7	0.7762	0.4409	0.3354	26.9163	Hyper	chr1	92704744	92784835	ENSG00000067208	-	Intron	51	protein-coding	EVI5
chr1	92781095	92781146	51	7	0.7762	0.4409	0.3354	26.9163	Hyper	chr1	92736627	92792343	ENSG00000067208	-	Intron	51	protein-coding	EVI5
chr1	92781095	92781146	51	7	0.7762	0.4409	0.3354	26.9163	Hyper	chr1	92774027	92784835	ENSG00000067208	-	Intron	51	protein-coding	EVI5
chr1	92849541	92849760	219	9	0.1611	0.5783	-0.4172	-36.9271	Hypo	chr1	92844195	92850847	ENSG00000154511	-	Intron	219	protein-coding	DIPK1A
chr1	92849541	92849760	219	9	0.1611	0.5783	-0.4172	-36.9271	Hypo	chr1	92847359	92850847	ENSG00000154511	-	Intron	219	protein-coding	DIPK1A
chr1	93260097	93260181	84	7	0.7988	0.1908	0.608	39.7563	Hyper	chr1	93258885	93264700	ENSG00000122483	+	Intron	84	protein-coding	CCDC18
chr1	93320717	93320809	92	6	0.8499	0.1955	0.6544	38.0367	Hyper	chr1	93262361	93324634	ENSG00000223745	-	Intron	92
chr1	93320717	93320809	92	6	0.8499	0.1955	0.6544	38.0367	Hyper	chr1	93305470	93324634	ENSG00000223745	-	Intron	92
chr1	93320717	93320809	92	6	0.8499	0.1955	0.6544	38.0367	Hyper	chr1	93305470	93337376	ENSG00000223745	-	Intron	92
chr1	93320717	93320809	92	6	0.8499	0.1955	0.6544	38.0367	Hyper	chr1	93305470	93338229	ENSG00000223745	-	Intron	92
chr1	93320717	93320809	92	6	0.8499	0.1955	0.6544	38.0367	Hyper	chr1	93305470	93339356	ENSG00000223745	-	Intron	92
chr1	93320717	93320809	92	6	0.8499	0.1955	0.6544	38.0367	Hyper	chr1	93309790	93324634	ENSG00000223745	-	Intron	92
chr1	93320717	93320809	92	6	0.8499	0.1955	0.6544	38.0367	Hyper	chr1	93311608	93324634	ENSG00000223745	-	Intron	92
chr1	93320717	93320809	92	6	0.8499	0.1955	0.6544	38.0367	Hyper	chr1	93315173	93325818	ENSG00000223745	-	Intron	92
chr1	93320717	93320809	92	6	0.8499	0.1955	0.6544	38.0367	Hyper	chr1	93318228	93324634	ENSG00000223745	-	Intron	92
chr1	93497022	93497204	182	13	0.7386	0.2622	0.4764	67.0927	Hyper	chr1	93448305	93499467	ENSG00000137942	+	Intron	182	protein-coding	FNBP1L
chr1	93661508	93661649	141	8	0.3628	0.8185	-0.4556	-29.3156	Hypo	chr1	93642343	93674613	ENSG00000137936	-	Intron	141	protein-coding	BCAR3
chr1	93887055	93887152	97	13	0.4212	0.8191	-0.398	-58.399	Hypo	chr1	93885204	93888989	ENSG00000023909	-	UTR3	97	protein-coding	GCLM
chr1	93887055	93887152	97	13	0.4212	0.8191	-0.398	-58.399	Hypo	chr1	93885204	93889159	ENSG00000023909	-	Exon	97	protein-coding	GCLM
chr1	93887055	93887152	97	13	0.4212	0.8191	-0.398	-58.399	Hypo	chr1	93887033	93888989	ENSG00000023909	-	UTR3	97	protein-coding	GCLM
chr1	93887055	93887152	97	13	0.4212	0.8191	-0.398	-58.399	Hypo	chr1	93887033	93889159	ENSG00000023909	-	Exon	97	protein-coding	GCLM
chr1	94444159	94444264	105	5	0.6958	0.1728	0.523	22.6523	Hyper	chr1	94418588	94458606	ENSG00000117528	+	Intron	105	protein-coding	ABCD3
chr1	94444159	94444264	105	5	0.6958	0.1728	0.523	22.6523	Hyper	chr1	94432652	94458606	ENSG00000117528	+	Intron	105	protein-coding	ABCD3
chr1	94697735	94697823	88	9	0.2348	0.7154	-0.4807	-39.5888	Hypo	chr1	94679607	94705438	ENSG00000224081	-	Intron	88	ncRNA	SLC44A3-AS1
chr1	94697735	94697823	88	9	0.2348	0.7154	-0.4807	-39.5888	Hypo	chr1	94679607	94732257	ENSG00000224081	-	Intron	88	ncRNA	SLC44A3-AS1
chr1	94697735	94697823	88	9	0.2348	0.7154	-0.4807	-39.5888	Hypo	chr1	94679607	94770261	ENSG00000224081	-	Intron	88	ncRNA	SLC44A3-AS1
chr1	94697735	94697823	88	9	0.2348	0.7154	-0.4807	-39.5888	Hypo	chr1	94679607	94819955	ENSG00000224081	-	Intron	88	ncRNA	SLC44A3-AS1
chr1	94697735	94697823	88	9	0.2348	0.7154	-0.4807	-39.5888	Hypo	chr1	94679607	94855243	ENSG00000224081	-	Intron	88	ncRNA	SLC44A3-AS1
chr1	94773363	94773525	162	4	0.8245	0.4189	0.4056	19.1459	Hyper	chr1	94679607	94819955	ENSG00000224081	-	Intron	162	ncRNA	SLC44A3-AS1
chr1	94773363	94773525	162	4	0.8245	0.4189	0.4056	19.1459	Hyper	chr1	94679607	94855243	ENSG00000224081	-	Intron	162	ncRNA	SLC44A3-AS1
chr1	94773363	94773525	162	4	0.8245	0.4189	0.4056	19.1459	Hyper	chr1	94705557	94819955	ENSG00000224081	-	Intron	162	ncRNA	SLC44A3-AS1
chr1	94773363	94773525	162	4	0.8245	0.4189	0.4056	19.1459	Hyper	chr1	94732437	94819955	ENSG00000224081	-	Intron	162	ncRNA	SLC44A3-AS1
chr1	94773363	94773525	162	4	0.8245	0.4189	0.4056	19.1459	Hyper	chr1	94742414	94819955	ENSG00000224081	-	Intron	162	ncRNA	SLC44A3-AS1
chr1	94773363	94773525	162	4	0.8245	0.4189	0.4056	19.1459	Hyper	chr1	94743993	94819955	ENSG00000224081	-	Intron	162	ncRNA	SLC44A3-AS1
chr1	94773363	94773525	162	4	0.8245	0.4189	0.4056	19.1459	Hyper	chr1	94770313	94819955	ENSG00000224081	-	Intron	162	ncRNA	SLC44A3-AS1
chr1	94875006	94875156	150	6	0.7291	0.2796	0.4495	22.2674	Hyper	chr1	94867417	94888657	ENSG00000143036	+	Intron	150	protein-coding	SLC44A3
chr1	94875006	94875156	150	6	0.7291	0.2796	0.4495	22.2674	Hyper	chr1	94867417	94891129	ENSG00000143036	+	Intron	150	protein-coding	SLC44A3
chr1	95241575	95241692	117	6	0.6949	0.2277	0.4672	27.3324	Hyper	chr1	95230994	95244210	ENSG00000271092	+	Intron	117	protein-coding	TLCD4-RWDD3
chr1	95241575	95241692	117	6	0.6949	0.2277	0.4672	27.3324	Hyper	chr1	95230994	95246755	ENSG00000271092	+	Intron	117	protein-coding	TLCD4-RWDD3
chr1	95241575	95241692	117	6	0.6949	0.2277	0.4672	27.3324	Hyper	chr1	95234315	95244210	ENSG00000122481	+	Intron	117	protein-coding	RWDD3
chr1	95241575	95241692	117	6	0.6949	0.2277	0.4672	27.3324	Hyper	chr1	95234315	95246755	ENSG00000122481	+	Intron	117	protein-coding	RWDD3
chr1	95241575	95241692	117	6	0.6949	0.2277	0.4672	27.3324	Hyper	chr1	95239810	95244564	ENSG00000122481	+	Intron	117	protein-coding	RWDD3
chr1	95241575	95241692	117	6	0.6949	0.2277	0.4672	27.3324	Hyper	chr1	95239909	95244210	ENSG00000122481	+	Intron	117	protein-coding	RWDD3
chr1	95631853	95631906	53	5	0.2084	0.6548	-0.4464	-17.1765	Hypo	chr1	95538692	95777146	ENSG00000228971	+	Intron	53	ncRNA	LINC02607
chr1	96679492	96679630	138	6	0.1166	0.5582	-0.4416	-25.3537	Hypo	chr1	96678873	96679620	ENSG00000137970	-	Exon	128
chr1	96679492	96679630	138	6	0.1166	0.5582	-0.4416	-25.3537	Hypo	chr1	96679620	96681620	ENSG00000137970	-	Promoter	10
chr1	97178941	97179050	109	5	0.6396	0.155	0.4846	16.6386	Hyper	chr1	97095986	97265413	ENSG00000232878	+	Intron	109	ncRNA	DPYD-AS1
chr1	97178941	97179050	109	5	0.6396	0.155	0.4846	16.6386	Hyper	chr1	97098632	97193068	ENSG00000188641	-	Intron	109	protein-coding	DPYD
chr1	97583069	97583204	135	12	0.2931	0.7226	-0.4295	-46.1635	Hypo	chr1	97573970	97593217	ENSG00000188641	-	Intron	135	protein-coding	DPYD
chr1	98240809	98240902	93	7	0.6635	0.2412	0.4223	25.2253	Hyper	chr1	98210810	98249445	ENSG00000226053	+	Intron	93	ncRNA	LINC01776
chr1	99119943	99120019	76	5	0.6604	0.2138	0.4466	15.723	Hyper	chr1	99004645	99144035	ENSG00000232825	+	Intron	76	ncRNA	LOC100129620
chr1	99508754	99508921	167	23	0.6111	0.2693	0.3418	140.421	Hyper	chr1	99487804	99533992	ENSG00000224445	-	Intron	167	ncRNA	LINC01708
chr1	99508754	99508921	167	23	0.6111	0.2693	0.3418	140.421	Hyper	chr1	99487804	99600311	ENSG00000224445	-	Intron	167	ncRNA	LINC01708
chr1	99562631	99562702	71	5	0.164	0.5984	-0.4344	-18.3531	Hypo	chr1	99487804	99600311	ENSG00000224445	-	Intron	71	ncRNA	LINC01708
chr1	99854536	99854656	120	11	0.7495	0.2869	0.4626	49.9432	Hyper	chr1	99851124	99861502	ENSG00000162688	+	Intron	120	protein-coding	AGL
chr1	99854536	99854656	120	11	0.7495	0.2869	0.4626	49.9432	Hyper	chr1	99852703	99861502	ENSG00000162688	+	Intron	120	protein-coding	AGL
chr1	102230247	102230362	115	13	0.4457	0.1197	0.326	56.741	Hyper	chr1	102199997	102310269	ENSG00000233359	-	Intron	115
chr1	109272841	109272949	108	4	0.3709	0.758	-0.3871	-14.9675	Hypo	chr1	109272639	109273027	ENSG00000143126	+	Exon	108	protein-coding	CELSR2
chr1	109272841	109272949	108	4	0.3709	0.758	-0.3871	-14.9675	Hypo	chr1	109272832	109273027	ENSG00000143126	+	Exon	108	protein-coding	CELSR2
chr1	109374818	109375370	552	10	0.4527	0.3738	0.0789	-4.3454	Hyper	chr1	109369589	109389774	ENSG00000134243	-	Intron	552	protein-coding	SORT1
chr1	109374818	109375370	552	10	0.4527	0.3738	0.0789	-4.3454	Hyper	chr1	109369589	109392590	ENSG00000134243	-	Intron	552	protein-coding	SORT1
chr1	109374818	109375370	552	10	0.4527	0.3738	0.0789	-4.3454	Hyper	chr1	109369589	109393026	ENSG00000134243	-	Intron	552	protein-coding	SORT1
chr1	109374818	109375370	552	10	0.4527	0.3738	0.0789	-4.3454	Hyper	chr1	109369589	109397206	ENSG00000134243	-	Intron	552	protein-coding	SORT1
chr1	109374818	109375370	552	10	0.4527	0.3738	0.0789	-4.3454	Hyper	chr1	109369589	109397586	ENSG00000134243	-	Intron	552	protein-coding	SORT1
chr1	109488392	109488487	95	5	0.6156	0.1766	0.4391	18.6419	Hyper	chr1	109487339	109489339	ENSG00000162650	+	Promoter	95	protein-coding	ATXN7L2
chr1	109488392	109488487	95	5	0.6156	0.1766	0.4391	18.6419	Hyper	chr1	109487550	109489550	ENSG00000162650	+	Promoter	95	protein-coding	ATXN7L2
chr1	109488392	109488487	95	5	0.6156	0.1766	0.4391	18.6419	Hyper	chr1	109488382	109488465	ENSG00000162650	+	Exon	73	protein-coding	ATXN7L2
chr1	109488392	109488487	95	5	0.6156	0.1766	0.4391	18.6419	Hyper	chr1	109488382	109488465	ENSG00000162650	+	UTR3	73	protein-coding	ATXN7L2
chr1	109488392	109488487	95	5	0.6156	0.1766	0.4391	18.6419	Hyper	chr1	109488465	109488846	ENSG00000162650	+	Intron	22	protein-coding	ATXN7L2
chr1	109663437	109663622	185	6	0.8005	0.2671	0.5334	24.6447	Hyper	chr1	109659110	109665010	ENSG00000168765	+	Intron	185	protein-coding	GSTM4
chr1	109663437	109663622	185	6	0.8005	0.2671	0.5334	24.6447	Hyper	chr1	109659110	109674746	ENSG00000168765	+	Intron	185	protein-coding	GSTM4
chr1	110164557	110164634	77	6	0.6075	0.1954	0.4121	23.8221	Hyper	chr1	110150883	110166842	ENSG00000197106	+	Intron	77	protein-coding	SLC6A17
chr1	110184014	110184073	59	5	0.2667	0.5956	-0.3289	-23.4011	Hypo	chr1	110176739	110191971	ENSG00000197106	+	Intron	59	protein-coding	SLC6A17
chr1	110390321	110390414	93	4	0.1924	0.6661	-0.4737	-16.3115	Hypo	chr1	110356031	110418246	ENSG00000224699	+	Intron	93
chr1	110390321	110390414	93	4	0.1924	0.6661	-0.4737	-16.3115	Hypo	chr1	110383000	110412172	ENSG00000224699	+	Intron	93
chr1	110390321	110390414	93	4	0.1924	0.6661	-0.4737	-16.3115	Hypo	chr1	110389355	110390864	ENSG00000168679	-	Intron	93	protein-coding	SLC16A4
chr1	110424265	110424440	175	14	0.6794	0.2527	0.4268	75.561	Hyper	chr1	110416188	110442593	ENSG00000224699	+	Intron	175
chr1	110424265	110424440	175	14	0.6794	0.2527	0.4268	75.561	Hyper	chr1	110418366	110425308	ENSG00000224699	+	Intron	175
chr1	110424265	110424440	175	14	0.6794	0.2527	0.4268	75.561	Hyper	chr1	110418366	110425608	ENSG00000224699	+	Intron	175
chr1	110424265	110424440	175	14	0.6794	0.2527	0.4268	75.561	Hyper	chr1	110418366	110425613	ENSG00000224699	+	Intron	175
chr1	110424265	110424440	175	14	0.6794	0.2527	0.4268	75.561	Hyper	chr1	110418366	110430108	ENSG00000224699	+	Intron	175
chr1	110424265	110424440	175	14	0.6794	0.2527	0.4268	75.561	Hyper	chr1	110418366	110431276	ENSG00000224699	+	Intron	175
chr1	110424265	110424440	175	14	0.6794	0.2527	0.4268	75.561	Hyper	chr1	110418366	110431661	ENSG00000224699	+	Intron	175
chr1	110424265	110424440	175	14	0.6794	0.2527	0.4268	75.561	Hyper	chr1	110418366	110437111	ENSG00000224699	+	Intron	175
chr1	110424265	110424440	175	14	0.6794	0.2527	0.4268	75.561	Hyper	chr1	110418366	110442407	ENSG00000224699	+	Intron	175
chr1	110424265	110424440	175	14	0.6794	0.2527	0.4268	75.561	Hyper	chr1	110418375	110425608	ENSG00000224699	+	Intron	175
chr1	110424265	110424440	175	14	0.6794	0.2527	0.4268	75.561	Hyper	chr1	110418375	110429790	ENSG00000224699	+	Intron	175
chr1	110424265	110424440	175	14	0.6794	0.2527	0.4268	75.561	Hyper	chr1	110418375	110437111	ENSG00000224699	+	Intron	175
chr1	110424265	110424440	175	14	0.6794	0.2527	0.4268	75.561	Hyper	chr1	110421716	110425608	ENSG00000224699	+	Intron	175
chr1	110424265	110424440	175	14	0.6794	0.2527	0.4268	75.561	Hyper	chr1	110423970	110425970	ENSG00000224699	+	Promoter	175
chr1	110630091	110630176	85	6	0.9002	0.2177	0.6825	39.1575	Hyper	chr1	110605722	110631394	ENSG00000177301	-	Intron	85	protein-coding	KCNA2
chr1	111168573	111171925	3352	11	0.5214	0.3157	0.2058	18.3881	Hyper	chr1	111161296	111174878	ENSG00000134255	+	Intron	3352	protein-coding	CEPT1
chr1	111168573	111171925	3352	11	0.5214	0.3157	0.2058	18.3881	Hyper	chr1	111171137	111173137	ENSG00000134255	+	Promoter	788	protein-coding	CEPT1
chr1	111445965	111446063	98	6	0.6436	0.1982	0.4454	26.2728	Hyper	chr1	111444124	111447094	ENSG00000116455	-	Intron	98	protein-coding	WDR77
chr1	111445965	111446063	98	6	0.6436	0.1982	0.4454	26.2728	Hyper	chr1	111444797	111446797	ENSG00000199890	+	Promoter	98
chr1	111676131	111676229	98	4	0.1841	0.7197	-0.5356	-15.6407	Hypo	chr1	111542509	111691333	ENSG00000116473	+	Intron	98	protein-coding	RAP1A
chr1	111676131	111676229	98	4	0.1841	0.7197	-0.5356	-15.6407	Hypo	chr1	111619934	111691333	ENSG00000116473	+	Intron	98	protein-coding	RAP1A
chr1	111676131	111676229	98	4	0.1841	0.7197	-0.5356	-15.6407	Hypo	chr1	111627559	111691333	ENSG00000116473	+	Intron	98	protein-coding	RAP1A
chr1	111676131	111676229	98	4	0.1841	0.7197	-0.5356	-15.6407	Hypo	chr1	111627563	111691333	ENSG00000116473	+	Intron	98	protein-coding	RAP1A
chr1	111897495	111897551	56	9	0.305	0.6691	-0.3641	-41.4117	Hypo	chr1	111787106	111981620	ENSG00000171385	-	Intron	56	protein-coding	KCND3
chr1	111929656	111930390	734	16	0.2461	0.7292	-0.4831	-82.8519	Hypo	chr1	111787106	111981620	ENSG00000171385	-	Intron	734	protein-coding	KCND3
chr1	112470522	112470648	126	7	0.6877	0.2031	0.4846	36.9356	Hyper	chr1	112467591	112491010	ENSG00000134245	+	Intron	126	protein-coding	WNT2B
chr1	112470522	112470648	126	7	0.6877	0.2031	0.4846	36.9356	Hyper	chr1	112467591	112514873	ENSG00000134245	+	Intron	126	protein-coding	WNT2B
chr1	112660428	112660527	99	8	0.1758	0.7835	-0.6077	-46.6252	Hypo	chr1	112659779	112667073	ENSG00000116489	+	Intron	99	protein-coding	CAPZA1
chr1	112663003	112663207	204	12	0.3471	0.8465	-0.4994	-64.0487	Hypo	chr1	112659779	112667073	ENSG00000116489	+	Intron	204	protein-coding	CAPZA1
chr1	112943474	112943525	51	6	0.7276	0.2458	0.4818	22.1942	Hyper	chr1	112929352	112955275	ENSG00000155380	-	Intron	51	protein-coding	SLC16A1
chr1	112943474	112943525	51	6	0.7276	0.2458	0.4818	22.1942	Hyper	chr1	112929352	112956034	ENSG00000155380	-	Intron	51	protein-coding	SLC16A1
chr1	112943474	112943525	51	6	0.7276	0.2458	0.4818	22.1942	Hyper	chr1	112929352	112956838	ENSG00000155380	-	Intron	51	protein-coding	SLC16A1
chr1	112948079	112948178	99	6	0.1089	0.6264	-0.5175	-23.9436	Hypo	chr1	112929352	112955275	ENSG00000155380	-	Intron	99	protein-coding	SLC16A1
chr1	112948079	112948178	99	6	0.1089	0.6264	-0.5175	-23.9436	Hypo	chr1	112929352	112956034	ENSG00000155380	-	Intron	99	protein-coding	SLC16A1
chr1	112948079	112948178	99	6	0.1089	0.6264	-0.5175	-23.9436	Hypo	chr1	112929352	112956838	ENSG00000155380	-	Intron	99	protein-coding	SLC16A1
chr1	113003540	113003593	53	4	0.5807	0.1375	0.4432	14.51	Hyper	chr1	112999109	113008129	ENSG00000226419	+	Intron	53	ncRNA	SLC16A1-AS1
chr1	113722172	113722247	75	12	0.7526	0.3855	0.3671	50.6938	Hyper	chr1	113713438	113724758	ENSG00000116793	-	Intron	75	protein-coding	PHTF1
chr1	113722172	113722247	75	12	0.7526	0.3855	0.3671	50.6938	Hyper	chr1	113713438	113726417	ENSG00000116793	-	Intron	75	protein-coding	PHTF1
chr1	114229506	114229672	166	9	0.7833	0.3276	0.4557	48.9381	Hyper	chr1	114206685	114262205	ENSG00000232895	-	Intron	166
chr1	114248719	114248853	134	5	0.1284	0.5215	-0.3931	-26.3337	Hypo	chr1	114206685	114262205	ENSG00000232895	-	Intron	134
chr1	114452954	114453059	105	5	0.7608	0.2737	0.4871	19.9701	Hyper	chr1	114433733	114463103	ENSG00000197323	-	Intron	105	protein-coding	TRIM33
chr1	114483600	114483660	60	5	0.6432	0.2326	0.4106	18.3666	Hyper	chr1	114464388	114510550	ENSG00000197323	-	Intron	60	protein-coding	TRIM33
chr1	114618089	114618280	191	12	0.426	0.809	-0.383	-54.1233	Hypo	chr1	114611117	114618385	ENSG00000175984	-	Intron	191	protein-coding	DENND2C
chr1	114637125	114637284	159	5	0.685	0.1431	0.5419	20.8197	Hyper	chr1	114626188	114645447	ENSG00000175984	-	Intron	159	protein-coding	DENND2C
chr1	114637125	114637284	159	5	0.685	0.1431	0.5419	20.8197	Hyper	chr1	114626188	114669982	ENSG00000175984	-	Intron	159	protein-coding	DENND2C
chr1	114637125	114637284	159	5	0.685	0.1431	0.5419	20.8197	Hyper	chr1	114626188	114670240	ENSG00000175984	-	Intron	159	protein-coding	DENND2C
chr1	115756818	115756920	102	8	0.6611	0.2203	0.4408	28.6728	Hyper	chr1	115744912	115768307	ENSG00000118729	-	Intron	102	protein-coding	CASQ2
chr1	115987309	115987385	76	5	0.2024	0.7783	-0.5759	-19.6806	Hypo	chr1	115976714	115992030	ENSG00000163393	+	Intron	76	protein-coding	SLC22A15
chr1	116064362	116064470	108	5	0.1761	0.6744	-0.4983	-17.9549	Hypo	chr1	116062882	116064435	ENSG00000163393	+	Intron	73	protein-coding	SLC22A15
chr1	116064362	116064470	108	5	0.1761	0.6744	-0.4983	-17.9549	Hypo	chr1	116064435	116064508	ENSG00000163393	+	Exon	35	protein-coding	SLC22A15
chr1	116427759	116427846	87	4	0.916	0.1899	0.7261	28.5955	Hyper	chr1	116423915	116428381	ENSG00000233154	-	Intron	87	ncRNA	LINC01762
chr1	116938392	116938532	140	10	0.6673	0.3049	0.3624	47.1338	Hyper	chr1	116910252	116941714	ENSG00000134247	+	Intron	140	protein-coding	PTGFRN
chr1	117072417	117072719	302	17	0.2882	0.7323	-0.4441	-85.5446	Hypo	chr1	117062473	117073660	ENSG00000116830	+	Intron	302	protein-coding	TTF2
chr1	119168651	119168719	68	6	0.1466	0.516	-0.3694	-19.5873	Hypo	chr1	119150746	119181389	ENSG00000231365	+	Intron	68	ncRNA	WARS2-AS1
chr1	119168651	119168719	68	6	0.1466	0.516	-0.3694	-19.5873	Hypo	chr1	119150746	119233457	ENSG00000231365	+	Intron	68	ncRNA	WARS2-AS1
chr1	119168651	119168719	68	6	0.1466	0.516	-0.3694	-19.5873	Hypo	chr1	119150746	119261446	ENSG00000231365	+	Intron	68	ncRNA	WARS2-AS1
chr1	119600041	119600281	240	9	0.1555	0.5445	-0.3891	-33.0084	Hypo	chr1	119599271	119601271	ENSG00000260941	-	Promoter	240		LINC00622
chr1	119600041	119600281	240	9	0.1555	0.5445	-0.3891	-33.0084	Hypo	chr1	119599339	119601339	ENSG00000198857	+	Promoter	240
chr1	119731273	119731334	61	4	0.7529	0.1493	0.6037	21.7304	Hyper	chr1	119727102	119734633	ENSG00000092621	+	Intron	61	protein-coding	PHGDH
chr1	143746153	143749524	3371	4	0.8651	0.2377	0.6274	22.7015	Hyper	chr1	143745426	143747670	ENSG00000223779	+	Intron	1517
chr1	143746153	143749524	3371	4	0.8651	0.2377	0.6274	22.7015	Hyper	chr1	143747670	143747773	ENSG00000223779	+	Exon	103
chr1	143746153	143749524	3371	4	0.8651	0.2377	0.6274	22.7015	Hyper	chr1	143747773	143750399	ENSG00000223779	+	Intron	1751
chr1	144423186	144423249	63	4	0.7297	0.3397	0.39	15.5832	Hyper	chr1	144421385	144423256	ENSG00000266338	-	Exon	63	protein-coding	NBPF15
chr1	144423186	144423249	63	4	0.7297	0.3397	0.39	15.5832	Hyper	chr1	144421389	144423256	ENSG00000266338	-	Exon	63	protein-coding	NBPF15
chr1	144964788	144964998	210	16	0.6427	0.2164	0.4263	89.6738	Hyper	chr1	144914754	145092834	ENSG00000196369	-	Intron	210	protein-coding	SRGAP2B
chr1	144964788	144964998	210	16	0.6427	0.2164	0.4263	89.6738	Hyper	chr1	144955601	144995007	ENSG00000196369	-	Intron	210	protein-coding	SRGAP2B
chr1	144964788	144964998	210	16	0.6427	0.2164	0.4263	89.6738	Hyper	chr1	144963024	144965024	ENSG00000271644	+	Promoter	210
chr1	145015548	145016942	1394	13	0.3949	0.474	-0.0791	-1.5395	Hypo	chr1	144914754	145092834	ENSG00000196369	-	Intron	1394	protein-coding	SRGAP2B
chr1	145015548	145016942	1394	13	0.3949	0.474	-0.0791	-1.5395	Hypo	chr1	144995200	145092834	ENSG00000196369	-	Intron	1394	protein-coding	SRGAP2B
chr1	145739767	145739859	92	4	0.1688	0.683	-0.5142	-13.6928	Hypo	chr1	145738867	145746865	ENSG00000265491	-	UTR3	92	protein-coding	RNF115
chr1	145739767	145739859	92	4	0.1688	0.683	-0.5142	-13.6928	Hypo	chr1	145738867	145746997	ENSG00000265491	-	Exon	92	protein-coding	RNF115
chr1	145745963	145746043	80	6	0.5992	0.2234	0.3758	23.6119	Hyper	chr1	145738867	145746865	ENSG00000265491	-	UTR3	80	protein-coding	RNF115
chr1	145745963	145746043	80	6	0.5992	0.2234	0.3758	23.6119	Hyper	chr1	145738867	145746997	ENSG00000265491	-	Exon	80	protein-coding	RNF115
chr1	145767720	145767818	98	11	0.1853	0.4876	-0.3023	-66.7592	Hypo	chr1	145753049	145771710	ENSG00000265491	-	Intron	98	protein-coding	RNF115
chr1	145939344	145939432	88	4	0.7585	0.1879	0.5707	13.8828	Hyper	chr1	145927289	145977083	ENSG00000280778	+	Intron	88
chr1	145939344	145939432	88	4	0.7585	0.1879	0.5707	13.8828	Hyper	chr1	145927469	145941111	ENSG00000234222	+	Intron	88	ncRNA	LIX1L-AS1
chr1	145939344	145939432	88	4	0.7585	0.1879	0.5707	13.8828	Hyper	chr1	145927657	145939823	ENSG00000234222	+	Intron	88	ncRNA	LIX1L-AS1
chr1	145939344	145939432	88	4	0.7585	0.1879	0.5707	13.8828	Hyper	chr1	145927657	145944534	ENSG00000234222	+	Intron	88	ncRNA	LIX1L-AS1
chr1	145939344	145939432	88	4	0.7585	0.1879	0.5707	13.8828	Hyper	chr1	145927794	145941111	ENSG00000234222	+	Intron	88	ncRNA	LIX1L-AS1
chr1	145939344	145939432	88	4	0.7585	0.1879	0.5707	13.8828	Hyper	chr1	145927794	145941904	ENSG00000234222	+	Intron	88	ncRNA	LIX1L-AS1
chr1	145939344	145939432	88	4	0.7585	0.1879	0.5707	13.8828	Hyper	chr1	145927794	145944534	ENSG00000234222	+	Intron	88	ncRNA	LIX1L-AS1
chr1	145939344	145939432	88	4	0.7585	0.1879	0.5707	13.8828	Hyper	chr1	145927794	145958360	ENSG00000280778	+	Intron	88
chr1	145939344	145939432	88	4	0.7585	0.1879	0.5707	13.8828	Hyper	chr1	145932159	145941111	ENSG00000234222	+	Intron	88	ncRNA	LIX1L-AS1
chr1	145939344	145939432	88	4	0.7585	0.1879	0.5707	13.8828	Hyper	chr1	145934390	145941111	ENSG00000234222	+	Intron	88	ncRNA	LIX1L-AS1
chr1	145939344	145939432	88	4	0.7585	0.1879	0.5707	13.8828	Hyper	chr1	145936588	145941111	ENSG00000234222	+	Intron	88	ncRNA	LIX1L-AS1
chr1	145939344	145939432	88	4	0.7585	0.1879	0.5707	13.8828	Hyper	chr1	145937464	145941111	ENSG00000234222	+	Intron	88	ncRNA	LIX1L-AS1
chr1	145939344	145939432	88	4	0.7585	0.1879	0.5707	13.8828	Hyper	chr1	145937699	145942712	ENSG00000271601	-	Intron	88	protein-coding	LIX1L
chr1	145939344	145939432	88	4	0.7585	0.1879	0.5707	13.8828	Hyper	chr1	145939127	145941127	ENSG00000234222	+	Promoter	88	ncRNA	LIX1L-AS1
chr1	145939344	145939432	88	4	0.7585	0.1879	0.5707	13.8828	Hyper	chr1	145939195	145941195	ENSG00000234222	+	Promoter	88	ncRNA	LIX1L-AS1
chr1	146548803	146548887	84	10	0.237	0.8385	-0.6015	-68.9847	Hypo	chr1	146547568	146557343	ENSG00000276975	+	Intron	84
chr1	146694059	146694165	106	8	0.1809	0.658	-0.4771	-31.3542	Hypo	chr1	146693143	146725130	ENSG00000276975	+	Intron	106
chr1	147255515	147255570	55	8	0.2205	0.598	-0.3775	-35.315	Hypo	chr1	147242830	147259836	ENSG00000131778	+	Intron	55	protein-coding	CHD1L
chr1	147255515	147255570	55	8	0.2205	0.598	-0.3775	-35.315	Hypo	chr1	147242830	147265931	ENSG00000131778	+	Intron	55	protein-coding	CHD1L
chr1	147255515	147255570	55	8	0.2205	0.598	-0.3775	-35.315	Hypo	chr1	147252735	147255812	ENSG00000131778	+	Intron	55	protein-coding	CHD1L
chr1	147255515	147255570	55	8	0.2205	0.598	-0.3775	-35.315	Hypo	chr1	147254976	147255812	ENSG00000131778	+	Intron	55	protein-coding	CHD1L
chr1	147654899	147654996	97	7	0.8025	0.3899	0.4125	30.9989	Hyper	chr1	147654326	147655160	ENSG00000162836	-	Intron	97	protein-coding	ACP6
chr1	148126149	148126295	146	10	0.2342	0.7469	-0.5126	-57.252	Hypo	chr1	148124067	148126828	ENSG00000263956	-	Intron	146	protein-coding	NBPF11
chr1	148126149	148126295	146	10	0.2342	0.7469	-0.5126	-57.252	Hypo	chr1	148125001	148126828	ENSG00000263956	-	Intron	146	protein-coding	NBPF11
chr1	148201291	148203218	1927	10	0.134	0.6627	-0.5287	-42.3708	Hypo	chr1	148200094	148205623	ENSG00000227733	-	Intron	1927
chr1	148201291	148203218	1927	10	0.134	0.6627	-0.5287	-42.3708	Hypo	chr1	148200553	148202553	ENSG00000227733	-	Promoter	1262
chr1	148201291	148203218	1927	10	0.134	0.6627	-0.5287	-42.3708	Hypo	chr1	148200633	148201407	ENSG00000227733	-	Intron	116
chr1	148201291	148203218	1927	10	0.134	0.6627	-0.5287	-42.3708	Hypo	chr1	148200633	148205623	ENSG00000227733	-	Intron	1927
chr1	148201291	148203218	1927	10	0.134	0.6627	-0.5287	-42.3708	Hypo	chr1	148201407	148201478	ENSG00000227733	-	Exon	71
chr1	148201291	148203218	1927	10	0.134	0.6627	-0.5287	-42.3708	Hypo	chr1	148201478	148205623	ENSG00000227733	-	Intron	1740
chr1	148365719	148365972	253	18	0.2791	0.68	-0.4009	-96.3125	Hypo	chr1	148363386	148369317	ENSG00000274020	-	Intron	253
chr1	148391181	148391260	79	4	0.6096	0.141	0.4686	21.7379	Hyper	chr1	148379554	148459601	ENSG00000274020	-	Intron	79
chr1	148587173	148587356	183	6	0.8679	0.4563	0.4116	23.1231	Hyper	chr1	148584676	148591431	ENSG00000270629	-	Intron	183	protein-coding	NBPF14
chr1	148587173	148587356	183	6	0.8679	0.4563	0.4116	23.1231	Hyper	chr1	148586469	148587300	ENSG00000270629	-	Intron	127	protein-coding	NBPF14
chr1	148587173	148587356	183	6	0.8679	0.4563	0.4116	23.1231	Hyper	chr1	148586469	148593597	ENSG00000270629	-	Intron	183	protein-coding	NBPF14
chr1	148587173	148587356	183	6	0.8679	0.4563	0.4116	23.1231	Hyper	chr1	148587300	148587403	ENSG00000270629	-	Exon	56	protein-coding	NBPF14
chr1	150368548	150368651	103	5	0.2664	0.7025	-0.4361	-20.1319	Hypo	chr1	150363398	150408905	ENSG00000163125	+	Intron	103	protein-coding	RPRD2
chr1	150368548	150368651	103	5	0.2664	0.7025	-0.4361	-20.1319	Hypo	chr1	150364919	150417595	ENSG00000163125	+	Intron	103	protein-coding	RPRD2
chr1	150376561	150376747	186	17	0.1276	0.5168	-0.3892	-75.8983	Hypo	chr1	150363398	150408905	ENSG00000163125	+	Intron	186	protein-coding	RPRD2
chr1	150376561	150376747	186	17	0.1276	0.5168	-0.3892	-75.8983	Hypo	chr1	150364919	150417595	ENSG00000163125	+	Intron	186	protein-coding	RPRD2
chr1	150406774	150406839	65	4	0.2227	0.5711	-0.3484	-16.2703	Hypo	chr1	150363398	150408905	ENSG00000163125	+	Intron	65	protein-coding	RPRD2
chr1	150406774	150406839	65	4	0.2227	0.5711	-0.3484	-16.2703	Hypo	chr1	150364919	150417595	ENSG00000163125	+	Intron	65	protein-coding	RPRD2
chr1	150410924	150411052	128	6	0.1437	0.7942	-0.6505	-36.3029	Hypo	chr1	150364919	150417595	ENSG00000163125	+	Intron	128	protein-coding	RPRD2
chr1	150410924	150411052	128	6	0.1437	0.7942	-0.6505	-36.3029	Hypo	chr1	150409052	150417595	ENSG00000163125	+	Intron	128	protein-coding	RPRD2
chr1	150602449	150602527	78	10	0.2158	0.755	-0.5392	-43.919	Hypo	chr1	150600659	150602659	ENSG00000253047	-	Promoter	78
chr1	150602449	150602527	78	10	0.2158	0.755	-0.5392	-43.919	Hypo	chr1	150601279	150625641	ENSG00000143420	-	Intron	78	protein-coding	ENSA
chr1	150779843	150779921	78	8	0.7551	0.243	0.5121	35.939	Hyper	chr1	150778271	150780271	ENSG00000236713	+	Promoter	78
chr1	150811201	150811291	90	6	0.7938	0.2365	0.5573	24.5114	Hyper	chr1	150809704	150812020	ENSG00000143437	-	UTR3	90	protein-coding	ARNT
chr1	150811201	150811291	90	6	0.7938	0.2365	0.5573	24.5114	Hyper	chr1	150809704	150812110	ENSG00000143437	-	Exon	90	protein-coding	ARNT
chr1	150811201	150811291	90	6	0.7938	0.2365	0.5573	24.5114	Hyper	chr1	150810093	150812110	ENSG00000143437	-	Exon	90	protein-coding	ARNT
chr1	150811201	150811291	90	6	0.7938	0.2365	0.5573	24.5114	Hyper	chr1	150810093	150812110	ENSG00000143437	-	UTR3	90	protein-coding	ARNT
chr1	150811201	150811291	90	6	0.7938	0.2365	0.5573	24.5114	Hyper	chr1	150810858	150812020	ENSG00000143437	-	UTR3	90	protein-coding	ARNT
chr1	150811201	150811291	90	6	0.7938	0.2365	0.5573	24.5114	Hyper	chr1	150810858	150812110	ENSG00000143437	-	Exon	90	protein-coding	ARNT
chr1	150942964	150943036	72	5	0.2184	0.6638	-0.4453	-22.3027	Hypo	chr1	150930118	150960562	ENSG00000143379	+	Intron	72	protein-coding	SETDB1
chr1	150942964	150943036	72	5	0.2184	0.6638	-0.4453	-22.3027	Hypo	chr1	150942688	150943919	ENSG00000143379	+	Intron	72	protein-coding	SETDB1
chr1	150942964	150943036	72	5	0.2184	0.6638	-0.4453	-22.3027	Hypo	chr1	150942851	150943053	ENSG00000143379	+	Exon	72	protein-coding	SETDB1
chr1	150991305	150991470	165	9	0.8237	0.287	0.5368	55.6964	Hyper	chr1	150988341	150994576	ENSG00000143412	+	Intron	165	protein-coding	ANXA9
chr1	151092339	151092454	115	7	0.8164	0.2952	0.5211	31.0195	Hyper	chr1	151088517	151093191	ENSG00000143458	+	Intron	115	protein-coding	GABPB2
chr1	151092339	151092454	115	7	0.8164	0.2952	0.5211	31.0195	Hyper	chr1	151090573	151093191	ENSG00000143458	+	Intron	115	protein-coding	GABPB2
chr1	151092339	151092454	115	7	0.8164	0.2952	0.5211	31.0195	Hyper	chr1	151091245	151093245	ENSG00000143458	+	Promoter	115	protein-coding	GABPB2
chr1	151201597	151201656	59	7	0.6861	0.3025	0.3837	23.0345	Hyper	chr1	151198117	151224247	ENSG00000143398	+	Intron	59	protein-coding	PIP5K1A
chr1	151201597	151201656	59	7	0.6861	0.3025	0.3837	23.0345	Hyper	chr1	151199081	151215961	ENSG00000143398	+	Intron	59	protein-coding	PIP5K1A
chr1	151201597	151201656	59	7	0.6861	0.3025	0.3837	23.0345	Hyper	chr1	151199081	151224244	ENSG00000143398	+	Intron	59	protein-coding	PIP5K1A
chr1	151201597	151201656	59	7	0.6861	0.3025	0.3837	23.0345	Hyper	chr1	151199081	151224247	ENSG00000143398	+	Intron	59	protein-coding	PIP5K1A
chr1	151201597	151201656	59	7	0.6861	0.3025	0.3837	23.0345	Hyper	chr1	151199187	151224244	ENSG00000143398	+	Intron	59	protein-coding	PIP5K1A
chr1	151207148	151207676	528	5	0.3442	0.7796	-0.4354	-22.1854	Hypo	chr1	151198117	151224247	ENSG00000143398	+	Intron	528	protein-coding	PIP5K1A
chr1	151207148	151207676	528	5	0.3442	0.7796	-0.4354	-22.1854	Hypo	chr1	151199081	151215961	ENSG00000143398	+	Intron	528	protein-coding	PIP5K1A
chr1	151207148	151207676	528	5	0.3442	0.7796	-0.4354	-22.1854	Hypo	chr1	151199081	151224244	ENSG00000143398	+	Intron	528	protein-coding	PIP5K1A
chr1	151207148	151207676	528	5	0.3442	0.7796	-0.4354	-22.1854	Hypo	chr1	151199081	151224247	ENSG00000143398	+	Intron	528	protein-coding	PIP5K1A
chr1	151207148	151207676	528	5	0.3442	0.7796	-0.4354	-22.1854	Hypo	chr1	151199187	151224244	ENSG00000143398	+	Intron	528	protein-coding	PIP5K1A
chr1	151210135	151210213	78	9	0.43	0.7801	-0.35	-38.0112	Hypo	chr1	151198117	151224247	ENSG00000143398	+	Intron	78	protein-coding	PIP5K1A
chr1	151210135	151210213	78	9	0.43	0.7801	-0.35	-38.0112	Hypo	chr1	151199081	151215961	ENSG00000143398	+	Intron	78	protein-coding	PIP5K1A
chr1	151210135	151210213	78	9	0.43	0.7801	-0.35	-38.0112	Hypo	chr1	151199081	151224244	ENSG00000143398	+	Intron	78	protein-coding	PIP5K1A
chr1	151210135	151210213	78	9	0.43	0.7801	-0.35	-38.0112	Hypo	chr1	151199081	151224247	ENSG00000143398	+	Intron	78	protein-coding	PIP5K1A
chr1	151210135	151210213	78	9	0.43	0.7801	-0.35	-38.0112	Hypo	chr1	151199187	151224244	ENSG00000143398	+	Intron	78	protein-coding	PIP5K1A
chr1	151218630	151218747	117	4	0.3875	0.8073	-0.4198	-13.8183	Hypo	chr1	151198117	151224247	ENSG00000143398	+	Intron	117	protein-coding	PIP5K1A
chr1	151218630	151218747	117	4	0.3875	0.8073	-0.4198	-13.8183	Hypo	chr1	151199081	151224244	ENSG00000143398	+	Intron	117	protein-coding	PIP5K1A
chr1	151218630	151218747	117	4	0.3875	0.8073	-0.4198	-13.8183	Hypo	chr1	151199081	151224247	ENSG00000143398	+	Intron	117	protein-coding	PIP5K1A
chr1	151218630	151218747	117	4	0.3875	0.8073	-0.4198	-13.8183	Hypo	chr1	151199187	151224244	ENSG00000143398	+	Intron	117	protein-coding	PIP5K1A
chr1	151218630	151218747	117	4	0.3875	0.8073	-0.4198	-13.8183	Hypo	chr1	151216000	151224244	ENSG00000143398	+	Intron	117	protein-coding	PIP5K1A
chr1	151230758	151230835	77	7	0.3571	0.7101	-0.353	-29.2436	Hypo	chr1	151227400	151231670	ENSG00000143398	+	Intron	77	protein-coding	PIP5K1A
chr1	151230758	151230835	77	7	0.3571	0.7101	-0.353	-29.2436	Hypo	chr1	151230251	151232251	ENSG00000143398	+	Promoter	77	protein-coding	PIP5K1A
chr1	151292697	151292910	213	7	0.7939	0.3726	0.4213	37.4727	Hyper	chr1	151291796	151292851	ENSG00000143393	-	UTR3	154	protein-coding	PI4KB
chr1	151292697	151292910	213	7	0.7939	0.3726	0.4213	37.4727	Hyper	chr1	151291796	151293033	ENSG00000143393	-	Exon	213	protein-coding	PI4KB
chr1	151292697	151292910	213	7	0.7939	0.3726	0.4213	37.4727	Hyper	chr1	151291936	151292851	ENSG00000143393	-	UTR3	154	protein-coding	PI4KB
chr1	151292697	151292910	213	7	0.7939	0.3726	0.4213	37.4727	Hyper	chr1	151291936	151293033	ENSG00000143393	-	Exon	213	protein-coding	PI4KB
chr1	151292697	151292910	213	7	0.7939	0.3726	0.4213	37.4727	Hyper	chr1	151292131	151292851	ENSG00000143393	-	UTR3	154	protein-coding	PI4KB
chr1	151292697	151292910	213	7	0.7939	0.3726	0.4213	37.4727	Hyper	chr1	151292131	151293033	ENSG00000143393	-	Exon	213	protein-coding	PI4KB
chr1	151292697	151292910	213	7	0.7939	0.3726	0.4213	37.4727	Hyper	chr1	151292132	151292851	ENSG00000143393	-	UTR3	154	protein-coding	PI4KB
chr1	151292697	151292910	213	7	0.7939	0.3726	0.4213	37.4727	Hyper	chr1	151292132	151293033	ENSG00000143393	-	Exon	213	protein-coding	PI4KB
chr1	151292697	151292910	213	7	0.7939	0.3726	0.4213	37.4727	Hyper	chr1	151292478	151292851	ENSG00000143393	-	UTR3	154	protein-coding	PI4KB
chr1	151292697	151292910	213	7	0.7939	0.3726	0.4213	37.4727	Hyper	chr1	151292478	151293033	ENSG00000143393	-	Exon	213	protein-coding	PI4KB
chr1	151292697	151292910	213	7	0.7939	0.3726	0.4213	37.4727	Hyper	chr1	151292601	151292851	ENSG00000143393	-	UTR3	154	protein-coding	PI4KB
chr1	151292697	151292910	213	7	0.7939	0.3726	0.4213	37.4727	Hyper	chr1	151292601	151293033	ENSG00000143393	-	Exon	213	protein-coding	PI4KB
chr1	151292697	151292910	213	7	0.7939	0.3726	0.4213	37.4727	Hyper	chr1	151292622	151292967	ENSG00000143393	-	UTR3	213	protein-coding	PI4KB
chr1	151292697	151292910	213	7	0.7939	0.3726	0.4213	37.4727	Hyper	chr1	151292622	151293033	ENSG00000143393	-	Exon	213	protein-coding	PI4KB
chr1	151370825	151371003	178	9	0.6637	0.203	0.4607	45.7914	Hyper	chr1	151369769	151372637	ENSG00000143416	-	Intron	178	protein-coding	SELENBP1
chr1	151370825	151371003	178	9	0.6637	0.203	0.4607	45.7914	Hyper	chr1	151369841	151371841	ENSG00000143416	-	Promoter	178	protein-coding	SELENBP1
chr1	151370825	151371003	178	9	0.6637	0.203	0.4607	45.7914	Hyper	chr1	151369978	151372637	ENSG00000143416	-	Intron	178	protein-coding	SELENBP1
chr1	151370825	151371003	178	9	0.6637	0.203	0.4607	45.7914	Hyper	chr1	151370285	151372285	ENSG00000143416	-	Promoter	178	protein-coding	SELENBP1
chr1	151418083	151418194	111	4	0.6984	0.1825	0.516	14.4066	Hyper	chr1	151412396	151423396	ENSG00000143442	-	Intron	111	protein-coding	POGZ
chr1	151643689	151643785	96	6	0.2378	0.7235	-0.4857	-24.1724	Hypo	chr1	151639119	151658234	ENSG00000143376	+	Intron	96	protein-coding	SNX27
chr1	151650854	151651077	223	6	0.3243	0.7665	-0.4422	-21.3809	Hypo	chr1	151639119	151658234	ENSG00000143376	+	Intron	223	protein-coding	SNX27
chr1	153541264	153541334	70	5	0.8763	0.3487	0.5276	28.1755	Hyper	chr1	153540205	153541384	ENSG00000196420	-	Intron	70	protein-coding	S100A5
chr1	153541264	153541334	70	5	0.8763	0.3487	0.5276	28.1755	Hyper	chr1	153540694	153542694	ENSG00000196420	-	Promoter	70	protein-coding	S100A5
chr1	153547427	153547662	235	10	0.3266	0.6966	-0.37	-55.0743	Hypo	chr1	153544809	153550064	ENSG00000196154	-	Intron	235	protein-coding	S100A4
chr1	153547427	153547662	235	10	0.3266	0.6966	-0.37	-55.0743	Hypo	chr1	153545802	153547802	ENSG00000196154	-	Promoter	235	protein-coding	S100A4
chr1	153547427	153547662	235	10	0.3266	0.6966	-0.37	-55.0743	Hypo	chr1	153545806	153547806	ENSG00000196154	-	Promoter	235	protein-coding	S100A4
chr1	153547427	153547662	235	10	0.3266	0.6966	-0.37	-55.0743	Hypo	chr1	153545885	153547885	ENSG00000196154	-	Promoter	235	protein-coding	S100A4
chr1	153547427	153547662	235	10	0.3266	0.6966	-0.37	-55.0743	Hypo	chr1	153547328	153547681	ENSG00000188015	-	UTR3	235	protein-coding	S100A3
chr1	153547427	153547662	235	10	0.3266	0.6966	-0.37	-55.0743	Hypo	chr1	153547328	153547846	ENSG00000188015	-	Exon	235	protein-coding	S100A3
chr1	153547427	153547662	235	10	0.3266	0.6966	-0.37	-55.0743	Hypo	chr1	153547512	153547681	ENSG00000188015	-	UTR3	150	protein-coding	S100A3
chr1	153547427	153547662	235	10	0.3266	0.6966	-0.37	-55.0743	Hypo	chr1	153547512	153547846	ENSG00000188015	-	Exon	150	protein-coding	S100A3
chr1	153639877	153639963	86	10	0.279	0.7012	-0.4222	-38.9945	Hypo	chr1	153638448	153642242	ENSG00000160679	+	Intron	86	protein-coding	CHTOP
chr1	153639877	153639963	86	10	0.279	0.7012	-0.4222	-38.9945	Hypo	chr1	153638448	153642245	ENSG00000160679	+	Intron	86	protein-coding	CHTOP
chr1	153639877	153639963	86	10	0.279	0.7012	-0.4222	-38.9945	Hypo	chr1	153638448	153645063	ENSG00000160679	+	Intron	86	protein-coding	CHTOP
chr1	153766749	153766851	102	11	0.3571	0.8322	-0.4752	-45.4021	Hypo	chr1	153764830	153766830	ENSG00000143624	+	Promoter	81	protein-coding	INTS3
chr1	153766749	153766851	102	11	0.3571	0.8322	-0.4752	-45.4021	Hypo	chr1	153765063	153767673	ENSG00000143624	+	Intron	102	protein-coding	INTS3
chr1	153766749	153766851	102	11	0.3571	0.8322	-0.4752	-45.4021	Hypo	chr1	153766474	153767827	ENSG00000143624	+	Exon	102	protein-coding	INTS3
chr1	153766749	153766851	102	11	0.3571	0.8322	-0.4752	-45.4021	Hypo	chr1	153766830	153767827	ENSG00000143624	+	Exon	21	protein-coding	INTS3
chr1	153842901	153843063	162	14	0.3725	0.7091	-0.3366	-59.5892	Hypo	chr1	153828348	153886423	ENSG00000143614	-	Intron	162	protein-coding	GATAD2B
chr1	153842901	153843063	162	14	0.3725	0.7091	-0.3366	-59.5892	Hypo	chr1	153828348	153898855	ENSG00000143614	-	Intron	162	protein-coding	GATAD2B
chr1	153842901	153843063	162	14	0.3725	0.7091	-0.3366	-59.5892	Hypo	chr1	153828348	153914673	ENSG00000143614	-	Intron	162	protein-coding	GATAD2B
chr1	153842901	153843063	162	14	0.3725	0.7091	-0.3366	-59.5892	Hypo	chr1	153828348	153921838	ENSG00000143614	-	Intron	162	protein-coding	GATAD2B
chr1	153842901	153843063	162	14	0.3725	0.7091	-0.3366	-59.5892	Hypo	chr1	153828348	153922732	ENSG00000143614	-	Intron	162	protein-coding	GATAD2B
chr1	153842901	153843063	162	14	0.3725	0.7091	-0.3366	-59.5892	Hypo	chr1	153828348	153923298	ENSG00000143614	-	Intron	162	protein-coding	GATAD2B
chr1	153954876	153954928	52	9	0.6021	0.278	0.3241	37.7735	Hyper	chr1	153951604	153958398	ENSG00000160741	-	Intron	52	protein-coding	CRTC2
chr1	153954876	153954928	52	9	0.6021	0.278	0.3241	37.7735	Hyper	chr1	153952962	153954962	ENSG00000160741	-	Promoter	52	protein-coding	CRTC2
chr1	153954876	153954928	52	9	0.6021	0.278	0.3241	37.7735	Hyper	chr1	153953369	153958344	ENSG00000160741	-	Intron	52	protein-coding	CRTC2
chr1	153954876	153954928	52	9	0.6021	0.278	0.3241	37.7735	Hyper	chr1	153954872	153954989	ENSG00000160741	-	Exon	52	protein-coding	CRTC2
chr1	153954876	153954928	52	9	0.6021	0.278	0.3241	37.7735	Hyper	chr1	153954872	153955166	ENSG00000160741	-	Exon	52	protein-coding	CRTC2
chr1	154042161	154042392	231	7	0.7079	0.3026	0.4053	31.1135	Hyper	chr1	154030054	154046068	ENSG00000143552	-	Intron	231	protein-coding	NUP210L
chr1	154042448	154042619	171	15	0.6663	0.2459	0.4203	77.5961	Hyper	chr1	154030054	154046068	ENSG00000143552	-	Intron	171	protein-coding	NUP210L
chr1	154145956	154146021	65	4	0.7773	0.1634	0.6139	16.7677	Hyper	chr1	154143577	154152735	ENSG00000143552	-	Intron	65	protein-coding	NUP210L
chr1	154331403	154331477	74	6	0.396	0.7419	-0.3459	-22.9075	Hypo	chr1	154329486	154331486	ENSG00000143515	+	Promoter	74	protein-coding	ATP8B2
chr1	154331403	154331477	74	6	0.396	0.7419	-0.3459	-22.9075	Hypo	chr1	154331146	154331443	ENSG00000143515	+	Intron	40	protein-coding	ATP8B2
chr1	154331403	154331477	74	6	0.396	0.7419	-0.3459	-22.9075	Hypo	chr1	154331443	154331505	ENSG00000143515	+	Exon	34	protein-coding	ATP8B2
chr1	154410395	154410497	102	4	0.1524	0.634	-0.4816	-17.6276	Hypo	chr1	154405714	154429195	ENSG00000160712	+	Intron	102	protein-coding	IL6R
chr1	154422103	154422233	130	10	0.3806	0.8269	-0.4463	-47.1601	Hypo	chr1	154405714	154429195	ENSG00000160712	+	Intron	130	protein-coding	IL6R
chr1	154590311	154590380	69	8	0.2987	0.6609	-0.3623	-34.8947	Hypo	chr1	154588602	154590602	ENSG00000160710	-	Promoter	69	protein-coding	ADAR
chr1	154590311	154590380	69	8	0.2987	0.6609	-0.3623	-34.8947	Hypo	chr1	154590183	154590409	ENSG00000160710	-	Exon	69	protein-coding	ADAR
chr1	154590311	154590380	69	8	0.2987	0.6609	-0.3623	-34.8947	Hypo	chr1	154590261	154590409	ENSG00000160710	-	Exon	69	protein-coding	ADAR
chr1	154595134	154595262	128	5	0.662	0.1813	0.4807	22.4238	Hyper	chr1	154590409	154596804	ENSG00000160710	-	Intron	128	protein-coding	ADAR
chr1	154957836	154957910	74	6	0.7229	0.191	0.5318	37.413	Hyper	chr1	154956104	154958104	ENSG00000163346	-	Promoter	74	protein-coding	PBXIP1
chr1	154957836	154957910	74	6	0.7229	0.191	0.5318	37.413	Hyper	chr1	154956111	154958111	ENSG00000163346	-	Promoter	74	protein-coding	PBXIP1
chr1	154957836	154957910	74	6	0.7229	0.191	0.5318	37.413	Hyper	chr1	154956121	154958121	ENSG00000163346	-	Promoter	74	protein-coding	PBXIP1
chr1	154957836	154957910	74	6	0.7229	0.191	0.5318	37.413	Hyper	chr1	154956123	154958123	ENSG00000163346	-	Promoter	74	protein-coding	PBXIP1
chr1	154957836	154957910	74	6	0.7229	0.191	0.5318	37.413	Hyper	chr1	154957025	154958778	ENSG00000163348	-	UTR3	74	protein-coding	PYGO2
chr1	154957836	154957910	74	6	0.7229	0.191	0.5318	37.413	Hyper	chr1	154957025	154959846	ENSG00000163348	-	Exon	74	protein-coding	PYGO2
chr1	155263916	155264021	105	13	0.7112	0.2456	0.4656	74.9832	Hyper	chr1	155262227	155264227	ENSG00000116521	-	Promoter	105	protein-coding	SCAMP3
chr1	155263916	155264021	105	13	0.7112	0.2456	0.4656	74.9832	Hyper	chr1	155262259	155264259	ENSG00000116521	-	Promoter	105	protein-coding	SCAMP3
chr1	155263916	155264021	105	13	0.7112	0.2456	0.4656	74.9832	Hyper	chr1	155262329	155264329	ENSG00000116521	-	Promoter	105	protein-coding	SCAMP3
chr1	155263916	155264021	105	13	0.7112	0.2456	0.4656	74.9832	Hyper	chr1	155262339	155264339	ENSG00000116521	-	Promoter	105	protein-coding	SCAMP3
chr1	155263916	155264021	105	13	0.7112	0.2456	0.4656	74.9832	Hyper	chr1	155262430	155264430	ENSG00000116521	-	Promoter	105	protein-coding	SCAMP3
chr1	155263916	155264021	105	13	0.7112	0.2456	0.4656	74.9832	Hyper	chr1	155263400	155263949	ENSG00000176444	-	Intron	33	protein-coding	CLK2
chr1	155263916	155264021	105	13	0.7112	0.2456	0.4656	74.9832	Hyper	chr1	155263949	155264040	ENSG00000176444	-	Exon	72	protein-coding	CLK2
chr1	155263916	155264021	105	13	0.7112	0.2456	0.4656	74.9832	Hyper	chr1	155263949	155264550	ENSG00000176444	-	Exon	72	protein-coding	CLK2
chr1	155286175	155286434	259	22	0.3123	0.7474	-0.4351	-151.975	Hypo	chr1	155285311	155287172	ENSG00000143630	+	Intron	259	protein-coding	HCN3
chr1	155286175	155286434	259	22	0.3123	0.7474	-0.4351	-151.975	Hypo	chr1	155285964	155287172	ENSG00000143630	+	Intron	259	protein-coding	HCN3
chr1	155286175	155286434	259	22	0.3123	0.7474	-0.4351	-151.975	Hypo	chr1	155285964	155287248	ENSG00000143630	+	Intron	259	protein-coding	HCN3
chr1	155363792	155364074	282	12	0.6669	0.2743	0.3926	51.686	Hyper	chr1	155360409	155370503	ENSG00000116539	-	Intron	282	protein-coding	ASH1L
chr1	155728417	155728586	169	8	0.705	0.2034	0.5016	40.1977	Hyper	chr1	155727090	155729090	ENSG00000132676	+	Promoter	169	protein-coding	DAP3
chr1	155728417	155728586	169	8	0.705	0.2034	0.5016	40.1977	Hyper	chr1	155727207	155729207	ENSG00000132676	+	Promoter	169	protein-coding	DAP3
chr1	155728417	155728586	169	8	0.705	0.2034	0.5016	40.1977	Hyper	chr1	155727296	155729296	ENSG00000132676	+	Promoter	169	protein-coding	DAP3
chr1	155728417	155728586	169	8	0.705	0.2034	0.5016	40.1977	Hyper	chr1	155727340	155729340	ENSG00000132676	+	Promoter	169	protein-coding	DAP3
chr1	155728417	155728586	169	8	0.705	0.2034	0.5016	40.1977	Hyper	chr1	155727738	155729041	ENSG00000132676	+	Intron	169	protein-coding	DAP3
chr1	155728417	155728586	169	8	0.705	0.2034	0.5016	40.1977	Hyper	chr1	155727738	155729207	ENSG00000132676	+	Intron	169	protein-coding	DAP3
chr1	155736084	155736135	51	5	0.4352	0.8205	-0.3853	-20.079	Hypo	chr1	155731415	155736945	ENSG00000132676	+	Intron	51	protein-coding	DAP3
chr1	155736084	155736135	51	5	0.4352	0.8205	-0.3853	-20.079	Hypo	chr1	155732033	155736607	ENSG00000132676	+	Intron	51	protein-coding	DAP3
chr1	155736084	155736135	51	5	0.4352	0.8205	-0.3853	-20.079	Hypo	chr1	155732033	155736945	ENSG00000132676	+	Intron	51	protein-coding	DAP3
chr1	155736084	155736135	51	5	0.4352	0.8205	-0.3853	-20.079	Hypo	chr1	155732033	155737005	ENSG00000132676	+	Intron	51	protein-coding	DAP3
chr1	155736084	155736135	51	5	0.4352	0.8205	-0.3853	-20.079	Hypo	chr1	155732033	155738156	ENSG00000132676	+	Intron	51	protein-coding	DAP3
chr1	155736084	155736135	51	5	0.4352	0.8205	-0.3853	-20.079	Hypo	chr1	155734757	155736757	ENSG00000132676	+	Promoter	51	protein-coding	DAP3
chr1	155736084	155736135	51	5	0.4352	0.8205	-0.3853	-20.079	Hypo	chr1	155735011	155737011	ENSG00000132676	+	Promoter	51	protein-coding	DAP3
chr1	155801754	155801831	77	5	0.1317	0.7886	-0.6569	-25.687	Hypo	chr1	155795151	155804948	ENSG00000116580	-	Intron	77	protein-coding	GON4L
chr1	155906843	155906981	138	5	0.6284	0.1553	0.473	19.8722	Hyper	chr1	155904804	155910449	ENSG00000143622	-	Intron	138	protein-coding	RIT1
chr1	156069243	156069414	171	9	0.2651	0.6721	-0.407	-29.0661	Hypo	chr1	156068463	156069670	ENSG00000132698	+	Intron	171	protein-coding	RAB25
chr1	156107194	156107255	61	4	0.2904	0.6426	-0.3523	-16.8882	Hypo	chr1	156083184	156130616	ENSG00000160789	+	Intron	61	protein-coding	LMNA
chr1	156107194	156107255	61	4	0.2904	0.6426	-0.3523	-16.8882	Hypo	chr1	156090582	156114712	ENSG00000160789	+	Intron	61	protein-coding	LMNA
chr1	156107194	156107255	61	4	0.2904	0.6426	-0.3523	-16.8882	Hypo	chr1	156106823	156109512	ENSG00000160789	+	Intron	61	protein-coding	LMNA
chr1	156256693	156256753	60	4	0.428	0.8045	-0.3765	-16.1784	Hypo	chr1	156253508	156259004	ENSG00000198952	-	Intron	60	protein-coding	SMG5
chr1	156265353	156265430	77	4	0.6596	0.2022	0.4574	13.1044	Hyper	chr1	156263570	156265780	ENSG00000198952	-	Intron	77	protein-coding	SMG5
chr1	156322368	156322442	74	6	0.6888	0.264	0.4247	20.2857	Hyper	chr1	156321025	156324971	ENSG00000163468	-	Intron	74	protein-coding	CCT3
chr1	156671745	156671895	150	4	0.4177	0.8486	-0.4308	-14.665	Hypo	chr1	156668762	156673205	ENSG00000132688	-	Exon	150	protein-coding	NES
chr1	156784008	156784237	229	13	0.2329	0.6588	-0.4259	-66.5581	Hypo	chr1	156782329	156786607	ENSG00000143294	+	Intron	229	protein-coding	PRCC
chr1	156790396	156791314	918	18	0.7068	0.2352	0.4717	90.737	Hyper	chr1	156787174	156791066	ENSG00000143294	+	Intron	670	protein-coding	PRCC
chr1	156790396	156791314	918	18	0.7068	0.2352	0.4717	90.737	Hyper	chr1	156787174	156791696	ENSG00000143294	+	Intron	918	protein-coding	PRCC
chr1	156790396	156791314	918	18	0.7068	0.2352	0.4717	90.737	Hyper	chr1	156787174	156794664	ENSG00000143294	+	Intron	918	protein-coding	PRCC
chr1	156790396	156791314	918	18	0.7068	0.2352	0.4717	90.737	Hyper	chr1	156789375	156791375	ENSG00000143294	+	Promoter	918	protein-coding	PRCC
chr1	156790396	156791314	918	18	0.7068	0.2352	0.4717	90.737	Hyper	chr1	156791066	156791162	ENSG00000143294	+	Exon	96	protein-coding	PRCC
chr1	156790396	156791314	918	18	0.7068	0.2352	0.4717	90.737	Hyper	chr1	156791162	156791696	ENSG00000143294	+	Intron	152	protein-coding	PRCC
chr1	156796919	156797001	82	4	0.1141	0.5882	-0.4741	-15.2481	Hypo	chr1	156794808	156797275	ENSG00000143294	+	Intron	82	protein-coding	PRCC
chr1	156796919	156797001	82	4	0.1141	0.5882	-0.4741	-15.2481	Hypo	chr1	156795811	156797341	ENSG00000143294	+	Exon	82	protein-coding	PRCC
chr1	157037946	157038152	206	4	0.6813	0.3296	0.3517	16.6984	Hyper	chr1	156986173	157044298	ENSG00000132694	-	Intron	206	protein-coding	ARHGEF11
chr1	159064495	159064757	262	16	0.7041	0.2229	0.4812	109.158	Hyper	chr1	159063674	159065909	ENSG00000163568	-	Intron	262	protein-coding	AIM2
chr1	160881578	160881681	103	7	0.6653	0.2368	0.4285	28.2382	Hyper	chr1	160881312	160881956	ENSG00000179914	-	Intron	103	protein-coding	ITLN1
chr1	160881578	160881681	103	7	0.6653	0.2368	0.4285	28.2382	Hyper	chr1	160881521	160883521	ENSG00000179914	-	Promoter	103	protein-coding	ITLN1
chr1	161034224	161034319	95	9	0.3021	0.7235	-0.4215	-34.9357	Hypo	chr1	161021487	161038879	ENSG00000270149	-	Intron	95
chr1	161034224	161034319	95	9	0.3021	0.7235	-0.4215	-34.9357	Hypo	chr1	161022827	161038879	ENSG00000270149	-	Intron	95
chr1	161034224	161034319	95	9	0.3021	0.7235	-0.4215	-34.9357	Hypo	chr1	161032833	161034833	ENSG00000232879	+	Promoter	95
chr1	161128460	161128557	97	5	0.6009	0.1805	0.4205	17.233	Hyper	chr1	161121143	161130953	ENSG00000158796	-	Intron	97	protein-coding	DEDD
chr1	161128460	161128557	97	5	0.6009	0.1805	0.4205	17.233	Hyper	chr1	161124210	161130814	ENSG00000158796	-	Intron	97	protein-coding	DEDD
chr1	161128460	161128557	97	5	0.6009	0.1805	0.4205	17.233	Hyper	chr1	161124526	161130814	ENSG00000158796	-	Intron	97	protein-coding	DEDD
chr1	161128460	161128557	97	5	0.6009	0.1805	0.4205	17.233	Hyper	chr1	161124526	161132550	ENSG00000158796	-	Intron	97	protein-coding	DEDD
chr1	161401718	161401804	86	6	0.6309	0.2026	0.4283	22.4489	Hyper	chr1	161399912	161421931	ENSG00000283696	+	Intron	86
chr1	162116321	162116413	92	4	0.2591	0.7844	-0.5253	-14.7218	Hypo	chr1	162070282	162154404	ENSG00000198929	+	Intron	92	protein-coding	NOS1AP
chr1	162197372	162197455	83	6	0.1754	0.6919	-0.5165	-28.1632	Hypo	chr1	162154476	162287343	ENSG00000198929	+	Intron	83	protein-coding	NOS1AP
chr1	162220676	162220766	90	4	0.3817	0.8354	-0.4537	-17.6769	Hypo	chr1	162154476	162287343	ENSG00000198929	+	Intron	90	protein-coding	NOS1AP
chr1	162591629	162591772	143	9	0.8158	0.3836	0.4322	37.3978	Hyper	chr1	162590511	162592731	ENSG00000117143	+	Intron	143	protein-coding	UAP1
chr1	162591629	162591772	143	9	0.8158	0.3836	0.4322	37.3978	Hyper	chr1	162590511	162592734	ENSG00000117143	+	Intron	143	protein-coding	UAP1
chr1	162591629	162591772	143	9	0.8158	0.3836	0.4322	37.3978	Hyper	chr1	162590511	162597791	ENSG00000117143	+	Intron	143	protein-coding	UAP1
chr1	162591629	162591772	143	9	0.8158	0.3836	0.4322	37.3978	Hyper	chr1	162591102	162593102	ENSG00000272574	+	Promoter	143
chr1	162686824	162686899	75	4	0.0952	0.6254	-0.5303	-15.7033	Hypo	chr1	162655374	162705051	ENSG00000162733	+	Intron	75	protein-coding	DDR2
chr1	162686824	162686899	75	4	0.0952	0.6254	-0.5303	-15.7033	Hypo	chr1	162655374	162719036	ENSG00000162733	+	Intron	75	protein-coding	DDR2
chr1	163132239	163132311	72	4	0.6162	0.1902	0.426	14.7692	Hyper	chr1	163111317	163152549	ENSG00000143248	-	Intron	72	protein-coding	RGS5
chr1	163222087	163222236	149	9	0.6791	0.2636	0.4156	39.7697	Hyper	chr1	163168368	163248529	ENSG00000143248	-	Intron	149	protein-coding	RGS5
chr1	163222087	163222236	149	9	0.6791	0.2636	0.4156	39.7697	Hyper	chr1	163168368	163306232	ENSG00000143248	-	Intron	149	protein-coding	RGS5
chr1	164665477	164665797	320	7	0.8159	0.269	0.5469	32.6714	Hyper	chr1	164563311	164682129	ENSG00000185630	+	Intron	320	protein-coding	PBX1
chr1	164665477	164665797	320	7	0.8159	0.269	0.5469	32.6714	Hyper	chr1	164563311	164792493	ENSG00000185630	+	Intron	320	protein-coding	PBX1
chr1	164665477	164665797	320	7	0.8159	0.269	0.5469	32.6714	Hyper	chr1	164577004	164792493	ENSG00000185630	+	Intron	320	protein-coding	PBX1
chr1	164665477	164665797	320	7	0.8159	0.269	0.5469	32.6714	Hyper	chr1	164590434	164792493	ENSG00000185630	+	Intron	320	protein-coding	PBX1
chr1	164665477	164665797	320	7	0.8159	0.269	0.5469	32.6714	Hyper	chr1	164626096	164792493	ENSG00000185630	+	Intron	320	protein-coding	PBX1
chr1	164665477	164665797	320	7	0.8159	0.269	0.5469	32.6714	Hyper	chr1	164631116	164792493	ENSG00000185630	+	Intron	320	protein-coding	PBX1
chr1	164665477	164665797	320	7	0.8159	0.269	0.5469	32.6714	Hyper	chr1	164642829	164674489	ENSG00000185630	+	Intron	320	protein-coding	PBX1
chr1	164665477	164665797	320	7	0.8159	0.269	0.5469	32.6714	Hyper	chr1	164652139	164831470	ENSG00000185630	+	Intron	320	protein-coding	PBX1
chr1	164665477	164665797	320	7	0.8159	0.269	0.5469	32.6714	Hyper	chr1	164657372	164792493	ENSG00000185630	+	Intron	320	protein-coding	PBX1
chr1	164669338	164669409	71	4	0.7643	0.1899	0.5744	14.4899	Hyper	chr1	164563311	164682129	ENSG00000185630	+	Intron	71	protein-coding	PBX1
chr1	164669338	164669409	71	4	0.7643	0.1899	0.5744	14.4899	Hyper	chr1	164563311	164792493	ENSG00000185630	+	Intron	71	protein-coding	PBX1
chr1	164669338	164669409	71	4	0.7643	0.1899	0.5744	14.4899	Hyper	chr1	164577004	164792493	ENSG00000185630	+	Intron	71	protein-coding	PBX1
chr1	164669338	164669409	71	4	0.7643	0.1899	0.5744	14.4899	Hyper	chr1	164590434	164792493	ENSG00000185630	+	Intron	71	protein-coding	PBX1
chr1	164669338	164669409	71	4	0.7643	0.1899	0.5744	14.4899	Hyper	chr1	164626096	164792493	ENSG00000185630	+	Intron	71	protein-coding	PBX1
chr1	164669338	164669409	71	4	0.7643	0.1899	0.5744	14.4899	Hyper	chr1	164631116	164792493	ENSG00000185630	+	Intron	71	protein-coding	PBX1
chr1	164669338	164669409	71	4	0.7643	0.1899	0.5744	14.4899	Hyper	chr1	164642829	164674489	ENSG00000185630	+	Intron	71	protein-coding	PBX1
chr1	164669338	164669409	71	4	0.7643	0.1899	0.5744	14.4899	Hyper	chr1	164652139	164831470	ENSG00000185630	+	Intron	71	protein-coding	PBX1
chr1	164669338	164669409	71	4	0.7643	0.1899	0.5744	14.4899	Hyper	chr1	164657372	164792493	ENSG00000185630	+	Intron	71	protein-coding	PBX1
chr1	164780871	164780937	66	5	0.5058	0.887	-0.3812	-19.505	Hypo	chr1	164563311	164792493	ENSG00000185630	+	Intron	66	protein-coding	PBX1
chr1	164780871	164780937	66	5	0.5058	0.887	-0.3812	-19.505	Hypo	chr1	164577004	164792493	ENSG00000185630	+	Intron	66	protein-coding	PBX1
chr1	164780871	164780937	66	5	0.5058	0.887	-0.3812	-19.505	Hypo	chr1	164590434	164792493	ENSG00000185630	+	Intron	66	protein-coding	PBX1
chr1	164780871	164780937	66	5	0.5058	0.887	-0.3812	-19.505	Hypo	chr1	164626096	164792493	ENSG00000185630	+	Intron	66	protein-coding	PBX1
chr1	164780871	164780937	66	5	0.5058	0.887	-0.3812	-19.505	Hypo	chr1	164631116	164792493	ENSG00000185630	+	Intron	66	protein-coding	PBX1
chr1	164780871	164780937	66	5	0.5058	0.887	-0.3812	-19.505	Hypo	chr1	164652139	164831470	ENSG00000185630	+	Intron	66	protein-coding	PBX1
chr1	164780871	164780937	66	5	0.5058	0.887	-0.3812	-19.505	Hypo	chr1	164657372	164792493	ENSG00000185630	+	Intron	66	protein-coding	PBX1
chr1	164780871	164780937	66	5	0.5058	0.887	-0.3812	-19.505	Hypo	chr1	164773022	164792493	ENSG00000185630	+	Intron	66	protein-coding	PBX1
chr1	164819108	164819191	83	4	0.0802	0.8069	-0.7266	-26.6749	Hypo	chr1	164652139	164831470	ENSG00000185630	+	Intron	83	protein-coding	PBX1
chr1	164819108	164819191	83	4	0.0802	0.8069	-0.7266	-26.6749	Hypo	chr1	164807677	164821536	ENSG00000185630	+	Intron	83	protein-coding	PBX1
chr1	164819108	164819191	83	4	0.0802	0.8069	-0.7266	-26.6749	Hypo	chr1	164812149	164820071	ENSG00000185630	+	Intron	83	protein-coding	PBX1
chr1	164819108	164819191	83	4	0.0802	0.8069	-0.7266	-26.6749	Hypo	chr1	164812149	164821536	ENSG00000185630	+	Intron	83	protein-coding	PBX1
chr1	164819108	164819191	83	4	0.0802	0.8069	-0.7266	-26.6749	Hypo	chr1	164812727	164820184	ENSG00000185630	+	Exon	83	protein-coding	PBX1
chr1	164831474	164831538	64	5	0.1837	0.6562	-0.4725	-16.4428	Hypo	chr1	164821626	164846583	ENSG00000185630	+	Intron	64	protein-coding	PBX1
chr1	164831474	164831538	64	5	0.1837	0.6562	-0.4725	-16.4428	Hypo	chr1	164821626	164849339	ENSG00000185630	+	Intron	64	protein-coding	PBX1
chr1	164831474	164831538	64	5	0.1837	0.6562	-0.4725	-16.4428	Hypo	chr1	164831470	164831483	ENSG00000185630	+	Exon	9	protein-coding	PBX1
chr1	164831474	164831538	64	5	0.1837	0.6562	-0.4725	-16.4428	Hypo	chr1	164831483	164899187	ENSG00000185630	+	Intron	55	protein-coding	PBX1
chr1	165428584	165428759	175	5	0.7203	0.1448	0.5755	31.4526	Hyper	chr1	165420014	165428718	ENSG00000143171	-	Intron	134	protein-coding	RXRG
chr1	165428584	165428759	175	5	0.7203	0.1448	0.5755	31.4526	Hyper	chr1	165424808	165428718	ENSG00000143171	-	Intron	134	protein-coding	RXRG
chr1	165428584	165428759	175	5	0.7203	0.1448	0.5755	31.4526	Hyper	chr1	165428718	165428966	ENSG00000143171	-	Exon	41	protein-coding	RXRG
chr1	165428584	165428759	175	5	0.7203	0.1448	0.5755	31.4526	Hyper	chr1	165428718	165428966	ENSG00000143171	-	UTR5	41	protein-coding	RXRG
chr1	165532161	165532308	147	5	0.6058	0.1221	0.4837	19.8892	Hyper	chr1	165508803	165539434	ENSG00000237463	-	Intron	147	ncRNA	LRRC52-AS1
chr1	165532161	165532308	147	5	0.6058	0.1221	0.4837	19.8892	Hyper	chr1	165523087	165574017	ENSG00000237463	-	Intron	147	ncRNA	LRRC52-AS1
chr1	165532161	165532308	147	5	0.6058	0.1221	0.4837	19.8892	Hyper	chr1	165528882	165574017	ENSG00000237463	-	Intron	147	ncRNA	LRRC52-AS1
chr1	166115100	166115220	120	7	0.6346	0.2037	0.4309	24.8343	Hyper	chr1	166070763	166165985	ENSG00000188859	-	Intron	120	protein-coding	FAM78B
chr1	166849573	166849677	104	11	0.7328	0.3892	0.3436	60.0813	Hyper	chr1	166848937	166850423	ENSG00000143157	+	Exon	104	protein-coding	POGK
chr1	166849573	166849677	104	11	0.7328	0.3892	0.3436	60.0813	Hyper	chr1	166848937	166854473	ENSG00000143157	+	Exon	104	protein-coding	POGK
chr1	167112061	167112113	52	4	0.8327	0.1889	0.6438	21.9308	Hyper	chr1	167073539	167166282	ENSG00000143167	-	Intron	52	protein-coding	GPA33
chr1	167112061	167112113	52	4	0.8327	0.1889	0.6438	21.9308	Hyper	chr1	167094959	167113709	ENSG00000198842	+	Intron	52	protein-coding	STYXL2
chr1	167188153	167188245	92	8	0.2357	0.5893	-0.3536	-31.2842	Hypo	chr1	167176815	167195057	ENSG00000231605	-	Intron	92	ncRNA	LINC01363
chr1	167188153	167188245	92	8	0.2357	0.5893	-0.3536	-31.2842	Hypo	chr1	167182193	167195057	ENSG00000231605	-	Intron	92	ncRNA	LINC01363
chr1	167810691	167810780	89	5	0.7078	0.2766	0.4312	19.6858	Hyper	chr1	167809839	167810724	ENSG00000143199	-	Intron	33	protein-coding	ADCY10
chr1	167810691	167810780	89	5	0.7078	0.2766	0.4312	19.6858	Hyper	chr1	167810724	167810913	ENSG00000143199	-	Exon	56	protein-coding	ADCY10
chr1	167810691	167810780	89	5	0.7078	0.2766	0.4312	19.6858	Hyper	chr1	167810724	167810913	ENSG00000143199	-	UTR3	56	protein-coding	ADCY10
chr1	167824828	167828011	3183	9	0.2279	0.7937	-0.5657	-39.9879	Hypo	chr1	167824650	167824855	ENSG00000143199	-	Exon	27	protein-coding	ADCY10
chr1	167824828	167828011	3183	9	0.2279	0.7937	-0.5657	-39.9879	Hypo	chr1	167824650	167824855	ENSG00000143199	-	UTR3	27	protein-coding	ADCY10
chr1	167824828	167828011	3183	9	0.2279	0.7937	-0.5657	-39.9879	Hypo	chr1	167824855	167829266	ENSG00000143199	-	Intron	3156	protein-coding	ADCY10
chr1	167853146	167853220	74	5	0.7829	0.1972	0.5857	20.9698	Hyper	chr1	167848489	167854352	ENSG00000143199	-	Intron	74	protein-coding	ADCY10
chr1	168082327	168082427	100	4	0.7691	0.1801	0.589	21.4756	Hyper	chr1	168079542	168085530	ENSG00000143147	-	UTR3	100	protein-coding	GPR161
chr1	168082327	168082427	100	4	0.7691	0.1801	0.589	21.4756	Hyper	chr1	168079542	168085796	ENSG00000143147	-	Exon	100	protein-coding	GPR161
chr1	168107402	168107529	127	5	0.6965	0.1615	0.535	20.698	Hyper	chr1	168097232	168134905	ENSG00000143147	-	Intron	127	protein-coding	GPR161
chr1	168107402	168107529	127	5	0.6965	0.1615	0.535	20.698	Hyper	chr1	168097232	168136256	ENSG00000143147	-	Intron	127	protein-coding	GPR161
chr1	168107402	168107529	127	5	0.6965	0.1615	0.535	20.698	Hyper	chr1	168097232	168137389	ENSG00000143147	-	Intron	127	protein-coding	GPR161
chr1	168107402	168107529	127	5	0.6965	0.1615	0.535	20.698	Hyper	chr1	168104894	168114455	ENSG00000143147	-	Intron	127	protein-coding	GPR161
chr1	168107402	168107529	127	5	0.6965	0.1615	0.535	20.698	Hyper	chr1	168104894	168134905	ENSG00000143147	-	Intron	127	protein-coding	GPR161
chr1	168107402	168107529	127	5	0.6965	0.1615	0.535	20.698	Hyper	chr1	168104894	168137389	ENSG00000143147	-	Intron	127	protein-coding	GPR161
chr1	168281314	168281422	108	4	0.2497	0.6335	-0.3838	-15.2099	Hypo	chr1	168281293	168291159	ENSG00000143178	+	Intron	108	protein-coding	TBX19
chr1	168450015	168450249	234	7	0.295	0.825	-0.53	-38.7078	Hypo	chr1	168422204	168464312	ENSG00000228697	-	Intron	234	ncRNA	LOC101928565
chr1	168450015	168450249	234	7	0.295	0.825	-0.53	-38.7078	Hypo	chr1	168449671	168451211	ENSG00000215833	-	Exon	234
chr1	170699795	170699929	134	8	0.5941	0.1994	0.3947	26.8686	Hyper	chr1	170664459	170719725	ENSG00000116132	+	Intron	134	protein-coding	PRRX1
chr1	171193135	171193245	110	5	0.8451	0.3879	0.4571	21.1517	Hyper	chr1	171185359	171193334	ENSG00000094963	+	Intron	110	protein-coding	FMO2
chr1	171193135	171193245	110	5	0.8451	0.3879	0.4571	21.1517	Hyper	chr1	171185845	171193334	ENSG00000094963	+	Intron	110	protein-coding	FMO2
chr1	171193135	171193245	110	5	0.8451	0.3879	0.4571	21.1517	Hyper	chr1	171188968	171193334	ENSG00000094963	+	Intron	110	protein-coding	FMO2
chr1	171392224	171392421	197	8	0.8844	0.4575	0.4269	33.6241	Hyper	chr1	171390228	171392228	ENSG00000239428	+	Promoter	4
chr1	171392224	171392421	197	8	0.8844	0.4575	0.4269	33.6241	Hyper	chr1	171392228	171392790	ENSG00000239428	+	Exon	193
chr1	171851562	171851660	98	5	0.1766	0.6264	-0.4498	-15.7924	Hypo	chr1	171841817	171921747	ENSG00000197959	+	Intron	98	protein-coding	DNM3
chr1	171883948	171884106	158	4	0.1372	0.6758	-0.5386	-16.5888	Hypo	chr1	171841817	171921747	ENSG00000197959	+	Intron	158	protein-coding	DNM3
chr1	171921071	171921134	63	5	0.3629	0.8459	-0.483	-18.9912	Hypo	chr1	171841817	171921747	ENSG00000197959	+	Intron	63	protein-coding	DNM3
chr1	172457161	172457267	106	6	0.6386	0.1813	0.4573	24.4823	Hyper	chr1	172451117	172462177	ENSG00000180999	+	Intron	106	protein-coding	C1orf105
chr1	172457161	172457267	106	6	0.6386	0.1813	0.4573	24.4823	Hyper	chr1	172456489	172462177	ENSG00000180999	+	Intron	106	protein-coding	C1orf105
chr1	173726031	173726104	73	10	0.6737	0.3367	0.337	44.9619	Hyper	chr1	173716066	173733712	ENSG00000076321	+	Intron	73	protein-coding	KLHL20
chr1	173915472	173915608	136	4	0.7664	0.1488	0.6176	21.4598	Hyper	chr1	173914665	173916665	ENSG00000117601	-	Promoter	136	protein-coding	SERPINC1
chr1	173915472	173915608	136	4	0.7664	0.1488	0.6176	21.4598	Hyper	chr1	173914919	173917218	ENSG00000117601	-	Intron	136	protein-coding	SERPINC1
chr1	173915472	173915608	136	4	0.7664	0.1488	0.6176	21.4598	Hyper	chr1	173915186	173917218	ENSG00000117601	-	Intron	136	protein-coding	SERPINC1
chr1	174474821	174474880	59	4	0.2076	0.5899	-0.3823	-13.6956	Hypo	chr1	174394145	174544843	ENSG00000152061	+	Intron	59	protein-coding	RABGAP1L
chr1	174474821	174474880	59	4	0.2076	0.5899	-0.3823	-13.6956	Hypo	chr1	174394145	174547836	ENSG00000152061	+	Intron	59	protein-coding	RABGAP1L
chr1	174474821	174474880	59	4	0.2076	0.5899	-0.3823	-13.6956	Hypo	chr1	174394145	174637374	ENSG00000152061	+	Intron	59	protein-coding	RABGAP1L
chr1	174632537	174632626	89	5	0.4134	0.8948	-0.4814	-20.732	Hypo	chr1	174394145	174637374	ENSG00000152061	+	Intron	89	protein-coding	RABGAP1L
chr1	174709018	174709084	66	5	0.6782	0.276	0.4022	17.5303	Hyper	chr1	174702256	174752312	ENSG00000152061	+	Intron	66	protein-coding	RABGAP1L
chr1	174902392	174902447	55	7	0.1167	0.6085	-0.4918	-36.8877	Hypo	chr1	174811960	174957456	ENSG00000152061	+	Intron	55	protein-coding	RABGAP1L
chr1	174902392	174902447	55	7	0.1167	0.6085	-0.4918	-36.8877	Hypo	chr1	174877605	174957456	ENSG00000152061	+	Intron	55	protein-coding	RABGAP1L
chr1	174930607	174930682	75	4	0.1606	0.7964	-0.6358	-17.8891	Hypo	chr1	174811960	174957456	ENSG00000152061	+	Intron	75	protein-coding	RABGAP1L
chr1	174930607	174930682	75	4	0.1606	0.7964	-0.6358	-17.8891	Hypo	chr1	174877605	174957456	ENSG00000152061	+	Intron	75	protein-coding	RABGAP1L
chr1	175109212	175109478	266	24	0.2304	0.6845	-0.4541	-174.792	Hypo	chr1	175094253	175116938	ENSG00000120332	+	Intron	266	protein-coding	TNN
chr1	175109212	175109478	266	24	0.2304	0.6845	-0.4541	-174.792	Hypo	chr1	175097493	175117015	ENSG00000120332	+	Intron	266	protein-coding	TNN
chr1	175109212	175109478	266	24	0.2304	0.6845	-0.4541	-174.792	Hypo	chr1	175098595	175116938	ENSG00000120332	+	Intron	266	protein-coding	TNN
chr1	175620373	175620678	305	8	0.7526	0.268	0.4846	40.9003	Hyper	chr1	175528369	175656604	ENSG00000116147	-	Intron	305	protein-coding	TNR
chr1	175620373	175620678	305	8	0.7526	0.268	0.4846	40.9003	Hyper	chr1	175528369	175743225	ENSG00000116147	-	Intron	305	protein-coding	TNR
chr1	175734683	175734775	92	4	0.2477	0.6282	-0.3804	-14.4308	Hypo	chr1	175528369	175743225	ENSG00000116147	-	Intron	92	protein-coding	TNR
chr1	175734683	175734775	92	4	0.2477	0.6282	-0.3804	-14.4308	Hypo	chr1	175656615	175743236	ENSG00000116147	-	Intron	92	protein-coding	TNR
chr1	176057852	176058024	172	19	0.3212	0.7069	-0.3857	-89.8624	Hypo	chr1	176046324	176081151	ENSG00000143207	-	Intron	172	protein-coding	COP1
chr1	177202704	177202803	99	5	0.1845	0.6343	-0.4498	-17.1742	Hypo	chr1	177171732	177229800	ENSG00000198797	+	Intron	99	protein-coding	BRINP2
chr1	177409206	177411548	2342	7	0.4945	0.342	0.1525	13.1116	Hyper	chr1	177393788	177573727	ENSG00000227579	-	Intron	2342
chr1	177934847	177934916	69	4	0.1459	0.816	-0.6701	-20.5897	Hypo	chr1	177933636	177936297	ENSG00000120341	-	Intron	69	protein-coding	CRYZL2P-SEC16B
chr1	177934847	177934916	69	4	0.1459	0.816	-0.6701	-20.5897	Hypo	chr1	177933636	177936297	ENSG00000254154	-	Intron	69
chr1	177940585	177940668	83	6	0.2471	0.64	-0.3929	-24.2784	Hypo	chr1	177939777	177940609	ENSG00000120341	-	Intron	24	protein-coding	CRYZL2P-SEC16B
chr1	177940585	177940668	83	6	0.2471	0.64	-0.3929	-24.2784	Hypo	chr1	177939777	177940609	ENSG00000254154	-	Intron	24
chr1	177940585	177940668	83	6	0.2471	0.64	-0.3929	-24.2784	Hypo	chr1	177940609	177940714	ENSG00000120341	-	Exon	59	protein-coding	CRYZL2P-SEC16B
chr1	177940585	177940668	83	6	0.2471	0.64	-0.3929	-24.2784	Hypo	chr1	177940609	177940714	ENSG00000120341	-	UTR3	59	protein-coding	CRYZL2P-SEC16B
chr1	177940585	177940668	83	6	0.2471	0.64	-0.3929	-24.2784	Hypo	chr1	177940609	177940714	ENSG00000254154	-	Exon	59
chr1	177943582	177943797	215	13	0.7957	0.4346	0.3611	63.3625	Hyper	chr1	177942040	177944560	ENSG00000120341	-	Intron	215	protein-coding	CRYZL2P-SEC16B
chr1	177943582	177943797	215	13	0.7957	0.4346	0.3611	63.3625	Hyper	chr1	177942040	177944560	ENSG00000254154	-	Intron	215
chr1	178018608	178018684	76	5	0.7537	0.2148	0.5389	20.7023	Hyper	chr1	177968039	178022439	ENSG00000254154	-	Intron	76
chr1	178018608	178018684	76	5	0.7537	0.2148	0.5389	20.7023	Hyper	chr1	177985929	178022439	ENSG00000254154	-	Intron	76
chr1	178018608	178018684	76	5	0.7537	0.2148	0.5389	20.7023	Hyper	chr1	178008149	178022436	ENSG00000242193	-	Intron	76	pseudo	CRYZL2P
chr1	178018608	178018684	76	5	0.7537	0.2148	0.5389	20.7023	Hyper	chr1	178008149	178022439	ENSG00000242193	-	Intron	76	pseudo	CRYZL2P
chr1	178033985	178034243	258	17	0.3577	0.7958	-0.4381	-93.5188	Hypo	chr1	178022668	178034704	ENSG00000254154	-	Intron	258
chr1	178033985	178034243	258	17	0.3577	0.7958	-0.4381	-93.5188	Hypo	chr1	178026255	178034704	ENSG00000242193	-	Intron	258	pseudo	CRYZL2P
chr1	178033985	178034243	258	17	0.3577	0.7958	-0.4381	-93.5188	Hypo	chr1	178033085	178034704	ENSG00000242193	-	Intron	258	pseudo	CRYZL2P
chr1	178033985	178034243	258	17	0.3577	0.7958	-0.4381	-93.5188	Hypo	chr1	178033086	178034702	ENSG00000242193	-	Intron	258	pseudo	CRYZL2P
chr1	178249938	178250180	242	8	0.4123	0.82	-0.4078	-37.676	Hypo	chr1	178094694	178283563	ENSG00000075391	+	Intron	242	protein-coding	RASAL2
chr1	178249938	178250180	242	8	0.4123	0.82	-0.4078	-37.676	Hypo	chr1	178125501	178283563	ENSG00000075391	+	Intron	242	protein-coding	RASAL2
chr1	178320327	178320681	354	27	0.2234	0.6607	-0.4374	-213.716	Hypo	chr1	178300118	178390099	ENSG00000075391	+	Intron	354	protein-coding	RASAL2
chr1	178331710	178331829	119	8	0.2527	0.6852	-0.4325	-24.0056	Hypo	chr1	178300118	178390099	ENSG00000075391	+	Intron	119	protein-coding	RASAL2
chr1	178379992	178380141	149	13	0.214	0.6589	-0.4449	-51.6796	Hypo	chr1	178300118	178390099	ENSG00000075391	+	Intron	149	protein-coding	RASAL2
chr1	178379992	178380141	149	13	0.214	0.6589	-0.4449	-51.6796	Hypo	chr1	178341608	178390099	ENSG00000075391	+	Intron	149	protein-coding	RASAL2
chr1	178511305	178511484	179	8	0.3155	0.7447	-0.4292	-32.2972	Hypo	chr1	178511076	178513076	ENSG00000240021	+	Promoter	179	protein-coding	TEX35
chr1	178511305	178511484	179	8	0.3155	0.7447	-0.4292	-32.2972	Hypo	chr1	178511111	178513111	ENSG00000240021	+	Promoter	179	protein-coding	TEX35
chr1	178511305	178511484	179	8	0.3155	0.7447	-0.4292	-32.2972	Hypo	chr1	178511117	178513117	ENSG00000240021	+	Promoter	179	protein-coding	TEX35
chr1	178511305	178511484	179	8	0.3155	0.7447	-0.4292	-32.2972	Hypo	chr1	178511129	178513129	ENSG00000240021	+	Promoter	179	protein-coding	TEX35
chr1	178511305	178511484	179	8	0.3155	0.7447	-0.4292	-32.2972	Hypo	chr1	178511132	178513132	ENSG00000240021	+	Promoter	179	protein-coding	TEX35
chr1	178511305	178511484	179	8	0.3155	0.7447	-0.4292	-32.2972	Hypo	chr1	178511143	178513143	ENSG00000240021	+	Promoter	179	protein-coding	TEX35
chr1	178823040	178823114	74	5	0.1646	0.76	-0.5954	-20.689	Hypo	chr1	178821704	178833423	ENSG00000116191	+	Intron	74	protein-coding	RALGPS2
chr1	178873927	178873981	54	6	0.6178	0.2059	0.4119	20.4497	Hyper	chr1	178833550	178877497	ENSG00000116191	+	Intron	54	protein-coding	RALGPS2
chr1	178909710	178909806	96	4	0.2932	0.7581	-0.4649	-16.261	Hypo	chr1	178906867	178916329	ENSG00000116191	+	Intron	96	protein-coding	RALGPS2
chr1	179143789	179143931	142	11	0.238	0.7189	-0.4809	-47.0115	Hypo	chr1	179131481	179229240	ENSG00000143322	-	Intron	142	protein-coding	ABL2
chr1	179143789	179143931	142	11	0.238	0.7189	-0.4809	-47.0115	Hypo	chr1	179133374	179229240	ENSG00000143322	-	Intron	142	protein-coding	ABL2
chr1	179143789	179143931	142	11	0.238	0.7189	-0.4809	-47.0115	Hypo	chr1	179143044	179145044	ENSG00000143322	-	Promoter	142	protein-coding	ABL2
chr1	179143789	179143931	142	11	0.238	0.7189	-0.4809	-47.0115	Hypo	chr1	179143056	179145056	ENSG00000143322	-	Promoter	142	protein-coding	ABL2
chr1	179143789	179143931	142	11	0.238	0.7189	-0.4809	-47.0115	Hypo	chr1	179143069	179145069	ENSG00000143322	-	Promoter	142	protein-coding	ABL2
chr1	179143789	179143931	142	11	0.238	0.7189	-0.4809	-47.0115	Hypo	chr1	179143074	179145074	ENSG00000143322	-	Promoter	142	protein-coding	ABL2
chr1	179143789	179143931	142	11	0.238	0.7189	-0.4809	-47.0115	Hypo	chr1	179143076	179145076	ENSG00000143322	-	Promoter	142	protein-coding	ABL2
chr1	179143789	179143931	142	11	0.238	0.7189	-0.4809	-47.0115	Hypo	chr1	179143089	179145089	ENSG00000143322	-	Promoter	142	protein-coding	ABL2
chr1	179156695	179156835	140	9	0.7024	0.2393	0.4631	36.0933	Hyper	chr1	179131481	179229240	ENSG00000143322	-	Intron	140	protein-coding	ABL2
chr1	179156695	179156835	140	9	0.7024	0.2393	0.4631	36.0933	Hyper	chr1	179133374	179229240	ENSG00000143322	-	Intron	140	protein-coding	ABL2
chr1	179631172	179631264	92	5	0.6492	0.2092	0.4401	19.1964	Hyper	chr1	179630920	179634456	ENSG00000162782	+	Intron	92	protein-coding	TDRD5
chr1	179866498	179866694	196	12	0.724	0.311	0.413	47.6077	Hyper	chr1	179852811	179877238	ENSG00000169905	-	Intron	196	protein-coding	TOR1AIP2
chr1	179866498	179866694	196	12	0.724	0.311	0.413	47.6077	Hyper	chr1	179865854	179877238	ENSG00000169905	-	Intron	196	protein-coding	TOR1AIP2
chr1	179866498	179866694	196	12	0.724	0.311	0.413	47.6077	Hyper	chr1	179865854	179877692	ENSG00000169905	-	Intron	196	protein-coding	TOR1AIP2
chr1	180247478	180247661	183	11	0.8228	0.4604	0.3624	50.0844	Hyper	chr1	180230605	180248284	ENSG00000121454	+	Intron	183	protein-coding	LHX4
chr1	180247478	180247661	183	11	0.8228	0.4604	0.3624	50.0844	Hyper	chr1	180246284	180248284	ENSG00000121454	+	Promoter	183	protein-coding	LHX4
chr1	180253128	180253181	53	5	0.6801	0.1826	0.4975	25.8989	Hyper	chr1	180248456	180266391	ENSG00000121454	+	Intron	53	protein-coding	LHX4
chr1	180253128	180253181	53	5	0.6801	0.1826	0.4975	25.8989	Hyper	chr1	180248469	180266391	ENSG00000121454	+	Intron	53	protein-coding	LHX4
chr1	180420379	180420453	74	5	0.4644	0.8702	-0.4058	-17.5326	Hypo	chr1	180413471	180430179	ENSG00000230124	-	Intron	74	protein-coding	ACBD6
chr1	180450553	180450632	79	4	0.6221	0.1877	0.4344	14.6243	Hyper	chr1	180430262	180492268	ENSG00000230124	-	Intron	79	protein-coding	ACBD6
chr1	180915932	180916187	255	10	0.7694	0.3384	0.431	48.6501	Hyper	chr1	180913293	180916153	ENSG00000135835	+	Intron	221	protein-coding	KIAA1614
chr1	180915932	180916187	255	10	0.7694	0.3384	0.431	48.6501	Hyper	chr1	180916153	180917100	ENSG00000135835	+	Exon	34	protein-coding	KIAA1614
chr1	181014162	181014308	146	6	0.3715	0.8011	-0.4295	-22.3347	Hypo	chr1	180993425	181022638	ENSG00000135823	-	Intron	146	protein-coding	STX6
chr1	181014162	181014308	146	6	0.3715	0.8011	-0.4295	-22.3347	Hypo	chr1	181005463	181022638	ENSG00000135823	-	Intron	146	protein-coding	STX6
chr1	181765681	181765754	73	5	0.3747	0.8571	-0.4824	-17.3758	Hypo	chr1	181763531	181766545	ENSG00000198216	+	Intron	73	protein-coding	CACNA1E
chr1	181796687	181796948	261	21	0.7386	0.2763	0.4624	150.08	Hyper	chr1	181796667	181796858	ENSG00000198216	+	Exon	171	protein-coding	CACNA1E
chr1	181796687	181796948	261	21	0.7386	0.2763	0.4624	150.08	Hyper	chr1	181796858	181798291	ENSG00000198216	+	Intron	90	protein-coding	CACNA1E
chr1	182294144	182294357	213	14	0.4313	0.8142	-0.3829	-62.8008	Hypo	chr1	182204105	182313489	ENSG00000228918	-	Intron	213
chr1	183036536	183036670	134	9	0.2599	0.674	-0.4141	-43.0158	Hypo	chr1	183024134	183103327	ENSG00000135862	+	Intron	134	protein-coding	LAMC1
chr1	183313704	183313777	73	4	0.293	0.6683	-0.3752	-14.474	Hypo	chr1	183293793	183418182	ENSG00000157064	-	Intron	73	protein-coding	NMNAT2
chr1	183555284	183555382	98	4	0.3925	0.89	-0.4976	-15.9143	Hypo	chr1	183551190	183597768	ENSG00000116698	+	Intron	98	protein-coding	SMG7
chr1	185067855	185067956	101	5	0.3074	0.7672	-0.4597	-14.7349	Hypo	chr1	185045649	185087551	ENSG00000121481	+	Intron	101	protein-coding	RNF2
chr1	185067855	185067956	101	5	0.3074	0.7672	-0.4597	-14.7349	Hypo	chr1	185046295	185087551	ENSG00000121481	+	Intron	101	protein-coding	RNF2
chr1	185178929	185179006	77	5	0.6108	0.2005	0.4103	16.8556	Hyper	chr1	185175113	185180390	ENSG00000116668	+	Intron	77	protein-coding	SWT1
chr1	186123010	186123161	151	10	0.388	0.8619	-0.4739	-49.4568	Hypo	chr1	186122950	186123220	ENSG00000143341	+	Exon	151	protein-coding	HMCN1
chr1	193242140	193242214	74	4	0.1146	0.5833	-0.4687	-20.9521	Hypo	chr1	193233154	193249729	ENSG00000134371	+	Intron	74	protein-coding	CDC73
chr1	193242140	193242214	74	4	0.1146	0.5833	-0.4687	-20.9521	Hypo	chr1	193236356	193249729	ENSG00000134371	+	Intron	74	protein-coding	CDC73
chr1	193304864	193305070	206	20	0.1585	0.5311	-0.3726	-107.198	Hypo	chr1	193304744	193304938	ENSG00000232077	+	Exon	74	ncRNA	LINC01031
chr1	193304864	193305070	206	20	0.1585	0.5311	-0.3726	-107.198	Hypo	chr1	193304938	193349132	ENSG00000232077	+	Intron	132	ncRNA	LINC01031
chr1	193313652	193313703	51	5	0.3286	0.6853	-0.3567	-18.3451	Hypo	chr1	193304938	193349132	ENSG00000232077	+	Intron	51	ncRNA	LINC01031
chr1	193342971	193343027	56	12	0.255	0.7812	-0.5262	-64.097	Hypo	chr1	193304938	193349132	ENSG00000232077	+	Intron	56	ncRNA	LINC01031
chr1	199388314	199388408	94	8	0.7323	0.1789	0.5534	47.1885	Hyper	chr1	199162570	199391320	ENSG00000231718	+	Intron	94	ncRNA	LINC02789
chr1	199388314	199388408	94	8	0.7323	0.1789	0.5534	47.1885	Hyper	chr1	199387140	199388475	ENSG00000236468	+	Exon	94
chr1	200055319	200055448	129	7	0.7758	0.3359	0.4399	26.8796	Hyper	chr1	200048818	200057503	ENSG00000116833	+	Intron	129	protein-coding	NR5A2
chr1	200055319	200055448	129	7	0.7758	0.3359	0.4399	26.8796	Hyper	chr1	200048818	200111201	ENSG00000116833	+	Intron	129	protein-coding	NR5A2
chr1	200057865	200058045	180	7	0.2326	0.6913	-0.4588	-23.1615	Hypo	chr1	200048818	200111201	ENSG00000116833	+	Intron	180	protein-coding	NR5A2
chr1	200057865	200058045	180	7	0.2326	0.6913	-0.4588	-23.1615	Hypo	chr1	200057503	200058424	ENSG00000116833	+	Exon	180	protein-coding	NR5A2
chr1	200057865	200058045	180	7	0.2326	0.6913	-0.4588	-23.1615	Hypo	chr1	200057764	200058424	ENSG00000116833	+	UTR3	180	protein-coding	NR5A2
chr1	200089338	200089614	276	13	0.315	0.7618	-0.4468	-68.6666	Hypo	chr1	200048818	200111201	ENSG00000116833	+	Intron	276	protein-coding	NR5A2
chr1	200904244	200904367	123	6	0.5631	0.1891	0.374	32.1956	Hyper	chr1	200901159	200907833	ENSG00000163362	+	Intron	123	protein-coding	INAVA
chr1	200904244	200904367	123	6	0.5631	0.1891	0.374	32.1956	Hyper	chr1	200903100	200906191	ENSG00000163362	+	Intron	123	protein-coding	INAVA
chr1	201006207	201006271	64	5	0.5891	0.2402	0.3489	20.9475	Hyper	chr1	201005590	201007590	ENSG00000116852	-	Promoter	64	protein-coding	KIF21B
chr1	201006207	201006271	64	5	0.5891	0.2402	0.3489	20.9475	Hyper	chr1	201005694	201008768	ENSG00000116852	-	Intron	64	protein-coding	KIF21B
chr1	201197748	201197902	154	4	0.8006	0.1884	0.6122	20.431	Hyper	chr1	201197317	201199333	ENSG00000163395	+	Intron	154	protein-coding	IGFN1
chr1	201228635	201228744	109	6	0.5896	0.1697	0.4199	21.7516	Hyper	chr1	201228385	201228648	ENSG00000163395	+	Exon	13	protein-coding	IGFN1
chr1	201228635	201228744	109	6	0.5896	0.1697	0.4199	21.7516	Hyper	chr1	201228385	201228648	ENSG00000163395	+	UTR3	13	protein-coding	IGFN1
chr1	201228635	201228744	109	6	0.5896	0.1697	0.4199	21.7516	Hyper	chr1	201228385	201228952	ENSG00000163395	+	Exon	109	protein-coding	IGFN1
chr1	201228635	201228744	109	6	0.5896	0.1697	0.4199	21.7516	Hyper	chr1	201228399	201228952	ENSG00000163395	+	UTR3	109	protein-coding	IGFN1
chr1	201511530	201511591	61	4	0.7987	0.1568	0.6419	22.7774	Hyper	chr1	201507419	201533447	ENSG00000224536	+	Intron	61
chr1	201658685	201658746	61	4	0.824	0.1082	0.7159	30.8852	Hyper	chr1	201649425	201712816	ENSG00000134369	+	Intron	61	protein-coding	NAV1
chr1	201839063	201839454	391	14	0.2093	0.7023	-0.493	-80.9612	Hypo	chr1	201829372	201847278	ENSG00000198700	+	Intron	391	protein-coding	IPO9
chr1	201839063	201839454	391	14	0.2093	0.7023	-0.493	-80.9612	Hypo	chr1	201835064	201847278	ENSG00000198700	+	Intron	391	protein-coding	IPO9
chr1	201862317	201862376	59	8	0.2183	0.7155	-0.4972	-33.9228	Hypo	chr1	201858994	201863447	ENSG00000198700	+	Intron	59	protein-coding	IPO9
chr1	201862317	201862376	59	8	0.2183	0.7155	-0.4972	-33.9228	Hypo	chr1	201861372	201863372	ENSG00000277681	+	Promoter	59	ncRNA	MIR6739
chr1	201988859	201989008	149	10	0.1589	0.6789	-0.5201	-57.8723	Hypo	chr1	201982437	201988903	ENSG00000176393	+	Intron	44	protein-coding	RNPEP
chr1	201988859	201989008	149	10	0.1589	0.6789	-0.5201	-57.8723	Hypo	chr1	201983113	201988903	ENSG00000176393	+	Intron	44	protein-coding	RNPEP
chr1	201988859	201989008	149	10	0.1589	0.6789	-0.5201	-57.8723	Hypo	chr1	201983516	201988903	ENSG00000176393	+	Intron	44	protein-coding	RNPEP
chr1	201988859	201989008	149	10	0.1589	0.6789	-0.5201	-57.8723	Hypo	chr1	201983884	201988903	ENSG00000176393	+	Intron	44	protein-coding	RNPEP
chr1	201988859	201989008	149	10	0.1589	0.6789	-0.5201	-57.8723	Hypo	chr1	201988903	201989044	ENSG00000176393	+	Exon	105	protein-coding	RNPEP
chr1	202208556	202208799	243	15	0.6778	0.194	0.4838	96.9784	Hyper	chr1	202194201	202225422	ENSG00000133067	+	Intron	243	protein-coding	LGR6
chr1	202208556	202208799	243	15	0.6778	0.194	0.4838	96.9784	Hyper	chr1	202203875	202225422	ENSG00000133067	+	Intron	243	protein-coding	LGR6
chr1	202208556	202208799	243	15	0.6778	0.194	0.4838	96.9784	Hyper	chr1	202208707	202210707	ENSG00000133067	+	Promoter	92	protein-coding	LGR6
chr1	202427745	202427892	147	9	0.7462	0.348	0.3983	34.3961	Hyper	chr1	202426534	202428534	ENSG00000077157	+	Promoter	147	protein-coding	PPP1R12B
chr1	202427745	202427892	147	9	0.7462	0.348	0.3983	34.3961	Hyper	chr1	202427184	202428854	ENSG00000077157	+	Intron	147	protein-coding	PPP1R12B
chr1	202549511	202549609	98	7	0.6874	0.3629	0.3245	33.843	Hyper	chr1	202496822	202558876	ENSG00000077157	+	Intron	98	protein-coding	PPP1R12B
chr1	202549511	202549609	98	7	0.6874	0.3629	0.3245	33.843	Hyper	chr1	202502005	202558876	ENSG00000077157	+	Intron	98	protein-coding	PPP1R12B
chr1	202549511	202549609	98	7	0.6874	0.3629	0.3245	33.843	Hyper	chr1	202540241	202558876	ENSG00000077157	+	Intron	98	protein-coding	PPP1R12B
chr1	202549663	202549820	157	10	0.6566	0.3265	0.3301	45.5236	Hyper	chr1	202496822	202558876	ENSG00000077157	+	Intron	157	protein-coding	PPP1R12B
chr1	202549663	202549820	157	10	0.6566	0.3265	0.3301	45.5236	Hyper	chr1	202502005	202558876	ENSG00000077157	+	Intron	157	protein-coding	PPP1R12B
chr1	202549663	202549820	157	10	0.6566	0.3265	0.3301	45.5236	Hyper	chr1	202540241	202558876	ENSG00000077157	+	Intron	157	protein-coding	PPP1R12B
chr1	202789844	202789961	117	5	0.7557	0.2458	0.5099	20.8714	Hyper	chr1	202777094	202806489	ENSG00000117139	-	Intron	117	protein-coding	KDM5B
chr1	202789844	202789961	117	5	0.7557	0.2458	0.5099	20.8714	Hyper	chr1	202777094	202806976	ENSG00000117139	-	Intron	117	protein-coding	KDM5B
chr1	202789844	202789961	117	5	0.7557	0.2458	0.5099	20.8714	Hyper	chr1	202777094	202808101	ENSG00000117139	-	Intron	117	protein-coding	KDM5B
chr1	203049648	203049817	169	13	0.2717	0.7512	-0.4795	-95.2623	Hypo	chr1	203048714	203049675	ENSG00000143847	+	Intron	27	protein-coding	PPFIA4
chr1	203049648	203049817	169	13	0.2717	0.7512	-0.4795	-95.2623	Hypo	chr1	203048980	203049675	ENSG00000143847	+	Intron	27	protein-coding	PPFIA4
chr1	203049648	203049817	169	13	0.2717	0.7512	-0.4795	-95.2623	Hypo	chr1	203049182	203051182	ENSG00000143847	+	Promoter	169	protein-coding	PPFIA4
chr1	203049648	203049817	169	13	0.2717	0.7512	-0.4795	-95.2623	Hypo	chr1	203049239	203051239	ENSG00000143847	+	Promoter	169	protein-coding	PPFIA4
chr1	203049648	203049817	169	13	0.2717	0.7512	-0.4795	-95.2623	Hypo	chr1	203049675	203049767	ENSG00000143847	+	Exon	92	protein-coding	PPFIA4
chr1	203049648	203049817	169	13	0.2717	0.7512	-0.4795	-95.2623	Hypo	chr1	203049675	203049767	ENSG00000143847	+	UTR5	92	protein-coding	PPFIA4
chr1	203049648	203049817	169	13	0.2717	0.7512	-0.4795	-95.2623	Hypo	chr1	203049767	203051768	ENSG00000143847	+	Intron	50	protein-coding	PPFIA4
chr1	203272111	203272198	87	4	0.7086	0.2267	0.4818	16.246	Hyper	chr1	203240658	203273375	ENSG00000133063	-	Intron	87	protein-coding	CHIT1
chr1	203272111	203272198	87	4	0.7086	0.2267	0.4818	16.246	Hyper	chr1	203268517	203272809	ENSG00000133063	-	Exon	87	protein-coding	CHIT1
chr1	203288623	203288819	196	6	0.7725	0.1798	0.5926	36.5066	Hyper	chr1	203288504	203288801	ENSG00000231507	+	Exon	178
chr1	203691941	203692176	235	17	0.3652	0.7442	-0.379	-80.798	Hypo	chr1	203683398	203698156	ENSG00000058668	+	Intron	235	protein-coding	ATP2B4
chr1	203703811	203703979	168	10	0.6204	0.2521	0.3682	45.3723	Hyper	chr1	203703651	203703813	ENSG00000058668	+	Exon	2	protein-coding	ATP2B4
chr1	203703811	203703979	168	10	0.6204	0.2521	0.3682	45.3723	Hyper	chr1	203703813	203707008	ENSG00000058668	+	Intron	166	protein-coding	ATP2B4
chr1	204096454	204096566	112	7	0.3582	0.7981	-0.4398	-27.9715	Hypo	chr1	204073711	204112914	ENSG00000143842	+	Intron	112	protein-coding	SOX13
chr1	204096454	204096566	112	7	0.3582	0.7981	-0.4398	-27.9715	Hypo	chr1	204073711	204114320	ENSG00000143842	+	Intron	112	protein-coding	SOX13
chr1	204096454	204096566	112	7	0.3582	0.7981	-0.4398	-27.9715	Hypo	chr1	204073711	204116503	ENSG00000143842	+	Intron	112	protein-coding	SOX13
chr1	204096454	204096566	112	7	0.3582	0.7981	-0.4398	-27.9715	Hypo	chr1	204074389	204112914	ENSG00000143842	+	Intron	112	protein-coding	SOX13
chr1	204096454	204096566	112	7	0.3582	0.7981	-0.4398	-27.9715	Hypo	chr1	204078185	204112914	ENSG00000143842	+	Intron	112	protein-coding	SOX13
chr1	204608079	204608137	58	4	0.7711	0.3172	0.4538	16.8428	Hyper	chr1	204603151	204615186	ENSG00000240710	+	Intron	58
chr1	204638040	204638316	276	18	0.301	0.7018	-0.4008	-100.634	Hypo	chr1	204620218	204682869	ENSG00000170382	-	Intron	276	protein-coding	LRRN2
chr1	204638040	204638316	276	18	0.301	0.7018	-0.4008	-100.634	Hypo	chr1	204620218	204685319	ENSG00000170382	-	Intron	276	protein-coding	LRRN2
chr1	204638040	204638316	276	18	0.301	0.7018	-0.4008	-100.634	Hypo	chr1	204633246	204685319	ENSG00000170382	-	Intron	276	protein-coding	LRRN2
chr1	204884669	204884876	207	6	0.2354	0.6766	-0.4412	-27.4618	Hypo	chr1	204828782	204920631	ENSG00000163531	+	Intron	207	protein-coding	NFASC
chr1	204884669	204884876	207	6	0.2354	0.6766	-0.4412	-27.4618	Hypo	chr1	204870700	204920631	ENSG00000163531	+	Intron	207	protein-coding	NFASC
chr1	204884669	204884876	207	6	0.2354	0.6766	-0.4412	-27.4618	Hypo	chr1	204871053	204920631	ENSG00000163531	+	Intron	207	protein-coding	NFASC
chr1	204884669	204884876	207	6	0.2354	0.6766	-0.4412	-27.4618	Hypo	chr1	204871070	204920631	ENSG00000163531	+	Intron	207	protein-coding	NFASC
chr1	204972142	204972242	100	8	0.3555	0.7754	-0.4199	-41.4797	Hypo	chr1	204970747	204973275	ENSG00000163531	+	Intron	100	protein-coding	NFASC
chr1	204983683	204983753	70	6	0.5898	0.2071	0.3828	25.1153	Hyper	chr1	204982020	204984026	ENSG00000163531	+	Intron	70	protein-coding	NFASC
chr1	204983683	204983753	70	6	0.5898	0.2071	0.3828	25.1153	Hyper	chr1	204982020	204985909	ENSG00000163531	+	Intron	70	protein-coding	NFASC
chr1	204983683	204983753	70	6	0.5898	0.2071	0.3828	25.1153	Hyper	chr1	204982020	204987417	ENSG00000163531	+	Intron	70	protein-coding	NFASC
chr1	204983683	204983753	70	6	0.5898	0.2071	0.3828	25.1153	Hyper	chr1	204982020	204987424	ENSG00000163531	+	Intron	70	protein-coding	NFASC
chr1	205086360	205087354	994	9	0.1471	0.5583	-0.4112	-30.635	Hypo	chr1	205084460	205086460	ENSG00000174529	-	Promoter	100	protein-coding	TMEM81
chr1	205086360	205087354	994	9	0.1471	0.5583	-0.4112	-30.635	Hypo	chr1	205086141	205088786	ENSG00000117222	-	UTR3	994	protein-coding	RBBP5
chr1	205086360	205087354	994	9	0.1471	0.5583	-0.4112	-30.635	Hypo	chr1	205086141	205088815	ENSG00000117222	-	Exon	994	protein-coding	RBBP5
chr1	205104500	205104712	212	5	0.6975	0.2835	0.414	22.9618	Hyper	chr1	205104019	205105027	ENSG00000117222	-	Intron	212	protein-coding	RBBP5
chr1	205164491	205164713	222	20	0.2227	0.6325	-0.4099	-103.758	Hypo	chr1	205163751	205173036	ENSG00000133059	-	Intron	222	protein-coding	DSTYK
chr1	205164491	205164713	222	20	0.2227	0.6325	-0.4099	-103.758	Hypo	chr1	205163955	205169162	ENSG00000133059	-	Intron	222	protein-coding	DSTYK
chr1	205255414	205255511	97	8	0.7703	0.2679	0.5025	33.1595	Hyper	chr1	205242044	205268949	ENSG00000133069	+	Intron	97	protein-coding	TMCC2
chr1	205255414	205255511	97	8	0.7703	0.2679	0.5025	33.1595	Hyper	chr1	205246691	205256329	ENSG00000133069	+	Intron	97	protein-coding	TMCC2
chr1	205255414	205255511	97	8	0.7703	0.2679	0.5025	33.1595	Hyper	chr1	205246691	205268949	ENSG00000133069	+	Intron	97	protein-coding	TMCC2
chr1	205255414	205255511	97	8	0.7703	0.2679	0.5025	33.1595	Hyper	chr1	205254200	205256200	ENSG00000133069	+	Promoter	97	protein-coding	TMCC2
chr1	205255414	205255511	97	8	0.7703	0.2679	0.5025	33.1595	Hyper	chr1	205255188	205257188	ENSG00000133069	+	Promoter	97	protein-coding	TMCC2
chr1	205918865	205918954	89	4	0.8027	0.3029	0.4999	15.1658	Hyper	chr1	205918839	205918985	ENSG00000174502	-	Exon	89	protein-coding	SLC26A9
chr1	206116031	206116178	147	7	0.2544	0.5976	-0.3431	-32.6067	Hypo	chr1	206110523	206117663	ENSG00000198049	-	Intron	147	protein-coding	AVPR1B
chr1	206116031	206116178	147	7	0.2544	0.5976	-0.3431	-32.6067	Hypo	chr1	206115782	206117782	ENSG00000226780	+	Promoter	147
chr1	206116031	206116178	147	7	0.2544	0.5976	-0.3431	-32.6067	Hypo	chr1	206115950	206117355	ENSG00000198049	-	Exon	147	protein-coding	AVPR1B
chr1	206253610	206253743	133	16	0.3281	0.7123	-0.3842	-72.1375	Hypo	chr1	206206037	206303280	ENSG00000266028	+	Intron	133	protein-coding	SRGAP2
chr1	206253610	206253743	133	16	0.3281	0.7123	-0.3842	-72.1375	Hypo	chr1	206206037	206384013	ENSG00000266028	+	Intron	133	protein-coding	SRGAP2
chr1	206253610	206253743	133	16	0.3281	0.7123	-0.3842	-72.1375	Hypo	chr1	206214611	206296819	ENSG00000266028	+	Intron	133	protein-coding	SRGAP2
chr1	206253610	206253743	133	16	0.3281	0.7123	-0.3842	-72.1375	Hypo	chr1	206214840	206303280	ENSG00000266028	+	Intron	133	protein-coding	SRGAP2
chr1	206497759	206497848	89	4	0.3007	0.8175	-0.5168	-17.0393	Hypo	chr1	206497728	206499728	ENSG00000162888	-	Promoter	89
chr1	206688868	206688930	62	6	0.2103	0.5586	-0.3483	-21.4285	Hypo	chr1	206685508	206728709	ENSG00000162889	+	Intron	62	protein-coding	MAPKAPK2
chr1	206921911	206921987	76	4	0.8584	0.194	0.6644	24.6923	Hyper	chr1	206921817	206921941	ENSG00000162894	-	Exon	30	protein-coding	FCMR
chr1	206921911	206921987	76	4	0.8584	0.194	0.6644	24.6923	Hyper	chr1	206921817	206921945	ENSG00000162894	-	Exon	34	protein-coding	FCMR
chr1	206921911	206921987	76	4	0.8584	0.194	0.6644	24.6923	Hyper	chr1	206921817	206921955	ENSG00000162894	-	Exon	44	protein-coding	FCMR
chr1	206921911	206921987	76	4	0.8584	0.194	0.6644	24.6923	Hyper	chr1	206921817	206921997	ENSG00000162894	-	Exon	76	protein-coding	FCMR
chr1	206921911	206921987	76	4	0.8584	0.194	0.6644	24.6923	Hyper	chr1	206921817	206921998	ENSG00000162894	-	Exon	76	protein-coding	FCMR
chr1	206921911	206921987	76	4	0.8584	0.194	0.6644	24.6923	Hyper	chr1	206921854	206921941	ENSG00000162894	-	UTR5	30	protein-coding	FCMR
chr1	206921911	206921987	76	4	0.8584	0.194	0.6644	24.6923	Hyper	chr1	206921854	206921945	ENSG00000162894	-	UTR5	34	protein-coding	FCMR
chr1	206921911	206921987	76	4	0.8584	0.194	0.6644	24.6923	Hyper	chr1	206921854	206921997	ENSG00000162894	-	UTR5	76	protein-coding	FCMR
chr1	206921911	206921987	76	4	0.8584	0.194	0.6644	24.6923	Hyper	chr1	206921854	206921998	ENSG00000162894	-	UTR5	76	protein-coding	FCMR
chr1	206921911	206921987	76	4	0.8584	0.194	0.6644	24.6923	Hyper	chr1	206921867	206923867	ENSG00000162894	-	Promoter	76	protein-coding	FCMR
chr1	206921911	206921987	76	4	0.8584	0.194	0.6644	24.6923	Hyper	chr1	206921890	206923146	ENSG00000162894	-	Intron	76	protein-coding	FCMR
chr1	206921911	206921987	76	4	0.8584	0.194	0.6644	24.6923	Hyper	chr1	206921941	206923941	ENSG00000162894	-	Promoter	46	protein-coding	FCMR
chr1	206921911	206921987	76	4	0.8584	0.194	0.6644	24.6923	Hyper	chr1	206921945	206923146	ENSG00000162894	-	Intron	42	protein-coding	FCMR
chr1	206921911	206921987	76	4	0.8584	0.194	0.6644	24.6923	Hyper	chr1	206921955	206923955	ENSG00000162894	-	Promoter	32	protein-coding	FCMR
chr1	206968502	206968557	55	4	0.2858	0.7964	-0.5106	-16.7374	Hypo	chr1	206967651	206969226	ENSG00000162897	-	Intron	55	protein-coding	FCAMR
chr1	206968502	206968557	55	4	0.2858	0.7964	-0.5106	-16.7374	Hypo	chr1	206967651	206970086	ENSG00000162897	-	Intron	55	protein-coding	FCAMR
chr1	207062639	207062712	73	7	0.2499	0.7394	-0.4895	-36.9127	Hypo	chr1	207062546	207062716	ENSG00000123836	+	Exon	73	protein-coding	PFKFB2
chr1	207062639	207062712	73	7	0.2499	0.7394	-0.4895	-36.9127	Hypo	chr1	207062619	207062716	ENSG00000123836	+	Exon	73	protein-coding	PFKFB2
chr1	207062639	207062712	73	7	0.2499	0.7394	-0.4895	-36.9127	Hypo	chr1	207062619	207062716	ENSG00000123836	+	UTR3	73	protein-coding	PFKFB2
chr1	207062639	207062712	73	7	0.2499	0.7394	-0.4895	-36.9127	Hypo	chr1	207062626	207062716	ENSG00000123836	+	UTR3	73	protein-coding	PFKFB2
chr1	207613029	207613097	68	4	0.6255	0.3047	0.3208	20.6815	Hyper	chr1	207565923	207616574	ENSG00000203710	+	Intron	68	protein-coding	CR1
chr1	207613029	207613097	68	4	0.6255	0.3047	0.3208	20.6815	Hyper	chr1	207612041	207614403	ENSG00000203710	+	Intron	68	protein-coding	CR1
chr1	208065619	208065750	131	7	0.1267	0.6083	-0.4816	-33.5609	Hypo	chr1	208060837	208079259	ENSG00000076356	-	Intron	131	protein-coding	PLXNA2
chr1	208162034	208162109	75	4	0.0746	0.5607	-0.486	-17.2169	Hypo	chr1	208142463	208210279	ENSG00000076356	-	Intron	75	protein-coding	PLXNA2
chr1	209664096	209664148	52	6	0.7228	0.1938	0.529	29.7523	Hyper	chr1	209663061	209675221	ENSG00000227591	-	Intron	52	ncRNA	HSD11B1-AS1
chr1	209664096	209664148	52	6	0.7228	0.1938	0.529	29.7523	Hyper	chr1	209663061	209724029	ENSG00000227591	-	Intron	52	ncRNA	HSD11B1-AS1
chr1	210301602	210301699	97	5	0.8064	0.3269	0.4795	19.1063	Hyper	chr1	210301683	210303683	ENSG00000233455	+	Promoter	16
chr1	210410208	210410303	95	6	0.246	0.798	-0.552	-25.9591	Hypo	chr1	210387581	210418153	ENSG00000054392	+	Intron	95	protein-coding	HHAT
chr1	210410208	210410303	95	6	0.246	0.798	-0.552	-25.9591	Hypo	chr1	210387581	210513152	ENSG00000054392	+	Intron	95	protein-coding	HHAT
chr1	210410208	210410303	95	6	0.246	0.798	-0.552	-25.9591	Hypo	chr1	210404679	210418153	ENSG00000054392	+	Intron	95	protein-coding	HHAT
chr1	210464513	210464733	220	18	0.4028	0.7489	-0.3462	-92.5445	Hypo	chr1	210387581	210513152	ENSG00000054392	+	Intron	220	protein-coding	HHAT
chr1	210464513	210464733	220	18	0.4028	0.7489	-0.3462	-92.5445	Hypo	chr1	210463012	210465012	ENSG00000270936	-	Promoter	220
chr1	210464513	210464733	220	18	0.4028	0.7489	-0.3462	-92.5445	Hypo	chr1	210464504	210464578	ENSG00000054392	+	UTR5	65	protein-coding	HHAT
chr1	210464513	210464733	220	18	0.4028	0.7489	-0.3462	-92.5445	Hypo	chr1	210464504	210464655	ENSG00000054392	+	Exon	142	protein-coding	HHAT
chr1	210464513	210464733	220	18	0.4028	0.7489	-0.3462	-92.5445	Hypo	chr1	210464655	210513152	ENSG00000054392	+	Intron	78	protein-coding	HHAT
chr1	210511497	210511595	98	7	0.7803	0.3136	0.4668	30.6621	Hyper	chr1	210387581	210513152	ENSG00000054392	+	Intron	98	protein-coding	HHAT
chr1	210511497	210511595	98	7	0.7803	0.3136	0.4668	30.6621	Hyper	chr1	210464655	210513152	ENSG00000054392	+	Intron	98	protein-coding	HHAT
chr1	210555284	210555383	99	5	0.6711	0.1741	0.497	18.4774	Hyper	chr1	210513188	210587897	ENSG00000054392	+	Intron	99	protein-coding	HHAT
chr1	210587309	210587380	71	6	0.6624	0.277	0.3853	25.1189	Hyper	chr1	210513188	210587897	ENSG00000054392	+	Intron	71	protein-coding	HHAT
chr1	210620066	210620189	123	6	0.1948	0.8041	-0.6093	-33.479	Hypo	chr1	210588099	210623525	ENSG00000054392	+	Intron	123	protein-coding	HHAT
chr1	211009700	211009770	70	4	0.68	0.3195	0.3606	15.9232	Hyper	chr1	210920069	211018782	ENSG00000143473	-	Intron	70	protein-coding	KCNH1
chr1	211009700	211009770	70	4	0.68	0.3195	0.3606	15.9232	Hyper	chr1	210920069	211018863	ENSG00000143473	-	Intron	70	protein-coding	KCNH1
chr1	212070373	212072888	2515	8	0.473	0.7218	-0.2488	-23.7598	Hypo	chr1	212068703	212072100	ENSG00000143476	+	Intron	1727	protein-coding	DTL
chr1	212070373	212072888	2515	8	0.473	0.7218	-0.2488	-23.7598	Hypo	chr1	212070073	212072073	ENSG00000143476	+	Promoter	1700	protein-coding	DTL
chr1	212070373	212072888	2515	8	0.473	0.7218	-0.2488	-23.7598	Hypo	chr1	212072073	212072213	ENSG00000143476	+	Exon	140	protein-coding	DTL
chr1	212070373	212072888	2515	8	0.473	0.7218	-0.2488	-23.7598	Hypo	chr1	212072100	212072213	ENSG00000143476	+	Exon	113	protein-coding	DTL
chr1	212070373	212072888	2515	8	0.473	0.7218	-0.2488	-23.7598	Hypo	chr1	212072213	212078172	ENSG00000143476	+	Intron	675	protein-coding	DTL
chr1	212352124	212352185	61	8	0.2103	0.7962	-0.5859	-41.3679	Hypo	chr1	212349242	212356625	ENSG00000066027	+	Intron	61	protein-coding	PPP2R5A
chr1	212352124	212352185	61	8	0.2103	0.7962	-0.5859	-41.3679	Hypo	chr1	212350815	212352815	ENSG00000201544	+	Promoter	61		SNORA16B
chr1	212659966	212660097	131	7	0.8597	0.3239	0.5358	33.9726	Hyper	chr1	212654271	212664586	ENSG00000237980	-	Intron	131
chr1	212763013	212763138	125	9	0.7019	0.1612	0.5407	58.7512	Hyper	chr1	212727179	212782371	ENSG00000117697	-	Intron	125	protein-coding	NSL1
chr1	212763013	212763138	125	9	0.7019	0.1612	0.5407	58.7512	Hyper	chr1	212738686	212782371	ENSG00000117697	-	Intron	125	protein-coding	NSL1
chr1	212763013	212763138	125	9	0.7019	0.1612	0.5407	58.7512	Hyper	chr1	212739601	212766188	ENSG00000117697	-	Intron	125	protein-coding	NSL1
chr1	212763013	212763138	125	9	0.7019	0.1612	0.5407	58.7512	Hyper	chr1	212739601	212782371	ENSG00000117697	-	Intron	125	protein-coding	NSL1
chr1	212810293	212810384	91	4	0.6308	0.2591	0.3717	17.3297	Hyper	chr1	212804651	212812247	ENSG00000203705	+	Intron	91	protein-coding	TATDN3
chr1	212810293	212810384	91	4	0.6308	0.2591	0.3717	17.3297	Hyper	chr1	212804651	212812250	ENSG00000203705	+	Intron	91	protein-coding	TATDN3
chr1	212810293	212810384	91	4	0.6308	0.2591	0.3717	17.3297	Hyper	chr1	212807848	212812226	ENSG00000203705	+	Intron	91	protein-coding	TATDN3
chr1	212810293	212810384	91	4	0.6308	0.2591	0.3717	17.3297	Hyper	chr1	212807848	212812247	ENSG00000203705	+	Intron	91	protein-coding	TATDN3
chr1	212810293	212810384	91	4	0.6308	0.2591	0.3717	17.3297	Hyper	chr1	212807848	212812250	ENSG00000203705	+	Intron	91	protein-coding	TATDN3
chr1	214325586	214325651	65	6	0.8156	0.1391	0.6765	45.0658	Hyper	chr1	214324708	214327621	ENSG00000143499	+	Intron	65	protein-coding	SMYD2
chr1	214325586	214325651	65	6	0.8156	0.1391	0.6765	45.0658	Hyper	chr1	214325493	214327493	ENSG00000143499	+	Promoter	65	protein-coding	SMYD2
chr1	214384505	214384590	85	17	0.277	0.6385	-0.3615	-95.0539	Hypo	chr1	214383310	214384788	ENSG00000152104	-	Exon	85	protein-coding	PTPN14
chr1	214384505	214384590	85	17	0.277	0.6385	-0.3615	-95.0539	Hypo	chr1	214383310	214384788	ENSG00000152104	-	UTR3	85	protein-coding	PTPN14
chr1	214391913	214392156	243	8	0.7399	0.2807	0.4593	37.1108	Hyper	chr1	214391045	214393694	ENSG00000152104	-	Intron	243	protein-coding	PTPN14
chr1	215226410	215226577	167	14	0.2351	0.6677	-0.4325	-53.7971	Hypo	chr1	215195092	215234827	ENSG00000082482	+	Intron	167	protein-coding	KCNK2
chr1	215721275	215721364	89	7	0.2546	0.6636	-0.409	-29.2678	Hypo	chr1	215680376	215728029	ENSG00000042781	-	Intron	89	protein-coding	USH2A
chr1	216677144	216677392	248	5	0.8071	0.2104	0.5967	31.1294	Hyper	chr1	216568098	216701424	ENSG00000196482	-	Intron	248	protein-coding	ESRRG
chr1	216677144	216677392	248	5	0.8071	0.2104	0.5967	31.1294	Hyper	chr1	216677075	216677491	ENSG00000196482	-	Exon	248	protein-coding	ESRRG
chr1	216677144	216677392	248	5	0.8071	0.2104	0.5967	31.1294	Hyper	chr1	216677200	216677491	ENSG00000196482	-	Exon	192	protein-coding	ESRRG
chr1	216677144	216677392	248	5	0.8071	0.2104	0.5967	31.1294	Hyper	chr1	216677311	216677491	ENSG00000196482	-	Exon	81	protein-coding	ESRRG
chr1	216677144	216677392	248	5	0.8071	0.2104	0.5967	31.1294	Hyper	chr1	216677327	216677491	ENSG00000196482	-	Exon	65	protein-coding	ESRRG
chr1	216907113	216907167	54	5	0.6308	0.1449	0.4859	17.3917	Hyper	chr1	216677491	216939581	ENSG00000196482	-	Intron	54	protein-coding	ESRRG
chr1	216907113	216907167	54	5	0.6308	0.1449	0.4859	17.3917	Hyper	chr1	216707486	216939581	ENSG00000196482	-	Intron	54	protein-coding	ESRRG
chr1	216907113	216907167	54	5	0.6308	0.1449	0.4859	17.3917	Hyper	chr1	216715249	216939581	ENSG00000196482	-	Intron	54	protein-coding	ESRRG
chr1	216907113	216907167	54	5	0.6308	0.1449	0.4859	17.3917	Hyper	chr1	216865178	216936661	ENSG00000196482	-	Intron	54	protein-coding	ESRRG
chr1	216907113	216907167	54	5	0.6308	0.1449	0.4859	17.3917	Hyper	chr1	216865178	216939581	ENSG00000196482	-	Intron	54	protein-coding	ESRRG
chr1	216907113	216907167	54	5	0.6308	0.1449	0.4859	17.3917	Hyper	chr1	216865178	217000252	ENSG00000196482	-	Intron	54	protein-coding	ESRRG
chr1	216925422	216925493	71	5	0.6055	0.165	0.4405	19.1645	Hyper	chr1	216677491	216939581	ENSG00000196482	-	Intron	71	protein-coding	ESRRG
chr1	216925422	216925493	71	5	0.6055	0.165	0.4405	19.1645	Hyper	chr1	216707486	216939581	ENSG00000196482	-	Intron	71	protein-coding	ESRRG
chr1	216925422	216925493	71	5	0.6055	0.165	0.4405	19.1645	Hyper	chr1	216715249	216939581	ENSG00000196482	-	Intron	71	protein-coding	ESRRG
chr1	216925422	216925493	71	5	0.6055	0.165	0.4405	19.1645	Hyper	chr1	216865178	216936661	ENSG00000196482	-	Intron	71	protein-coding	ESRRG
chr1	216925422	216925493	71	5	0.6055	0.165	0.4405	19.1645	Hyper	chr1	216865178	216939581	ENSG00000196482	-	Intron	71	protein-coding	ESRRG
chr1	216925422	216925493	71	5	0.6055	0.165	0.4405	19.1645	Hyper	chr1	216865178	217000252	ENSG00000196482	-	Intron	71	protein-coding	ESRRG
chr1	218397337	218398076	739	16	0.2082	0.6012	-0.393	-80.2445	Hypo	chr1	218347047	218405168	ENSG00000092969	+	Intron	739	protein-coding	TGFB2
chr1	218397337	218398076	739	16	0.2082	0.6012	-0.393	-80.2445	Hypo	chr1	218363417	218405168	ENSG00000092969	+	Intron	739	protein-coding	TGFB2
chr1	219270559	219270620	61	5	0.5607	0.1206	0.4401	18.1224	Hyper	chr1	219268773	219270773	ENSG00000277007	+	Promoter	61
chr1	220117276	220117496	220	16	0.2503	0.6835	-0.4332	-70.0757	Hypo	chr1	220114474	220125236	ENSG00000067704	+	Intron	220	protein-coding	IARS2
chr1	220455758	220455841	83	6	0.1835	0.6152	-0.4317	-20.5603	Hypo	chr1	220455312	220457312	ENSG00000234863	-	Promoter	83
chr1	220697524	220697604	80	5	0.6074	0.1802	0.4272	19.1283	Hyper	chr1	220696611	220699157	ENSG00000162817	+	Exon	80	protein-coding	C1orf115
chr1	220697524	220697604	80	5	0.6074	0.1802	0.4272	19.1283	Hyper	chr1	220696731	220699157	ENSG00000162817	+	UTR3	80	protein-coding	C1orf115
chr1	221920579	221920680	101	4	0.1749	0.6394	-0.4645	-14.2695	Hypo	chr1	221918712	221920712	ENSG00000238042	-	Promoter	101	ncRNA	LINC02257
chr1	221920579	221920680	101	4	0.1749	0.6394	-0.4645	-14.2695	Hypo	chr1	221918712	221978359	ENSG00000238042	-	Intron	101	ncRNA	LINC02257
chr1	222161780	222161865	85	4	0.6399	0.132	0.5079	14.3315	Hyper	chr1	222089565	222218378	ENSG00000236230	-	Intron	85
chr1	222188073	222189144	1071	9	0.7649	0.1851	0.5799	47.0362	Hyper	chr1	222089565	222218378	ENSG00000236230	-	Intron	1071
chr1	222338119	222338273	154	10	0.7561	0.4107	0.3454	43.2305	Hyper	chr1	222218489	222385640	ENSG00000236230	-	Intron	154
chr1	222656054	222656131	77	9	0.764	0.2637	0.5003	35.0081	Hyper	chr1	222628694	222665598	ENSG00000154305	+	Intron	77	protein-coding	MIA3
chr1	222656054	222656131	77	9	0.764	0.2637	0.5003	35.0081	Hyper	chr1	222654793	222658721	ENSG00000154305	+	Intron	77	protein-coding	MIA3
chr1	222980949	222981032	83	6	0.821	0.2282	0.5929	26.8553	Hyper	chr1	222899865	222983079	ENSG00000278610	+	Intron	83
chr1	222980949	222981032	83	6	0.821	0.2282	0.5929	26.8553	Hyper	chr1	222943332	222983079	ENSG00000154309	+	Intron	83	protein-coding	DISP1
chr1	223320308	223320490	182	7	0.2528	0.6331	-0.3804	-31.9285	Hypo	chr1	223268675	223363277	ENSG00000143502	-	Intron	182	protein-coding	SUSD4
chr1	223320308	223320490	182	7	0.2528	0.6331	-0.3804	-31.9285	Hypo	chr1	223292651	223363277	ENSG00000143502	-	Intron	182	protein-coding	SUSD4
chr1	223701642	223701751	109	5	0.2206	0.6501	-0.4295	-17.4957	Hypo	chr1	223699644	223701644	ENSG00000162909	+	Promoter	2	protein-coding	CAPN2
chr1	223701642	223701751	109	5	0.2206	0.6501	-0.4295	-17.4957	Hypo	chr1	223701592	223701828	ENSG00000162909	+	UTR5	109	protein-coding	CAPN2
chr1	223701642	223701751	109	5	0.2206	0.6501	-0.4295	-17.4957	Hypo	chr1	223701592	223701831	ENSG00000162909	+	Exon	109	protein-coding	CAPN2
chr1	223701642	223701751	109	5	0.2206	0.6501	-0.4295	-17.4957	Hypo	chr1	223701644	223701828	ENSG00000162909	+	UTR5	107	protein-coding	CAPN2
chr1	223701642	223701751	109	5	0.2206	0.6501	-0.4295	-17.4957	Hypo	chr1	223701644	223701831	ENSG00000162909	+	Exon	107	protein-coding	CAPN2
chr1	224312616	224312745	129	7	0.7283	0.2434	0.4848	29.5889	Hyper	chr1	224305166	224317693	ENSG00000143748	-	Intron	129	protein-coding	NVL
chr1	224312616	224312745	129	7	0.7283	0.2434	0.4848	29.5889	Hyper	chr1	224308217	224313033	ENSG00000143748	-	Intron	129	protein-coding	NVL
chr1	224312616	224312745	129	7	0.7283	0.2434	0.4848	29.5889	Hyper	chr1	224308263	224317693	ENSG00000143748	-	Intron	129	protein-coding	NVL
chr1	224312616	224312745	129	7	0.7283	0.2434	0.4848	29.5889	Hyper	chr1	224308263	224330070	ENSG00000143748	-	Intron	129	protein-coding	NVL
chr1	224312616	224312745	129	7	0.7283	0.2434	0.4848	29.5889	Hyper	chr1	224311857	224313049	ENSG00000143748	-	Intron	129	protein-coding	NVL
chr1	224312616	224312745	129	7	0.7283	0.2434	0.4848	29.5889	Hyper	chr1	224311857	224317693	ENSG00000143748	-	Intron	129	protein-coding	NVL
chr1	224312616	224312745	129	7	0.7283	0.2434	0.4848	29.5889	Hyper	chr1	224312124	224314124	ENSG00000143748	-	Promoter	129	protein-coding	NVL
chr1	224312616	224312745	129	7	0.7283	0.2434	0.4848	29.5889	Hyper	chr1	224312539	224313155	ENSG00000143748	-	Exon	129	protein-coding	NVL
chr1	224312616	224312745	129	7	0.7283	0.2434	0.4848	29.5889	Hyper	chr1	224312726	224313151	ENSG00000143748	-	Exon	19	protein-coding	NVL
chr1	224482316	224482369	53	5	0.8336	0.3897	0.4439	16.8162	Hyper	chr1	224434862	224515740	ENSG00000143786	+	Intron	53	protein-coding	CNIH3
chr1	224482316	224482369	53	5	0.8336	0.3897	0.4439	16.8162	Hyper	chr1	224435187	224513780	ENSG00000143786	+	Intron	53	protein-coding	CNIH3
chr1	224482316	224482369	53	5	0.8336	0.3897	0.4439	16.8162	Hyper	chr1	224435187	224515740	ENSG00000143786	+	Intron	53	protein-coding	CNIH3
chr1	224516716	224516834	118	12	0.4633	0.8536	-0.3902	-57.2206	Hypo	chr1	224515876	224520999	ENSG00000143786	+	Intron	118	protein-coding	CNIH3
chr1	224516716	224516834	118	12	0.4633	0.8536	-0.3902	-57.2206	Hypo	chr1	224515876	224546828	ENSG00000143786	+	Intron	118	protein-coding	CNIH3
chr1	224533783	224533993	210	7	0.3571	0.8098	-0.4527	-32.4069	Hypo	chr1	224515876	224546828	ENSG00000143786	+	Intron	210	protein-coding	CNIH3
chr1	224533783	224533993	210	7	0.3571	0.8098	-0.4527	-32.4069	Hypo	chr1	224521327	224536935	ENSG00000143786	+	Intron	210	protein-coding	CNIH3
chr1	224533783	224533993	210	7	0.3571	0.8098	-0.4527	-32.4069	Hypo	chr1	224529420	224536935	ENSG00000143786	+	Intron	210	protein-coding	CNIH3
chr1	224533783	224533993	210	7	0.3571	0.8098	-0.4527	-32.4069	Hypo	chr1	224529420	224546828	ENSG00000143786	+	Intron	210	protein-coding	CNIH3
chr1	224533783	224533993	210	7	0.3571	0.8098	-0.4527	-32.4069	Hypo	chr1	224529420	224566198	ENSG00000143786	+	Intron	210	protein-coding	CNIH3
chr1	224533783	224533993	210	7	0.3571	0.8098	-0.4527	-32.4069	Hypo	chr1	224529420	224680957	ENSG00000143786	+	Intron	210	protein-coding	CNIH3
chr1	224538100	224538241	141	5	0.2727	0.7777	-0.5049	-18.4604	Hypo	chr1	224515876	224546828	ENSG00000143786	+	Intron	141	protein-coding	CNIH3
chr1	224538100	224538241	141	5	0.2727	0.7777	-0.5049	-18.4604	Hypo	chr1	224529420	224546828	ENSG00000143786	+	Intron	141	protein-coding	CNIH3
chr1	224538100	224538241	141	5	0.2727	0.7777	-0.5049	-18.4604	Hypo	chr1	224529420	224566198	ENSG00000143786	+	Intron	141	protein-coding	CNIH3
chr1	224538100	224538241	141	5	0.2727	0.7777	-0.5049	-18.4604	Hypo	chr1	224529420	224680957	ENSG00000143786	+	Intron	141	protein-coding	CNIH3
chr1	225209580	225209760	180	6	0.5659	0.1149	0.451	26.889	Hyper	chr1	225207220	225231072	ENSG00000185842	+	Intron	180	protein-coding	DNAH14
chr1	225398566	225398708	142	6	0.1875	0.8687	-0.6812	-40.9206	Hypo	chr1	225398519	225398666	ENSG00000185842	+	Exon	100	protein-coding	DNAH14
chr1	225398566	225398708	142	6	0.1875	0.8687	-0.6812	-40.9206	Hypo	chr1	225398666	225399053	ENSG00000185842	+	Intron	42	protein-coding	DNAH14
chr1	225448808	225449055	247	4	0.2529	0.6749	-0.422	-16.7695	Hypo	chr1	225447518	225465222	ENSG00000234476	-	Intron	247
chr1	225448808	225449055	247	4	0.2529	0.6749	-0.422	-16.7695	Hypo	chr1	225448585	225465222	ENSG00000234476	-	Intron	247
chr1	225620353	225620486	133	8	0.7022	0.2683	0.4339	31.9145	Hyper	chr1	225567414	225652685	ENSG00000154380	-	Intron	133	protein-coding	ENAH
chr1	225749108	225749166	58	7	0.1954	0.6451	-0.4497	-25.4989	Hypo	chr1	225738197	225751319	ENSG00000227496	+	Intron	58
chr1	225858417	225858481	64	6	0.6324	0.2	0.4324	26.2922	Hyper	chr1	225857017	225859195	ENSG00000196187	-	Intron	64	protein-coding	TMEM63A
chr1	225863234	225863344	110	7	0.3126	0.7924	-0.4798	-24.509	Hypo	chr1	225862851	225865896	ENSG00000196187	-	Intron	110	protein-coding	TMEM63A
chr1	225863234	225863344	110	7	0.3126	0.7924	-0.4798	-24.509	Hypo	chr1	225863094	225863941	ENSG00000196187	-	Intron	110	protein-coding	TMEM63A
chr1	225963535	225963665	130	7	0.6293	0.2279	0.4013	28.8404	Hyper	chr1	225962178	225964178	ENSG00000213032	+	Promoter	130
chr1	225994317	225994379	62	5	0.3142	0.7298	-0.4156	-20.6337	Hypo	chr1	225993002	225995265	ENSG00000143751	-	Intron	62	protein-coding	SDE2
chr1	226273898	226273982	84	4	0.1688	0.7844	-0.6156	-16.4449	Hypo	chr1	226268090	226277774	ENSG00000183814	-	Intron	84	protein-coding	LIN9
chr1	226290370	226290636	266	25	0.3707	0.7825	-0.4118	-161.885	Hypo	chr1	226287797	226295841	ENSG00000183814	-	Intron	266	protein-coding	LIN9
chr1	226290370	226290636	266	25	0.3707	0.7825	-0.4118	-161.885	Hypo	chr1	226287797	226297718	ENSG00000183814	-	Intron	266	protein-coding	LIN9
chr1	226298625	226298830	205	7	0.719	0.1464	0.5727	41.4827	Hyper	chr1	226297813	226301172	ENSG00000183814	-	Intron	205	protein-coding	LIN9
chr1	226410063	226410311	248	12	0.6142	0.2519	0.3623	50.4235	Hyper	chr1	226408073	226410073	ENSG00000143799	-	Promoter	10	protein-coding	PARP1
chr1	226410063	226410311	248	12	0.6142	0.2519	0.3623	50.4235	Hyper	chr1	226408075	226410075	ENSG00000143799	-	Promoter	12	protein-coding	PARP1
chr1	226410063	226410311	248	12	0.6142	0.2519	0.3623	50.4235	Hyper	chr1	226408079	226410079	ENSG00000143799	-	Promoter	16	protein-coding	PARP1
chr1	226412152	226412209	57	6	0.2205	0.8913	-0.6708	-43.4067	Hypo	chr1	226412135	226414135	ENSG00000270287	-	Promoter	57
chr1	226568772	226568899	127	7	0.1395	0.7061	-0.5665	-37.6331	Hypo	chr1	226549106	226596801	ENSG00000203685	+	Intron	127	protein-coding	STUM
chr1	226593834	226594102	268	12	0.6992	0.2941	0.4051	58.4115	Hyper	chr1	226549106	226596801	ENSG00000203685	+	Intron	268	protein-coding	STUM
chr1	226632175	226632247	72	5	0.8083	0.3984	0.4099	19.4392	Hyper	chr1	226631689	226634670	ENSG00000143772	-	UTR3	72	protein-coding	ITPKB
chr1	226632175	226632247	72	5	0.8083	0.3984	0.4099	19.4392	Hyper	chr1	226631689	226634886	ENSG00000143772	-	Exon	72	protein-coding	ITPKB
chr1	226679939	226680045	106	6	0.6274	0.2663	0.361	35.0956	Hyper	chr1	226648771	226735526	ENSG00000143772	-	Intron	106	protein-coding	ITPKB
chr1	226680180	226680260	80	13	0.6278	0.298	0.3298	62.2179	Hyper	chr1	226648771	226735526	ENSG00000143772	-	Intron	80	protein-coding	ITPKB
chr1	227121868	227122048	180	10	0.222	0.7287	-0.5067	-42.4532	Hypo	chr1	227119937	227129108	ENSG00000143776	-	Intron	180	protein-coding	CDC42BPA
chr1	227930745	227930818	73	5	0.7651	0.3584	0.4067	25.9157	Hyper	chr1	227925519	227947792	ENSG00000143816	-	Intron	73	protein-coding	WNT9A
chr1	228014310	228014397	87	6	0.7921	0.4258	0.3663	27.1395	Hyper	chr1	228007199	228022666	ENSG00000154342	+	Intron	87	protein-coding	WNT3A
chr1	228222601	228222682	81	5	0.7199	0.326	0.3939	25.6447	Hyper	chr1	228217288	228224458	ENSG00000154358	+	Intron	81	protein-coding	OBSCN
chr1	228222601	228222682	81	5	0.7199	0.326	0.3939	25.6447	Hyper	chr1	228219599	228224458	ENSG00000154358	+	Intron	81	protein-coding	OBSCN
chr1	228330879	228331084	205	13	0.3686	0.8476	-0.479	-66.6527	Hypo	chr1	228304453	228356817	ENSG00000154358	+	Intron	205	protein-coding	OBSCN
chr1	228330879	228331084	205	13	0.3686	0.8476	-0.479	-66.6527	Hypo	chr1	228323606	228332859	ENSG00000154358	+	Intron	205	protein-coding	OBSCN
chr1	229604895	229604999	104	9	0.3077	0.7549	-0.4471	-32.921	Hypo	chr1	229602919	229610105	ENSG00000135801	-	Intron	104	protein-coding	TAF5L
chr1	229690106	229690166	60	7	0.357	0.7466	-0.3896	-31.2349	Hypo	chr1	229689904	229691904	ENSG00000213028	-	Promoter	60
chr1	230127159	230127284	125	8	0.2488	0.7377	-0.4889	-30.712	Hypo	chr1	230058078	230178217	ENSG00000143641	+	Intron	125	protein-coding	GALNT2
chr1	230127159	230127284	125	8	0.2488	0.7377	-0.4889	-30.712	Hypo	chr1	230067406	230178217	ENSG00000143641	+	Intron	125	protein-coding	GALNT2
chr1	230368527	230368602	75	7	0.6251	0.2091	0.416	27.966	Hyper	chr1	230357321	230377497	ENSG00000177614	-	Intron	75	protein-coding	PGBD5
chr1	230368527	230368602	75	7	0.6251	0.2091	0.416	27.966	Hyper	chr1	230357321	230425597	ENSG00000177614	-	Intron	75	protein-coding	PGBD5
chr1	230429990	230430068	78	6	0.6319	0.1362	0.4957	29.3648	Hyper	chr1	230426765	230436557	ENSG00000282564	+	Intron	78
chr1	230763144	230763236	92	9	0.4226	0.8316	-0.409	-38.3226	Hypo	chr1	230710853	230795112	ENSG00000244137	-	Intron	92
chr1	230763144	230763236	92	9	0.4226	0.8316	-0.409	-38.3226	Hypo	chr1	230762786	230767540	ENSG00000135773	+	Intron	92	protein-coding	CAPN9
chr1	231186101	231186159	58	5	0.5209	0.2133	0.3075	21.8185	Hyper	chr1	231164013	231197370	ENSG00000119283	+	Intron	58	protein-coding	TRIM67
chr1	231186101	231186159	58	5	0.5209	0.2133	0.3075	21.8185	Hyper	chr1	231186075	231186173	ENSG00000235710	-	Exon	58	ncRNA	TRIM67-AS1
chr1	231237024	231237079	55	5	0.7373	0.3819	0.3554	18.7432	Hyper	chr1	231227068	231238856	ENSG00000143633	-	Intron	55	protein-coding	C1orf131
chr1	231237024	231237079	55	5	0.7373	0.3819	0.3554	18.7432	Hyper	chr1	231229206	231238856	ENSG00000143633	-	Intron	55	protein-coding	C1orf131
chr1	231237024	231237079	55	5	0.7373	0.3819	0.3554	18.7432	Hyper	chr1	231229209	231238856	ENSG00000143633	-	Intron	55	protein-coding	C1orf131
chr1	231237024	231237079	55	5	0.7373	0.3819	0.3554	18.7432	Hyper	chr1	231236695	231239188	ENSG00000143633	-	Exon	55	protein-coding	C1orf131
chr1	231251331	231251417	86	5	0.699	0.188	0.511	23.1366	Hyper	chr1	231241456	231260506	ENSG00000116906	+	Intron	86	protein-coding	GNPAT
chr1	231251331	231251417	86	5	0.699	0.188	0.511	23.1366	Hyper	chr1	231251143	231260506	ENSG00000116906	+	Intron	86	protein-coding	GNPAT
chr1	231785481	231785627	146	7	0.2293	0.6561	-0.4268	-30.2737	Hypo	chr1	231750076	231795241	ENSG00000162946	+	Intron	146	protein-coding	DISC1
chr1	231785481	231785627	146	7	0.2293	0.6561	-0.4268	-30.2737	Hypo	chr1	231771070	231795241	ENSG00000162946	+	Intron	146	protein-coding	DISC1
chr1	231785481	231785627	146	7	0.2293	0.6561	-0.4268	-30.2737	Hypo	chr1	231771070	231795241	ENSG00000270106	+	Intron	146
chr1	231785481	231785627	146	7	0.2293	0.6561	-0.4268	-30.2737	Hypo	chr1	231771070	231800107	ENSG00000162946	+	Intron	146	protein-coding	DISC1
chr1	231785481	231785627	146	7	0.2293	0.6561	-0.4268	-30.2737	Hypo	chr1	231771070	231818328	ENSG00000162946	+	Intron	146	protein-coding	DISC1
chr1	231785481	231785627	146	7	0.2293	0.6561	-0.4268	-30.2737	Hypo	chr1	231771070	231958827	ENSG00000162946	+	Intron	146	protein-coding	DISC1
chr1	231785481	231785627	146	7	0.2293	0.6561	-0.4268	-30.2737	Hypo	chr1	231774817	231795241	ENSG00000162946	+	Intron	146	protein-coding	DISC1
chr1	231882890	231883116	226	8	0.6408	0.1665	0.4744	42.6746	Hyper	chr1	231771070	231958827	ENSG00000162946	+	Intron	226	protein-coding	DISC1
chr1	231882890	231883116	226	8	0.6408	0.1665	0.4744	42.6746	Hyper	chr1	231818517	231958827	ENSG00000162946	+	Intron	226	protein-coding	DISC1
chr1	231882890	231883116	226	8	0.6408	0.1665	0.4744	42.6746	Hyper	chr1	231818517	232008784	ENSG00000162946	+	Intron	226	protein-coding	DISC1
chr1	231882890	231883116	226	8	0.6408	0.1665	0.4744	42.6746	Hyper	chr1	231819150	231958827	ENSG00000162946	+	Intron	226	protein-coding	DISC1
chr1	231982671	231982779	108	4	0.5917	0.1219	0.4698	14.2232	Hyper	chr1	231818517	232008784	ENSG00000162946	+	Intron	108	protein-coding	DISC1
chr1	231982671	231982779	108	4	0.5917	0.1219	0.4698	14.2232	Hyper	chr1	231958888	232008784	ENSG00000162946	+	Intron	108	protein-coding	DISC1
chr1	232181483	232181537	54	4	0.3845	0.8676	-0.4831	-15.6037	Hypo	chr1	232160223	232183937	ENSG00000235152	+	Intron	54
chr1	232181483	232181537	54	4	0.3845	0.8676	-0.4831	-15.6037	Hypo	chr1	232180113	232182113	ENSG00000236372	-	Promoter	54
chr1	232742901	232742973	72	5	0.1452	0.5327	-0.3875	-17.8508	Hypo	chr1	232742715	232744715	ENSG00000236497	-	Promoter	72	ncRNA	LINC01744
chr1	233001216	233001270	54	6	0.7324	0.3643	0.3681	23.062	Hyper	chr1	232999627	233001627	ENSG00000135749	-	Promoter	54	protein-coding	PCNX2
chr1	233001216	233001270	54	6	0.7324	0.3643	0.3681	23.062	Hyper	chr1	233000535	233001536	ENSG00000135749	-	Intron	54	protein-coding	PCNX2
chr1	233633890	233634034	144	7	0.1692	0.7353	-0.5661	-33.8835	Hypo	chr1	233614526	233666594	ENSG00000135750	+	Intron	144	protein-coding	KCNK1
chr1	233633890	233634034	144	7	0.1692	0.7353	-0.5661	-33.8835	Hypo	chr1	233629914	233666594	ENSG00000135750	+	Intron	144	protein-coding	KCNK1
chr1	233633890	233634034	144	7	0.1692	0.7353	-0.5661	-33.8835	Hypo	chr1	233631488	233666594	ENSG00000135750	+	Intron	144	protein-coding	KCNK1
chr1	234175297	234175529	232	4	0.7552	0.2124	0.5428	17.6494	Hyper	chr1	233905758	234231416	ENSG00000183780	+	Intron	232	protein-coding	SLC35F3
chr1	234360012	234360104	92	4	0.7177	0.2085	0.5092	19.1292	Hyper	chr1	234357090	234365503	ENSG00000236358	+	Intron	92
chr1	234727541	234727601	60	7	0.1047	0.5474	-0.4426	-29.1009	Hypo	chr1	234725678	234728347	ENSG00000227630	+	Intron	60	ncRNA	LINC01132
chr1	235279068	235279119	51	4	0.4042	0.7452	-0.3411	-16.261	Hypo	chr1	235260752	235326913	ENSG00000054267	-	Intron	51	protein-coding	ARID4B
chr1	235432952	235433089	137	12	0.3628	0.77	-0.4072	-57.798	Hypo	chr1	235430804	235434203	ENSG00000116957	+	Intron	137
chr1	235432952	235433089	137	12	0.3628	0.77	-0.4072	-57.798	Hypo	chr1	235430984	235432984	ENSG00000229795	+	Promoter	32
chr1	235432952	235433089	137	12	0.3628	0.77	-0.4072	-57.798	Hypo	chr1	235432945	235433066	ENSG00000116957	+	Exon	114
chr1	235432952	235433089	137	12	0.3628	0.77	-0.4072	-57.798	Hypo	chr1	235432945	235433098	ENSG00000116957	+	Exon	137
chr1	235432952	235433089	137	12	0.3628	0.77	-0.4072	-57.798	Hypo	chr1	235432984	235433231	ENSG00000229795	+	Exon	105
chr1	235695718	235695790	72	5	0.6853	0.2128	0.4725	15.6693	Hyper	chr1	235693486	235697082	ENSG00000143669	-	Intron	72	protein-coding	LYST
chr1	235864693	235864753	60	4	0.2616	0.6187	-0.3571	-20.8595	Hypo	chr1	235833667	235866842	ENSG00000143669	-	Intron	60	protein-coding	LYST
chr1	235864693	235864753	60	4	0.2616	0.6187	-0.3571	-20.8595	Hypo	chr1	235833667	235883186	ENSG00000143669	-	Intron	60	protein-coding	LYST
chr1	236025930	236026121	191	19	0.5602	0.2244	0.3358	88.0319	Hyper	chr1	236025895	236026141	ENSG00000116962	-	Exon	191	protein-coding	NID1
chr1	236169836	236169908	72	5	0.5277	0.1694	0.3583	20.302	Hyper	chr1	236143036	236178413	ENSG00000077585	+	Intron	72	protein-coding	GPR137B
chr1	236169836	236169908	72	5	0.5277	0.1694	0.3583	20.302	Hyper	chr1	236143036	236179878	ENSG00000077585	+	Intron	72	protein-coding	GPR137B
chr1	236169836	236169908	72	5	0.5277	0.1694	0.3583	20.302	Hyper	chr1	236168755	236178413	ENSG00000077585	+	Intron	72	protein-coding	GPR137B
chr1	236402919	236403113	194	8	0.1472	0.7843	-0.6371	-55.8303	Hypo	chr1	236348284	236409215	ENSG00000186197	+	Intron	194	protein-coding	EDARADD
chr1	236402919	236403113	194	8	0.1472	0.7843	-0.6371	-55.8303	Hypo	chr1	236350839	236409215	ENSG00000186197	+	Intron	194	protein-coding	EDARADD
chr1	236402919	236403113	194	8	0.1472	0.7843	-0.6371	-55.8303	Hypo	chr1	236394505	236409215	ENSG00000186197	+	Intron	194	protein-coding	EDARADD
chr1	236402919	236403113	194	8	0.1472	0.7843	-0.6371	-55.8303	Hypo	chr1	236395660	236409215	ENSG00000186197	+	Intron	194	protein-coding	EDARADD
chr1	236415016	236415104	88	6	0.3091	0.8153	-0.5063	-31.4908	Hypo	chr1	236414299	236427391	ENSG00000186197	+	Intron	88	protein-coding	EDARADD
chr1	236453422	236453523	101	5	0.1294	0.7251	-0.5958	-26.3095	Hypo	chr1	236427450	236468230	ENSG00000186197	+	Intron	101	protein-coding	EDARADD
chr1	236552408	236552464	56	8	0.7772	0.22	0.5572	34.6961	Hyper	chr1	236548011	236552974	ENSG00000116977	+	Exon	56	protein-coding	LGALS8
chr1	236552408	236552464	56	8	0.7772	0.22	0.5572	34.6961	Hyper	chr1	236548011	236552981	ENSG00000116977	+	Exon	56	protein-coding	LGALS8
chr1	236552408	236552464	56	8	0.7772	0.22	0.5572	34.6961	Hyper	chr1	236548161	236552974	ENSG00000116977	+	UTR3	56	protein-coding	LGALS8
chr1	236552408	236552464	56	8	0.7772	0.22	0.5572	34.6961	Hyper	chr1	236548161	236552981	ENSG00000116977	+	UTR3	56	protein-coding	LGALS8
chr1	236552408	236552464	56	8	0.7772	0.22	0.5572	34.6961	Hyper	chr1	236552107	236553580	ENSG00000119285	-	Intron	56	protein-coding	HEATR1
chr1	236567341	236567449	108	7	0.6819	0.2049	0.4769	29.6426	Hyper	chr1	236566876	236568995	ENSG00000119285	-	Intron	108	protein-coding	HEATR1
chr1	236596483	236596555	72	5	0.764	0.362	0.402	17.4032	Hyper	chr1	236596044	236596835	ENSG00000119285	-	Intron	72	protein-coding	HEATR1
chr1	236747684	236747744	60	6	0.5543	0.1393	0.415	23.0133	Hyper	chr1	236745699	236747699	ENSG00000077522	+	Promoter	15	protein-coding	ACTN2
chr1	236747684	236747744	60	6	0.5543	0.1393	0.415	23.0133	Hyper	chr1	236747666	236747775	ENSG00000077522	+	Exon	60	protein-coding	ACTN2
chr1	236747684	236747744	60	6	0.5543	0.1393	0.415	23.0133	Hyper	chr1	236747699	236747775	ENSG00000077522	+	Exon	45	protein-coding	ACTN2
chr1	236756187	236756434	247	8	0.5653	0.1408	0.4245	35.7915	Hyper	chr1	236755198	236757485	ENSG00000077522	+	Intron	247	protein-coding	ACTN2
chr1	236885758	236886057	299	11	0.2422	0.6896	-0.4475	-55.2491	Hypo	chr1	236885219	236886291	ENSG00000116984	+	Intron	299	protein-coding	MTR
chr1	237309437	237309615	178	7	0.5699	0.2344	0.3355	36.5883	Hyper	chr1	237270616	237330877	ENSG00000198626	+	Intron	178	protein-coding	RYR2
chr1	237726059	237726150	91	5	0.7997	0.2065	0.5932	21.6459	Hyper	chr1	237723262	237726272	ENSG00000198626	+	Intron	91	protein-coding	RYR2
chr1	237726059	237726150	91	5	0.7997	0.2065	0.5932	21.6459	Hyper	chr1	237723262	237727086	ENSG00000198626	+	Intron	91	protein-coding	RYR2
chr1	237786607	237786726	119	5	0.6126	0.2329	0.3797	19.9359	Hyper	chr1	237785006	237787953	ENSG00000198626	+	Intron	119	protein-coding	RYR2
chr1	237786607	237786726	119	5	0.6126	0.2329	0.3797	19.9359	Hyper	chr1	237786036	237787987	ENSG00000198626	+	Intron	119	protein-coding	RYR2
chr1	238281151	238281220	69	4	0.7736	0.372	0.4016	16.8326	Hyper	chr1	238276159	238286942	ENSG00000234464	+	Intron	69
chr1	239420302	239420366	64	7	0.2583	0.8326	-0.5743	-45.5441	Hypo	chr1	239387227	239492708	ENSG00000133019	+	Intron	64	protein-coding	CHRM3
chr1	239420302	239420366	64	7	0.2583	0.8326	-0.5743	-45.5441	Hypo	chr1	239408249	239492708	ENSG00000133019	+	Intron	64	protein-coding	CHRM3
chr1	239813638	239813734	96	14	0.1041	0.6248	-0.5207	-85.0008	Hypo	chr1	239678288	239827251	ENSG00000133019	+	Intron	96	protein-coding	CHRM3
chr1	239813638	239813734	96	14	0.1041	0.6248	-0.5207	-85.0008	Hypo	chr1	239718899	239826852	ENSG00000133019	+	Intron	96	protein-coding	CHRM3
chr1	239813638	239813734	96	14	0.1041	0.6248	-0.5207	-85.0008	Hypo	chr1	239719654	239827251	ENSG00000133019	+	Intron	96	protein-coding	CHRM3
chr1	240088317	240088507	190	15	0.3904	0.7814	-0.391	-79.2485	Hypo	chr1	240068073	240123178	ENSG00000155816	+	Intron	190	protein-coding	FMN2
chr1	240291032	240291130	98	5	0.1687	0.7172	-0.5485	-22.2745	Hypo	chr1	240258032	240294821	ENSG00000155816	+	Intron	98	protein-coding	FMN2
chr1	240329378	240329437	59	4	0.8203	0.3145	0.5059	14.4	Hyper	chr1	240329338	240329392	ENSG00000155816	+	Exon	14	protein-coding	FMN2
chr1	240329378	240329437	59	4	0.8203	0.3145	0.5059	14.4	Hyper	chr1	240329338	240329468	ENSG00000155816	+	Exon	59	protein-coding	FMN2
chr1	240329378	240329437	59	4	0.8203	0.3145	0.5059	14.4	Hyper	chr1	240329338	240329468	ENSG00000155816	+	UTR5	59	protein-coding	FMN2
chr1	240526526	240526830	304	13	0.4587	0.8449	-0.3861	-60.7712	Hypo	chr1	240493476	240611883	ENSG00000180875	-	Intron	304	protein-coding	GREM2
chr1	241057737	241058059	322	12	0.7104	0.2114	0.499	63.8016	Hyper	chr1	240983129	241098665	ENSG00000182901	-	Intron	322	protein-coding	RGS7
chr1	241796640	241796713	73	5	0.2589	0.7879	-0.529	-18.4872	Hypo	chr1	241796370	241801131	ENSG00000162843	+	Intron	73	protein-coding	WDR64
chr1	241796640	241796713	73	5	0.2589	0.7879	-0.529	-18.4872	Hypo	chr1	241796374	241801135	ENSG00000162843	+	Intron	73	protein-coding	WDR64
chr1	242114950	242115126	176	11	0.1743	0.6286	-0.4543	-44.7586	Hypo	chr1	242114026	242124467	ENSG00000180287	-	Intron	176	protein-coding	PLD5
chr1	242287990	242288125	135	7	0.8582	0.3334	0.5248	30.8838	Hyper	chr1	242265448	242288361	ENSG00000180287	-	Intron	135	protein-coding	PLD5
chr1	242287990	242288125	135	7	0.8582	0.3334	0.5248	30.8838	Hyper	chr1	242265448	242348098	ENSG00000180287	-	Intron	135	protein-coding	PLD5
chr1	242329198	242329288	90	7	0.28	0.7124	-0.4324	-24.5122	Hypo	chr1	242265448	242348098	ENSG00000180287	-	Intron	90	protein-coding	PLD5
chr1	242329198	242329288	90	7	0.28	0.7124	-0.4324	-24.5122	Hypo	chr1	242288530	242348098	ENSG00000180287	-	Intron	90	protein-coding	PLD5
chr1	242329198	242329288	90	7	0.28	0.7124	-0.4324	-24.5122	Hypo	chr1	242288530	242348105	ENSG00000180287	-	Intron	90	protein-coding	PLD5
chr1	242476987	242477077	90	5	0.1081	0.6063	-0.4982	-20.4611	Hypo	chr1	242348242	242524087	ENSG00000180287	-	Intron	90	protein-coding	PLD5
chr1	242490767	242490859	92	6	0.2958	0.7985	-0.5027	-25.34	Hypo	chr1	242348242	242524087	ENSG00000180287	-	Intron	92	protein-coding	PLD5
chr1	243264351	243264404	53	5	0.6714	0.1885	0.483	18.5684	Hyper	chr1	243256240	243270091	ENSG00000054282	+	Intron	53	protein-coding	SDCCAG8
chr1	243264351	243264404	53	5	0.6714	0.1885	0.483	18.5684	Hyper	chr1	243256240	243270104	ENSG00000054282	+	Intron	53	protein-coding	SDCCAG8
chr1	243403207	243403274	67	4	0.1396	0.7317	-0.5921	-19.4597	Hypo	chr1	243378863	243415701	ENSG00000054282	+	Intron	67	protein-coding	SDCCAG8
chr1	243403207	243403274	67	4	0.1396	0.7317	-0.5921	-19.4597	Hypo	chr1	243378863	243426426	ENSG00000054282	+	Intron	67	protein-coding	SDCCAG8
chr1	243994909	243994962	53	5	0.2183	0.6475	-0.4292	-18.8553	Hypo	chr1	243978519	244003382	ENSG00000226828	+	Intron	53	ncRNA	LINC02774
chr1	244355479	244355637	158	9	0.7704	0.2289	0.5415	43.683	Hyper	chr1	244352734	244364687	ENSG00000173728	+	Intron	158	protein-coding	C1orf100
chr1	244513556	244513636	80	5	0.245	0.6805	-0.4355	-19.5951	Hypo	chr1	244479784	244518591	ENSG00000179397	+	Intron	80	protein-coding	CATSPERE
chr1	244513556	244513636	80	5	0.245	0.6805	-0.4355	-19.5951	Hypo	chr1	244479784	244552321	ENSG00000179397	+	Intron	80	protein-coding	CATSPERE
chr1	244513556	244513636	80	5	0.245	0.6805	-0.4355	-19.5951	Hypo	chr1	244479784	244560667	ENSG00000179397	+	Intron	80	protein-coding	CATSPERE
chr1	244513556	244513636	80	5	0.245	0.6805	-0.4355	-19.5951	Hypo	chr1	244499079	244515276	ENSG00000179397	+	Intron	80	protein-coding	CATSPERE
chr1	244513556	244513636	80	5	0.245	0.6805	-0.4355	-19.5951	Hypo	chr1	244499079	244518591	ENSG00000179397	+	Intron	80	protein-coding	CATSPERE
chr1	244513556	244513636	80	5	0.245	0.6805	-0.4355	-19.5951	Hypo	chr1	244499079	244552321	ENSG00000179397	+	Intron	80	protein-coding	CATSPERE
chr1	245114944	245115197	253	14	0.3307	0.79	-0.4593	-73.7842	Hypo	chr1	245083688	245121919	ENSG00000203666	+	Intron	253	protein-coding	EFCAB2
chr1	245114944	245115197	253	14	0.3307	0.79	-0.4593	-73.7842	Hypo	chr1	245107297	245121919	ENSG00000203666	+	Intron	253	protein-coding	EFCAB2
chr1	245171226	245171370	144	17	0.3813	0.7606	-0.3793	-80.1603	Hypo	chr1	245156683	245366833	ENSG00000162849	+	Intron	144	protein-coding	KIF26B
chr1	245266552	245266631	79	10	0.4224	0.7739	-0.3516	-48.3851	Hypo	chr1	245156683	245366833	ENSG00000162849	+	Intron	79	protein-coding	KIF26B
chr1	245287729	245287820	91	10	0.6915	0.3482	0.3433	52.1773	Hyper	chr1	245156683	245366833	ENSG00000162849	+	Intron	91	protein-coding	KIF26B
chr1	245368954	245369053	99	8	0.6251	0.1188	0.5063	44.4441	Hyper	chr1	245367367	245370575	ENSG00000162849	+	Intron	99	protein-coding	KIF26B
chr1	245368954	245369053	99	8	0.6251	0.1188	0.5063	44.4441	Hyper	chr1	245367367	245419578	ENSG00000162849	+	Intron	99	protein-coding	KIF26B
chr1	245560607	245560661	54	4	0.7519	0.4451	0.3068	22.0157	Hyper	chr1	245540950	245602576	ENSG00000162849	+	Intron	54	protein-coding	KIF26B
chr1	245600098	245600364	266	26	0.3642	0.8042	-0.44	-162.98	Hypo	chr1	245540950	245602576	ENSG00000162849	+	Intron	266	protein-coding	KIF26B
chr1	245696422	245696521	99	4	0.298	0.8434	-0.5453	-15.971	Hypo	chr1	245688807	245698105	ENSG00000162849	+	Intron	99	protein-coding	KIF26B
chr1	245749534	245749680	146	9	0.8463	0.3265	0.5198	42.8966	Hyper	chr1	245749341	245749562	ENSG00000185420	-	UTR3	28	protein-coding	SMYD3
chr1	245749534	245749680	146	9	0.8463	0.3265	0.5198	42.8966	Hyper	chr1	245749341	245749664	ENSG00000185420	-	Exon	130	protein-coding	SMYD3
chr1	245749534	245749680	146	9	0.8463	0.3265	0.5198	42.8966	Hyper	chr1	245749350	245749664	ENSG00000185420	-	Exon	130	protein-coding	SMYD3
chr1	245749534	245749680	146	9	0.8463	0.3265	0.5198	42.8966	Hyper	chr1	245749366	245749664	ENSG00000185420	-	Exon	130	protein-coding	SMYD3
chr1	245749534	245749680	146	9	0.8463	0.3265	0.5198	42.8966	Hyper	chr1	245749664	245764040	ENSG00000185420	-	Intron	16	protein-coding	SMYD3
chr1	245749534	245749680	146	9	0.8463	0.3265	0.5198	42.8966	Hyper	chr1	245749664	245814341	ENSG00000185420	-	Intron	16	protein-coding	SMYD3
chr1	245749534	245749680	146	9	0.8463	0.3265	0.5198	42.8966	Hyper	chr1	245749664	245858495	ENSG00000185420	-	Intron	16	protein-coding	SMYD3
chr1	246128985	246129118	133	10	0.3948	0.7984	-0.4036	-44.444	Hypo	chr1	245929937	246186742	ENSG00000185420	-	Intron	133	protein-coding	SMYD3
chr1	246128985	246129118	133	10	0.3948	0.7984	-0.4036	-44.444	Hypo	chr1	245929937	246305918	ENSG00000185420	-	Intron	133	protein-coding	SMYD3
chr1	246128985	246129118	133	10	0.3948	0.7984	-0.4036	-44.444	Hypo	chr1	245929937	246327200	ENSG00000185420	-	Intron	133	protein-coding	SMYD3
chr1	246128985	246129118	133	10	0.3948	0.7984	-0.4036	-44.444	Hypo	chr1	246053069	246327200	ENSG00000185420	-	Intron	133	protein-coding	SMYD3
chr1	246165073	246165172	99	8	0.4836	0.1147	0.3689	39.2577	Hyper	chr1	245929937	246186742	ENSG00000185420	-	Intron	99	protein-coding	SMYD3
chr1	246165073	246165172	99	8	0.4836	0.1147	0.3689	39.2577	Hyper	chr1	245929937	246305918	ENSG00000185420	-	Intron	99	protein-coding	SMYD3
chr1	246165073	246165172	99	8	0.4836	0.1147	0.3689	39.2577	Hyper	chr1	245929937	246327200	ENSG00000185420	-	Intron	99	protein-coding	SMYD3
chr1	246165073	246165172	99	8	0.4836	0.1147	0.3689	39.2577	Hyper	chr1	246053069	246327200	ENSG00000185420	-	Intron	99	protein-coding	SMYD3
chr1	246449570	246449736	166	4	0.146	0.7413	-0.5953	-19.9961	Hypo	chr1	246355094	246483434	ENSG00000185420	-	Intron	166	protein-coding	SMYD3
chr1	246449570	246449736	166	4	0.146	0.7413	-0.5953	-19.9961	Hypo	chr1	246355094	246507053	ENSG00000185420	-	Intron	166	protein-coding	SMYD3
chr1	246682088	246682160	72	5	0.1052	0.4995	-0.3942	-19.2704	Hypo	chr1	246680107	246682107	ENSG00000260698	+	Promoter	19
chr1	246682088	246682160	72	5	0.1052	0.4995	-0.3942	-19.2704	Hypo	chr1	246682107	246685075	ENSG00000260698	+	Exon	53
chr1	246794264	246794345	81	5	0.7561	0.3145	0.4416	23.5237	Hyper	chr1	246794219	246794307	ENSG00000223519	-	Exon	43
chr1	246794264	246794345	81	5	0.7561	0.3145	0.4416	23.5237	Hyper	chr1	246794307	246795441	ENSG00000223519	-	Intron	38
chr1	246815957	246816070	113	6	0.383	0.7838	-0.4008	-19.7245	Hypo	chr1	246815282	246820677	ENSG00000223519	-	Intron	113
chr1	246964111	246964469	358	11	0.768	0.2954	0.4726	47.7568	Hyper	chr1	246945827	246967694	ENSG00000135747	-	Intron	358
chr1	246964111	246964469	358	11	0.768	0.2954	0.4726	47.7568	Hyper	chr1	246945827	246967694	ENSG00000197472	-	Intron	358	protein-coding	ZNF695
chr1	247032172	247032636	464	40	0.6683	0.351	0.3173	250.312	Hyper	chr1	247000074	247078593	ENSG00000135747	-	Intron	464
chr1	247076476	247076535	59	8	0.3049	0.712	-0.4071	-28.542	Hypo	chr1	247000074	247078593	ENSG00000135747	-	Intron	59
chr1	247076476	247076535	59	8	0.3049	0.712	-0.4071	-28.542	Hypo	chr1	247039537	247078593	ENSG00000277462	-	Intron	59	protein-coding	ZNF670
chr1	247220550	247220685	135	25	0.6276	0.3375	0.29	160.125	Hyper	chr1	247212392	247241776	ENSG00000232347	-	Intron	135
chr1	248122630	248122809	179	10	0.4028	0.7763	-0.3735	-44.7909	Hypo	chr1	248121931	248122882	ENSG00000177233	+	Exon	179
chr1	248385789	248385922	133	6	0.811	0.2349	0.5762	29.5776	Hyper	chr1	248385608	248387608	ENSG00000198104	+	Promoter	133	protein-coding	OR2T6
chr1	248774193	248774336	143	9	0.3484	0.7229	-0.3745	-41.4738	Hypo	chr1	248773792	248775792	ENSG00000229663	-	Promoter	143
chr1	248842241	248842487	246	8	0.5172	0.1164	0.4008	36.5236	Hyper	chr1	248838370	248844496	ENSG00000171161	+	Intron	246	protein-coding	ZNF672
chr1	248842241	248842487	246	8	0.5172	0.1164	0.4008	36.5236	Hyper	chr1	248838551	248844482	ENSG00000171161	+	Intron	246	protein-coding	ZNF672
chr1	248842241	248842487	246	8	0.5172	0.1164	0.4008	36.5236	Hyper	chr1	248839074	248844482	ENSG00000171161	+	Intron	246	protein-coding	ZNF672
chr1	248842241	248842487	246	8	0.5172	0.1164	0.4008	36.5236	Hyper	chr1	248839144	248844482	ENSG00000171161	+	Intron	246	protein-coding	ZNF672
chr1	248842241	248842487	246	8	0.5172	0.1164	0.4008	36.5236	Hyper	chr1	248839230	248842722	ENSG00000171161	+	Intron	246	protein-coding	ZNF672
chr1	248842241	248842487	246	8	0.5172	0.1164	0.4008	36.5236	Hyper	chr1	248839451	248844482	ENSG00000171161	+	Intron	246	protein-coding	ZNF672
chr10	277374	277429	55	10	0.5977	0.9093	-0.3116	-48.8881	Hypo	chr10	274189	277577	ENSG00000151240	-	Exon	55	protein-coding	DIP2C
chr10	277374	277429	55	10	0.5977	0.9093	-0.3116	-48.8881	Hypo	chr10	274197	277577	ENSG00000151240	-	Exon	55	protein-coding	DIP2C
chr10	277374	277429	55	10	0.5977	0.9093	-0.3116	-48.8881	Hypo	chr10	277322	277577	ENSG00000151240	-	Exon	55	protein-coding	DIP2C
chr10	358398	358545	147	8	0.6896	0.3014	0.3882	36.7752	Hyper	chr10	357937	362489	ENSG00000151240	-	Intron	147	protein-coding	DIP2C
chr10	916554	916690	136	8	0.7667	0.2296	0.5371	40.5961	Hyper	chr10	885760	924382	ENSG00000107929	-	Intron	136	protein-coding	LARP4B
chr10	916554	916690	136	8	0.7667	0.2296	0.5371	40.5961	Hyper	chr10	885760	931427	ENSG00000107929	-	Intron	136	protein-coding	LARP4B
chr10	1007281	1007337	56	5	0.6801	0.2642	0.4159	19.0717	Hyper	chr10	1007017	1007320	ENSG00000107937	+	Exon	39	protein-coding	GTPBP4
chr10	1007281	1007337	56	5	0.6801	0.2642	0.4159	19.0717	Hyper	chr10	1007128	1008957	ENSG00000107937	+	Intron	56	protein-coding	GTPBP4
chr10	1013043	1013140	97	6	0.3625	0.7616	-0.3991	-22.3148	Hypo	chr10	1012662	1014246	ENSG00000107937	+	Intron	97	protein-coding	GTPBP4
chr10	1121603	1122062	459	27	0.27	0.6366	-0.3666	-165.731	Hypo	chr10	1105267	1124217	ENSG00000047056	+	Intron	459	protein-coding	WDR37
chr10	1121603	1122062	459	27	0.27	0.6366	-0.3666	-165.731	Hypo	chr10	1121806	1123806	ENSG00000047056	+	Promoter	256	protein-coding	WDR37
chr10	1131546	1131612	66	7	0.1712	0.5645	-0.3932	-31.1292	Hypo	chr10	1129212	1132170	ENSG00000047056	+	Exon	66	protein-coding	WDR37
chr10	1131546	1131612	66	7	0.1712	0.5645	-0.3932	-31.1292	Hypo	chr10	1129212	1132297	ENSG00000047056	+	Exon	66	protein-coding	WDR37
chr10	1131546	1131612	66	7	0.1712	0.5645	-0.3932	-31.1292	Hypo	chr10	1129344	1132170	ENSG00000047056	+	UTR3	66	protein-coding	WDR37
chr10	1131546	1131612	66	7	0.1712	0.5645	-0.3932	-31.1292	Hypo	chr10	1129344	1132297	ENSG00000047056	+	UTR3	66	protein-coding	WDR37
chr10	1380169	1380429	260	16	0.5197	0.158	0.3617	69.843	Hyper	chr10	1379160	1737050	ENSG00000185736	-	Intron	260	protein-coding	ADARB2
chr10	1468950	1469041	91	8	0.4042	0.745	-0.3407	-35.4921	Hypo	chr10	1379160	1737050	ENSG00000185736	-	Intron	91	protein-coding	ADARB2
chr10	1515307	1515408	101	6	0.739	0.2875	0.4515	28.1397	Hyper	chr10	1379160	1737050	ENSG00000185736	-	Intron	101	protein-coding	ADARB2
chr10	1724354	1724565	211	6	0.3811	0.8863	-0.5051	-24.8697	Hypo	chr10	1379160	1737050	ENSG00000185736	-	Intron	211	protein-coding	ADARB2
chr10	3245225	3245557	332	11	0.6445	0.2515	0.3929	49.144	Hyper	chr10	3244659	3256459	ENSG00000226762	-	Intron	332	ncRNA	LINC02668
chr10	3250376	3250530	154	5	0.247	0.8224	-0.5754	-24.4419	Hypo	chr10	3244659	3256459	ENSG00000226762	-	Intron	154	ncRNA	LINC02668
chr10	5180718	5180882	164	12	0.6705	0.1638	0.5067	65.3476	Hyper	chr10	5163020	5185011	ENSG00000264006	-	Intron	164	pseudo	AKR1C8P
chr10	5641911	5642035	124	8	0.3536	0.705	-0.3513	-39.5305	Hypo	chr10	5641769	5641961	ENSG00000196372	-	Exon	50	protein-coding	ASB13
chr10	5641911	5642035	124	8	0.3536	0.705	-0.3513	-39.5305	Hypo	chr10	5641769	5641961	ENSG00000196372	-	UTR3	50	protein-coding	ASB13
chr10	5641911	5642035	124	8	0.3536	0.705	-0.3513	-39.5305	Hypo	chr10	5641812	5643812	ENSG00000196372	-	Promoter	124	protein-coding	ASB13
chr10	5641911	5642035	124	8	0.3536	0.705	-0.3513	-39.5305	Hypo	chr10	5641961	5642472	ENSG00000196372	-	Intron	74	protein-coding	ASB13
chr10	5641911	5642035	124	8	0.3536	0.705	-0.3513	-39.5305	Hypo	chr10	5641961	5648969	ENSG00000196372	-	Intron	74	protein-coding	ASB13
chr10	5760997	5761057	60	4	0.7051	0.1596	0.5455	12.7325	Hyper	chr10	5758992	5761289	ENSG00000108021	+	Intron	60	protein-coding	TASOR2
chr10	5760997	5761057	60	4	0.7051	0.1596	0.5455	12.7325	Hyper	chr10	5760839	5761471	ENSG00000108021	+	Exon	60	protein-coding	TASOR2
chr10	5864906	5864993	87	5	0.8024	0.1784	0.624	24.3347	Hyper	chr10	5862691	5878096	ENSG00000134461	-	Intron	87	protein-coding	ANKRD16
chr10	6179332	6179397	65	5	0.6307	0.1178	0.5129	19.2967	Hyper	chr10	6145013	6213622	ENSG00000170525	+	Intron	65	protein-coding	PFKFB3
chr10	6179332	6179397	65	5	0.6307	0.1178	0.5129	19.2967	Hyper	chr10	6146496	6213622	ENSG00000170525	+	Intron	65	protein-coding	PFKFB3
chr10	6186983	6187091	108	13	0.6527	0.1328	0.5199	76.9902	Hyper	chr10	6145013	6213622	ENSG00000170525	+	Intron	108	protein-coding	PFKFB3
chr10	6186983	6187091	108	13	0.6527	0.1328	0.5199	76.9902	Hyper	chr10	6146496	6213622	ENSG00000170525	+	Intron	108	protein-coding	PFKFB3
chr10	6309599	6309696	97	9	0.2368	0.7322	-0.4955	-40.9679	Hypo	chr10	6277807	6326545	ENSG00000215244	+	Intron	97	ncRNA	LINC02649
chr10	6448554	6448654	100	5	0.1903	0.6341	-0.4438	-18.3131	Hypo	chr10	6430938	6456673	ENSG00000065675	-	Intron	100	protein-coding	PRKCQ
chr10	6448554	6448654	100	5	0.1903	0.6341	-0.4438	-18.3131	Hypo	chr10	6442081	6456673	ENSG00000065675	-	Intron	100	protein-coding	PRKCQ
chr10	7311818	7312033	215	10	0.6225	0.2005	0.422	38.8157	Hyper	chr10	7285954	7367648	ENSG00000198879	-	Intron	215	protein-coding	SFMBT2
chr10	7721653	7721714	61	5	0.183	0.476	-0.293	-24.4065	Hypo	chr10	7721648	7721697	ENSG00000151655	+	Exon	44	protein-coding	ITIH2
chr10	7721653	7721714	61	5	0.183	0.476	-0.293	-24.4065	Hypo	chr10	7721648	7721777	ENSG00000151655	+	Exon	61	protein-coding	ITIH2
chr10	7748294	7748397	103	6	0.3421	0.8958	-0.5537	-25.9246	Hypo	chr10	7746704	7749186	ENSG00000151655	+	Intron	103	protein-coding	ITIH2
chr10	7823794	7823875	81	7	0.7276	0.3272	0.4004	31.0317	Hyper	chr10	7818875	7824317	ENSG00000165632	+	Intron	81	protein-coding	TAF3
chr10	7829787	7830899	1112	8	0.238	0.8167	-0.5787	-33.5357	Hypo	chr10	7824560	7963919	ENSG00000165632	+	Intron	1112	protein-coding	TAF3
chr10	7912297	7912364	67	6	0.7007	0.2228	0.478	19.2075	Hyper	chr10	7824560	7963919	ENSG00000165632	+	Intron	67	protein-coding	TAF3
chr10	11111665	11111778	113	7	0.7557	0.215	0.5408	30.7492	Hyper	chr10	10919999	11165485	ENSG00000048740	+	Intron	113	protein-coding	CELF2
chr10	11111665	11111778	113	7	0.7557	0.215	0.5408	30.7492	Hyper	chr10	11005440	11165485	ENSG00000048740	+	Intron	113	protein-coding	CELF2
chr10	11111665	11111778	113	7	0.7557	0.215	0.5408	30.7492	Hyper	chr10	11018163	11165485	ENSG00000048740	+	Intron	113	protein-coding	CELF2
chr10	11111665	11111778	113	7	0.7557	0.215	0.5408	30.7492	Hyper	chr10	11018864	11165485	ENSG00000048740	+	Intron	113	protein-coding	CELF2
chr10	11275093	11275395	302	15	0.3284	0.7233	-0.3949	-67.7139	Hypo	chr10	11275056	11275120	ENSG00000048740	+	Exon	27	protein-coding	CELF2
chr10	11275093	11275395	302	15	0.3284	0.7233	-0.3949	-67.7139	Hypo	chr10	11275056	11275120	ENSG00000048740	+	UTR3	27	protein-coding	CELF2
chr10	11275093	11275395	302	15	0.3284	0.7233	-0.3949	-67.7139	Hypo	chr10	11275120	11288417	ENSG00000048740	+	Intron	275	protein-coding	CELF2
chr10	11286265	11286487	222	7	0.5952	0.1122	0.483	30.4178	Hyper	chr10	11275120	11288417	ENSG00000048740	+	Intron	222	protein-coding	CELF2
chr10	11861570	11861631	61	4	0.686	0.3359	0.3501	14.2144	Hyper	chr10	11852215	11862911	ENSG00000148426	+	Intron	61	protein-coding	PROSER2
chr10	11861570	11861631	61	4	0.686	0.3359	0.3501	14.2144	Hyper	chr10	11852215	11866530	ENSG00000148426	+	Intron	61	protein-coding	PROSER2
chr10	11861570	11861631	61	4	0.686	0.3359	0.3501	14.2144	Hyper	chr10	11857385	11862816	ENSG00000225778	-	Intron	61	ncRNA	PROSER2-AS1
chr10	12234365	12234498	133	10	0.6104	0.2673	0.3431	38.5921	Hyper	chr10	12230996	12235047	ENSG00000151465	+	Intron	133	protein-coding	CDC123
chr10	12356156	12356218	62	5	0.6461	0.1398	0.5063	20.9596	Hyper	chr10	12349910	12553224	ENSG00000183049	+	Intron	62	protein-coding	CAMK1D
chr10	12356156	12356218	62	5	0.6461	0.1398	0.5063	20.9596	Hyper	chr10	12349910	12666735	ENSG00000183049	+	Intron	62	protein-coding	CAMK1D
chr10	12478715	12478836	121	5	0.3821	0.7907	-0.4085	-17.2266	Hypo	chr10	12349910	12553224	ENSG00000183049	+	Intron	121	protein-coding	CAMK1D
chr10	12478715	12478836	121	5	0.3821	0.7907	-0.4085	-17.2266	Hypo	chr10	12349910	12666735	ENSG00000183049	+	Intron	121	protein-coding	CAMK1D
chr10	12478908	12478997	89	7	0.3848	0.7271	-0.3423	-33.9627	Hypo	chr10	12349910	12553224	ENSG00000183049	+	Intron	89	protein-coding	CAMK1D
chr10	12478908	12478997	89	7	0.3848	0.7271	-0.3423	-33.9627	Hypo	chr10	12349910	12666735	ENSG00000183049	+	Intron	89	protein-coding	CAMK1D
chr10	12745687	12745856	169	16	0.419	0.8065	-0.3876	-76.1503	Hypo	chr10	12666810	12760947	ENSG00000183049	+	Intron	169	protein-coding	CAMK1D
chr10	13447629	13447700	71	7	0.3069	0.6875	-0.3806	-27.1994	Hypo	chr10	13447316	13452538	ENSG00000165626	-	Intron	71	protein-coding	BEND7
chr10	13447629	13447700	71	7	0.3069	0.6875	-0.3806	-27.1994	Hypo	chr10	13447319	13452538	ENSG00000165626	-	Intron	71	protein-coding	BEND7
chr10	13806528	13806622	94	5	0.7635	0.1659	0.5976	20.8403	Hyper	chr10	13796588	13810813	ENSG00000151474	-	Intron	94	protein-coding	FRMD4A
chr10	13914871	13914930	59	5	0.8128	0.1842	0.6286	25.343	Hyper	chr10	13858912	13971655	ENSG00000151474	-	Intron	59	protein-coding	FRMD4A
chr10	13914871	13914930	59	5	0.8128	0.1842	0.6286	25.343	Hyper	chr10	13858912	14008059	ENSG00000151474	-	Intron	59	protein-coding	FRMD4A
chr10	13914871	13914930	59	5	0.8128	0.1842	0.6286	25.343	Hyper	chr10	13858912	14330057	ENSG00000151474	-	Intron	59	protein-coding	FRMD4A
chr10	13970231	13970450	219	7	0.5928	0.1422	0.4507	29.4933	Hyper	chr10	13858912	13971655	ENSG00000151474	-	Intron	219	protein-coding	FRMD4A
chr10	13970231	13970450	219	7	0.5928	0.1422	0.4507	29.4933	Hyper	chr10	13858912	14008059	ENSG00000151474	-	Intron	219	protein-coding	FRMD4A
chr10	13970231	13970450	219	7	0.5928	0.1422	0.4507	29.4933	Hyper	chr10	13858912	14330057	ENSG00000151474	-	Intron	219	protein-coding	FRMD4A
chr10	14036706	14036833	127	5	0.2856	0.771	-0.4854	-17.251	Hypo	chr10	13858912	14330057	ENSG00000151474	-	Intron	127	protein-coding	FRMD4A
chr10	14374443	14374550	107	5	0.7448	0.1182	0.6266	28.1339	Hyper	chr10	14330183	14388680	ENSG00000151474	-	Intron	107	protein-coding	FRMD4A
chr10	14374443	14374550	107	5	0.7448	0.1182	0.6266	28.1339	Hyper	chr10	14330183	14462067	ENSG00000151474	-	Intron	107	protein-coding	FRMD4A
chr10	14418650	14418715	65	4	0.8025	0.3366	0.4659	15.7526	Hyper	chr10	14330183	14462067	ENSG00000151474	-	Intron	65	protein-coding	FRMD4A
chr10	14418650	14418715	65	4	0.8025	0.3366	0.4659	15.7526	Hyper	chr10	14388903	14462067	ENSG00000151474	-	Intron	65	protein-coding	FRMD4A
chr10	14565799	14566046	247	13	0.5901	0.1089	0.4812	63.5189	Hyper	chr10	14530515	14571762	ENSG00000065809	-	Intron	247	protein-coding	FAM107B
chr10	14565799	14566046	247	13	0.5901	0.1089	0.4812	63.5189	Hyper	chr10	14530515	14571923	ENSG00000065809	-	Intron	247	protein-coding	FAM107B
chr10	14565799	14566046	247	13	0.5901	0.1089	0.4812	63.5189	Hyper	chr10	14530515	14571990	ENSG00000065809	-	Intron	247	protein-coding	FAM107B
chr10	14565799	14566046	247	13	0.5901	0.1089	0.4812	63.5189	Hyper	chr10	14530515	14572228	ENSG00000065809	-	Intron	247	protein-coding	FAM107B
chr10	14565799	14566046	247	13	0.5901	0.1089	0.4812	63.5189	Hyper	chr10	14530515	14604239	ENSG00000065809	-	Intron	247	protein-coding	FAM107B
chr10	14565799	14566046	247	13	0.5901	0.1089	0.4812	63.5189	Hyper	chr10	14530515	14667633	ENSG00000065809	-	Intron	247	protein-coding	FAM107B
chr10	14565799	14566046	247	13	0.5901	0.1089	0.4812	63.5189	Hyper	chr10	14553387	14571762	ENSG00000065809	-	Intron	247	protein-coding	FAM107B
chr10	14565799	14566046	247	13	0.5901	0.1089	0.4812	63.5189	Hyper	chr10	14553387	14571923	ENSG00000065809	-	Intron	247	protein-coding	FAM107B
chr10	14565799	14566046	247	13	0.5901	0.1089	0.4812	63.5189	Hyper	chr10	14553387	14571990	ENSG00000065809	-	Intron	247	protein-coding	FAM107B
chr10	14565799	14566046	247	13	0.5901	0.1089	0.4812	63.5189	Hyper	chr10	14553387	14572228	ENSG00000065809	-	Intron	247	protein-coding	FAM107B
chr10	14565799	14566046	247	13	0.5901	0.1089	0.4812	63.5189	Hyper	chr10	14553387	14604239	ENSG00000065809	-	Intron	247	protein-coding	FAM107B
chr10	14565799	14566046	247	13	0.5901	0.1089	0.4812	63.5189	Hyper	chr10	14553387	14612488	ENSG00000065809	-	Intron	247	protein-coding	FAM107B
chr10	14565799	14566046	247	13	0.5901	0.1089	0.4812	63.5189	Hyper	chr10	14553387	14667633	ENSG00000065809	-	Intron	247	protein-coding	FAM107B
chr10	14565799	14566046	247	13	0.5901	0.1089	0.4812	63.5189	Hyper	chr10	14556405	14571923	ENSG00000065809	-	Intron	247	protein-coding	FAM107B
chr10	14751604	14751866	262	12	0.6944	0.2088	0.4856	69.3205	Hyper	chr10	14667691	14774252	ENSG00000065809	-	Intron	262	protein-coding	FAM107B
chr10	14924643	14924804	161	10	0.7201	0.2664	0.4537	38.7441	Hyper	chr10	14923069	14926842	ENSG00000152457	-	Intron	161	protein-coding	DCLRE1C
chr10	14924643	14924804	161	10	0.7201	0.2664	0.4537	38.7441	Hyper	chr10	14923069	14928015	ENSG00000152457	-	Intron	161	protein-coding	DCLRE1C
chr10	14924643	14924804	161	10	0.7201	0.2664	0.4537	38.7441	Hyper	chr10	14923675	14925675	ENSG00000152457	-	Promoter	161	protein-coding	DCLRE1C
chr10	16510178	16510999	821	4	0.767	0.1881	0.5789	16.8116	Hyper	chr10	16486617	16511045	ENSG00000165983	+	Intron	821	protein-coding	PTER
chr10	16510178	16510999	821	4	0.767	0.1881	0.5789	16.8116	Hyper	chr10	16505160	16511045	ENSG00000165983	+	Intron	821	protein-coding	PTER
chr10	16610404	16610540	136	7	0.3289	0.7316	-0.4027	-25.2105	Hypo	chr10	16593496	16695022	ENSG00000148484	-	Intron	136	protein-coding	RSU1
chr10	16844908	16844972	64	4	0.3232	0.7243	-0.4011	-14.4364	Hypo	chr10	16841047	16851234	ENSG00000107611	-	Intron	64	protein-coding	CUBN
chr10	17330973	17331108	135	5	0.5901	0.147	0.4431	15.3823	Hyper	chr10	17327126	17331407	ENSG00000148488	-	Intron	135	protein-coding	ST8SIA6
chr10	17783043	17783142	99	4	0.6416	0.1137	0.5279	15.367	Hyper	chr10	17776170	17795920	ENSG00000148483	+	Intron	99	protein-coding	TMEM236
chr10	17845969	17846105	136	11	0.3811	0.8333	-0.4522	-43.1711	Hypo	chr10	17845435	17849578	ENSG00000260314	+	Intron	136	protein-coding	MRC1
chr10	18265202	18265290	88	6	0.225	0.7832	-0.5582	-22.5005	Hypo	chr10	18150975	18401923	ENSG00000165995	+	Intron	88	protein-coding	CACNB2
chr10	18265202	18265290	88	6	0.225	0.7832	-0.5582	-22.5005	Hypo	chr10	18261317	18401923	ENSG00000165995	+	Intron	88	protein-coding	CACNB2
chr10	18430577	18430633	56	4	0.2144	0.7206	-0.5062	-13.9152	Hypo	chr10	18401997	18539263	ENSG00000165995	+	Intron	56	protein-coding	CACNB2
chr10	18430577	18430633	56	4	0.2144	0.7206	-0.5062	-13.9152	Hypo	chr10	18402043	18498354	ENSG00000165995	+	Intron	56	protein-coding	CACNB2
chr10	18472478	18472555	77	6	0.3063	0.7333	-0.427	-24.6425	Hypo	chr10	18401997	18539263	ENSG00000165995	+	Intron	77	protein-coding	CACNB2
chr10	18472478	18472555	77	6	0.3063	0.7333	-0.427	-24.6425	Hypo	chr10	18402043	18498354	ENSG00000165995	+	Intron	77	protein-coding	CACNB2
chr10	18587864	18588175	311	10	0.6614	0.2271	0.4343	46.1691	Hyper	chr10	18586093	18596207	ENSG00000241058	-	Intron	311	protein-coding	NSUN6
chr10	19439406	19439505	99	4	0.6581	0.1427	0.5153	13.713	Hyper	chr10	19389609	19450306	ENSG00000204740	+	Intron	99	protein-coding	MALRD1
chr10	19439406	19439505	99	4	0.6581	0.1427	0.5153	13.713	Hyper	chr10	19389609	19488959	ENSG00000204740	+	Intron	99	protein-coding	MALRD1
chr10	19515683	19515803	120	6	0.2743	0.8328	-0.5585	-22.3112	Hypo	chr10	19498646	19531193	ENSG00000204740	+	Intron	120	protein-coding	MALRD1
chr10	19524148	19524215	67	4	0.7048	0.0956	0.6092	16.2225	Hyper	chr10	19498646	19531193	ENSG00000204740	+	Intron	67	protein-coding	MALRD1
chr10	19794155	19794287	132	6	0.2472	0.8495	-0.6023	-26.208	Hypo	chr10	19793101	19795101	ENSG00000252832	-	Promoter	132
chr10	19916301	19916392	91	6	0.2057	0.8748	-0.6691	-36.3909	Hypo	chr10	19817191	20001774	ENSG00000120594	+	Intron	91	protein-coding	PLXDC2
chr10	21167023	21167242	219	12	0.6399	0.2412	0.3987	46.2099	Hyper	chr10	21020201	21172382	ENSG00000078114	-	Intron	219	protein-coding	NEBL
chr10	21542396	21542658	262	19	0.6428	0.1786	0.4642	108.612	Hyper	chr10	21534804	21586293	ENSG00000078403	+	Intron	262	protein-coding	MLLT10
chr10	21542396	21542658	262	19	0.6428	0.1786	0.4642	108.612	Hyper	chr10	21538912	21551815	ENSG00000078403	+	Intron	262	protein-coding	MLLT10
chr10	21542396	21542658	262	19	0.6428	0.1786	0.4642	108.612	Hyper	chr10	21538912	21556642	ENSG00000078403	+	Intron	262	protein-coding	MLLT10
chr10	21542396	21542658	262	19	0.6428	0.1786	0.4642	108.612	Hyper	chr10	21538912	21557620	ENSG00000078403	+	Intron	262	protein-coding	MLLT10
chr10	21542396	21542658	262	19	0.6428	0.1786	0.4642	108.612	Hyper	chr10	21538912	21571974	ENSG00000078403	+	Intron	262	protein-coding	MLLT10
chr10	21542396	21542658	262	19	0.6428	0.1786	0.4642	108.612	Hyper	chr10	21538912	21586293	ENSG00000078403	+	Intron	262	protein-coding	MLLT10
chr10	21542396	21542658	262	19	0.6428	0.1786	0.4642	108.612	Hyper	chr10	21538912	21595330	ENSG00000078403	+	Intron	262	protein-coding	MLLT10
chr10	21542396	21542658	262	19	0.6428	0.1786	0.4642	108.612	Hyper	chr10	21541361	21586293	ENSG00000078403	+	Intron	262	protein-coding	MLLT10
chr10	21569568	21569668	100	7	0.2279	0.7302	-0.5024	-26.7065	Hypo	chr10	21534804	21586293	ENSG00000078403	+	Intron	100	protein-coding	MLLT10
chr10	21569568	21569668	100	7	0.2279	0.7302	-0.5024	-26.7065	Hypo	chr10	21538912	21571974	ENSG00000078403	+	Intron	100	protein-coding	MLLT10
chr10	21569568	21569668	100	7	0.2279	0.7302	-0.5024	-26.7065	Hypo	chr10	21538912	21586293	ENSG00000078403	+	Intron	100	protein-coding	MLLT10
chr10	21569568	21569668	100	7	0.2279	0.7302	-0.5024	-26.7065	Hypo	chr10	21538912	21595330	ENSG00000078403	+	Intron	100	protein-coding	MLLT10
chr10	21569568	21569668	100	7	0.2279	0.7302	-0.5024	-26.7065	Hypo	chr10	21541361	21586293	ENSG00000078403	+	Intron	100	protein-coding	MLLT10
chr10	21569568	21569668	100	7	0.2279	0.7302	-0.5024	-26.7065	Hypo	chr10	21557824	21586293	ENSG00000078403	+	Intron	100	protein-coding	MLLT10
chr10	22573726	22573886	160	4	0.7848	0.2726	0.5122	14.1963	Hyper	chr10	22573457	22591628	ENSG00000150867	-	Intron	160	protein-coding	PIP4K2A
chr10	23112771	23112937	166	11	0.5294	0.1405	0.3889	43.0166	Hyper	chr10	23110318	23119045	ENSG00000148450	+	Intron	166	protein-coding	MSRB2
chr10	23112771	23112937	166	11	0.5294	0.1405	0.3889	43.0166	Hyper	chr10	23110318	23119303	ENSG00000148450	+	Intron	166	protein-coding	MSRB2
chr10	23746440	23746580	140	10	0.4078	0.7818	-0.374	-42.6366	Hypo	chr10	23695234	23877405	ENSG00000120549	+	Intron	140	protein-coding	KIAA1217
chr10	23746440	23746580	140	10	0.4078	0.7818	-0.374	-42.6366	Hypo	chr10	23695234	24007224	ENSG00000120549	+	Intron	140	protein-coding	KIAA1217
chr10	23803392	23803496	104	7	0.3944	0.8993	-0.5049	-31.152	Hypo	chr10	23695234	23877405	ENSG00000120549	+	Intron	104	protein-coding	KIAA1217
chr10	23803392	23803496	104	7	0.3944	0.8993	-0.5049	-31.152	Hypo	chr10	23695234	24007224	ENSG00000120549	+	Intron	104	protein-coding	KIAA1217
chr10	23938155	23938260	105	7	0.5046	0.0997	0.4049	23.4161	Hyper	chr10	23695234	24007224	ENSG00000120549	+	Intron	105	protein-coding	KIAA1217
chr10	24117197	24117284	87	7	0.6024	0.1226	0.4798	30.4965	Hyper	chr10	24007374	24219625	ENSG00000120549	+	Intron	87	protein-coding	KIAA1217
chr10	24117197	24117284	87	7	0.6024	0.1226	0.4798	30.4965	Hyper	chr10	24042495	24219625	ENSG00000120549	+	Intron	87	protein-coding	KIAA1217
chr10	24300535	24300636	101	5	0.4685	0.9383	-0.4698	-17.3142	Hypo	chr10	24219909	24367118	ENSG00000120549	+	Intron	101	protein-coding	KIAA1217
chr10	24300535	24300636	101	5	0.4685	0.9383	-0.4698	-17.3142	Hypo	chr10	24219909	24380868	ENSG00000120549	+	Intron	101	protein-coding	KIAA1217
chr10	24300535	24300636	101	5	0.4685	0.9383	-0.4698	-17.3142	Hypo	chr10	24239337	24380868	ENSG00000120549	+	Intron	101	protein-coding	KIAA1217
chr10	24364038	24364123	85	5	0.3093	0.6861	-0.3769	-20.1146	Hypo	chr10	24219909	24367118	ENSG00000120549	+	Intron	85	protein-coding	KIAA1217
chr10	24364038	24364123	85	5	0.3093	0.6861	-0.3769	-20.1146	Hypo	chr10	24219909	24380868	ENSG00000120549	+	Intron	85	protein-coding	KIAA1217
chr10	24364038	24364123	85	5	0.3093	0.6861	-0.3769	-20.1146	Hypo	chr10	24239337	24380868	ENSG00000120549	+	Intron	85	protein-coding	KIAA1217
chr10	24871869	24872101	232	9	0.5496	0.1578	0.3917	36.8116	Hyper	chr10	24858409	24871997	ENSG00000099256	-	Intron	128	protein-coding	PRTFDC1
chr10	24871869	24872101	232	9	0.5496	0.1578	0.3917	36.8116	Hyper	chr10	24871997	24872063	ENSG00000099256	-	Exon	66	protein-coding	PRTFDC1
chr10	24871869	24872101	232	9	0.5496	0.1578	0.3917	36.8116	Hyper	chr10	24872063	24937183	ENSG00000099256	-	Intron	38	protein-coding	PRTFDC1
chr10	25132042	25132241	199	10	0.2339	0.7261	-0.4922	-47.4846	Hypo	chr10	25126498	25158368	ENSG00000231422	+	Intron	199
chr10	26065476	26065541	65	5	0.6233	0.231	0.3924	18.9569	Hyper	chr10	26026532	26066974	ENSG00000095777	+	Intron	65	protein-coding	MYO3A
chr10	26140957	26141029	72	8	0.7043	0.139	0.5653	35.7451	Hyper	chr10	26096682	26211842	ENSG00000095777	+	Intron	72	protein-coding	MYO3A
chr10	26140957	26141029	72	8	0.7043	0.139	0.5653	35.7451	Hyper	chr10	26128538	26143447	ENSG00000095777	+	Intron	72	protein-coding	MYO3A
chr10	26807828	26807952	124	4	0.4669	0.9001	-0.4332	-12.881	Hypo	chr10	26770345	26823137	ENSG00000136754	-	Intron	124	protein-coding	ABI1
chr10	26807828	26807952	124	4	0.4669	0.9001	-0.4332	-12.881	Hypo	chr10	26777241	26823137	ENSG00000136754	-	Intron	124	protein-coding	ABI1
chr10	26857180	26857307	127	6	0.2608	0.8455	-0.5848	-24.9751	Hypo	chr10	26823305	26860746	ENSG00000136754	-	Intron	127	protein-coding	ABI1
chr10	26857180	26857307	127	6	0.2608	0.8455	-0.5848	-24.9751	Hypo	chr10	26839783	26860746	ENSG00000136754	-	Intron	127	protein-coding	ABI1
chr10	27180329	27180549	220	10	0.2391	0.7693	-0.5302	-51.2295	Hypo	chr10	27173259	27180952	ENSG00000120539	+	Intron	220	protein-coding	MASTL
chr10	27180329	27180549	220	10	0.2391	0.7693	-0.5302	-51.2295	Hypo	chr10	27173259	27181479	ENSG00000120539	+	Intron	220	protein-coding	MASTL
chr10	27180329	27180549	220	10	0.2391	0.7693	-0.5302	-51.2295	Hypo	chr10	27173259	27186378	ENSG00000120539	+	Intron	220	protein-coding	MASTL
chr10	27182524	27182675	151	4	0.7587	0.1516	0.607	16.4028	Hyper	chr10	27173259	27186378	ENSG00000120539	+	Intron	151	protein-coding	MASTL
chr10	27182524	27182675	151	4	0.7587	0.1516	0.607	16.4028	Hyper	chr10	27181581	27186378	ENSG00000120539	+	Intron	151	protein-coding	MASTL
chr10	27199802	27199985	183	16	0.6482	0.2218	0.4265	80.8782	Hyper	chr10	27197442	27204439	ENSG00000107897	-	Intron	183	protein-coding	ACBD5
chr10	27683022	27683123	101	7	0.554	0.1115	0.4425	26.9172	Hyper	chr10	27675554	27734455	ENSG00000150051	-	Intron	101	protein-coding	MKX
chr10	27978974	27979135	161	9	0.7034	0.1586	0.5447	53.8628	Hyper	chr10	27971313	27981465	ENSG00000169126	-	Intron	161	protein-coding	ODAD2
chr10	28293992	28294046	54	5	0.2186	0.7592	-0.5406	-24.5657	Hypo	chr10	28238735	28329928	ENSG00000150054	-	Intron	54	protein-coding	MPP7
[truncated: 24,483 more rows]
