# Supplementary material for: DNA Methylation Differences Between Zona Pellucida-Bound and Manually Selected Spermatozoa Are Associated With Autism Susceptibility
Source: Front Endocrinol (Lausanne). 2021 Nov 9;12:774260. doi: 10.3389/fendo.2021.774260 (PMC8630694; doi:10.3389/fendo.2021.774260)
Supplement: Supplementary file 8 [file Table_5.xlsx]

## Sheet: Supplementary Table 5
Supplementary Table 5 Information of autism candidates from SFARI.
gene_symbol	gene_name	ensembl_ID	chromosome	genetic_category	gene_score	syndromic	number_of_reports	DMR_related_gene	gene_with_bivalent_structure
ABAT	4-aminobutyrate aminotransferase	ENSG00000183044	16	Rare Single Gene Mutation, Genetic Association	3	0	5	no	no
ABCA10	ATP-binding cassette, sub-family A (ABC1), member 10	ENSG00000154263	17	Rare Single Gene Mutation	3	0	1	no	no
ABCA13	ATP binding cassette subfamily A member 13	ENSG00000179869	7	Rare Single Gene Mutation, Functional	3	0	6	yes	no
ABCA7	ATP-binding cassette, sub-family A (ABC1), member 7	ENSG00000064687	19	Rare Single Gene Mutation	3	0	4	no	no
ACE	angiotensin I converting enzyme	ENSG00000159640	17	Rare Single Gene Mutation, Genetic Association	3	0	3	no	yes
ACHE	Acetylcholinesterase (Yt blood group)	ENSG00000087085	7	Rare Single Gene Mutation	2	0	5	no	yes
ACTB	actin beta	ENSG00000075624	7	Rare Single Gene Mutation, Syndromic	1	1	3	yes	no
ACTL6B	actin like 6B	ENSG00000077080	7	Rare Single Gene Mutation, Syndromic		1	9	no	no
ACTN4	actinin alpha 4	ENSG00000130402	19	Rare Single Gene Mutation	3	0	4	no	no
ACY1	aminoacylase 1	ENSG00000243989	3	Rare Single Gene Mutation, Syndromic		1	9	no	no
ADA	adenosine deaminase	ENSG00000196839	20	Rare Single Gene Mutation, Genetic Association	2	0	7	no	yes
ADCY3	adenylate cyclase 3	ENSG00000138031	2	Rare Single Gene Mutation	2	0	2	yes	no
ADCY5	Adenylate cyclase 5	ENSG00000173175	3	Rare Single Gene Mutation	3	0	6	yes	yes
ADK	adenosine kinase	ENSG00000156110	10	Rare Single Gene Mutation	3	0	2	yes	no
ADNP	Activity-dependent neuroprotector homeobox	ENSG00000101126	20	Rare Single Gene Mutation, Syndromic	1	0	50	yes	no
ADORA3	Adenosine A3 receptor	ENSG00000282608	1	Rare Single Gene Mutation, Functional	3	0	2	no	no
ADSL	adenylosuccinate lyase	ENSG00000239900	22	Rare Single Gene Mutation, Syndromic	1	0	6	no	no
AFF2	AF4/FMR2 family, member 2	ENSG00000155966	X	Rare Single Gene Mutation, Syndromic	1	0	16	no	no
AGAP1	ArfGAP with GTPase domain, ankyrin repeat and PH domain 1	ENSG00000157985	2	Rare Single Gene Mutation	3	0	8	yes	yes
AGAP2	ArfGAP with GTPase domain, ankyrin repeat and PH domain 2	ENSG00000135439	12	Rare Single Gene Mutation	2	0	4	no	yes
AGBL4	ATP/GTP binding protein-like 4	ENSG00000186094	1	Rare Single Gene Mutation	3	0	3	yes	yes
AGMO	alkylglycerol monooxygenase	ENSG00000187546	7	Rare Single Gene Mutation, Genetic Association	3	0	7	no	no
AGO1	argonaute 1, RISC catalytic component	ENSG00000092847	1	Rare Single Gene Mutation	2	0	7	no	no
AGO3	argonaute RISC catalytic component 3	ENSG00000126070	1	Rare Single Gene Mutation	3	0	5	yes	no
AGO4	argonaute RISC catalytic component 4	ENSG00000134698	1	Rare Single Gene Mutation	2	0	3	no	no
AGTR2	angiotensin II receptor, type 2	ENSG00000180772	X	Rare Single Gene Mutation	3	0	5	no	no
AHDC1	AT-hook DNA binding motif containing 1	ENSG00000126705	1	Rare Single Gene Mutation, Syndromic	1	0	13	no	no
AHI1	Abelson helper integration site 1	ENSG00000135541	6	Rare Single Gene Mutation, Syndromic, Genetic Association		1	19	yes	no
ADSS2	adenylosuccinate synthase 2	ENSG00000035687	1	Rare Single Gene Mutation	3	0	3	no	no
AKAP9	A kinase (PRKA) anchor protein 9	ENSG00000127914	7	Rare Single Gene Mutation	2	0	5	yes	no
ALDH1A3	aldehyde dehydrogenase 1 family member A3	ENSG00000184254	15	Rare Single Gene Mutation, Syndromic		1	5	yes	yes
ALDH5A1	aldehyde dehydrogenase 5 family, member A1 (succinate-semialdehyde dehydrogenase )	ENSG00000112294	6	Rare Single Gene Mutation, Syndromic	1	0	11	no	yes
AMPD1	Adenosine monophosphate deaminase 1	ENSG00000116748	1	Rare Single Gene Mutation, Genetic Association	2	0	3	no	no
AMT	Aminomethyltransferase	ENSG00000145020	3	Rare Single Gene Mutation	2	0	1	no	no
ANK2	Ankyrin 2, neuronal	ENSG00000145362	4	Rare Single Gene Mutation	1	0	18	yes	no
ANK3	ankyrin 3	ENSG00000151150	10	Rare Single Gene Mutation, Genetic Association	1	0	26	yes	yes
ANKRD11	ankyrin repeat domain 11	ENSG00000167522	16	Rare Single Gene Mutation, Syndromic	1	0	46	no	no
ANKS1B	ankyrin repeat and sterile alpha motif domain containing 1B	ENSG00000185046	12	Rare Single Gene Mutation, Syndromic	3	1	4	yes	yes
ANXA1	Annexin A1	ENSG00000135046	9	Rare Single Gene Mutation	2	0	2	no	no
AP1S2	adaptor related protein complex 1 sigma 2 subunit	ENSG00000182287	X	Rare Single Gene Mutation, Syndromic		1	5	no	no
APBA2	amyloid beta (A4) precursor protein-binding, family A, member 2	ENSG00000034053	15	Rare Single Gene Mutation	3	0	7	yes	yes
APBB1	amyloid beta precursor protein binding family B member 1	ENSG00000166313	11	Rare Single Gene Mutation, Functional	2	0	3	no	no
APH1A	APH1A gamma secretase subunit	ENSG00000117362	1	Rare Single Gene Mutation	2	0	3	no	no
ARHGAP11B	Rho GTPase activating protein 11B	ENSG00000285077	15	Rare Single Gene Mutation	3	0	3	no	no
ARHGAP32	Rho GTPase activating protein 32	ENSG00000134909	11	Rare Single Gene Mutation, Functional	3	0	7	yes	no
AGAP5	ArfGAP with GTPase domain, ankyrin repeat and PH domain 5	ENSG00000172650	10	Rare Single Gene Mutation	3	0	1	no	no
AGO2	argonaute RISC catalytic component 2	ENSG00000123908	8	Syndromic	2	0	1	yes	no
AHNAK	AHNAKnucleoprotein	ENSG00000124942	11	Rare Single Gene Mutation	2	0	4	yes	yes
AP2S1	adaptor related protein complex 2 subunit sigma 1	ENSG00000042753	19	Rare Single Gene Mutation	1	0	2	no	no
ARHGAP5	Rho GTPase activating protein 5	ENSG00000100852	14	Rare Single Gene Mutation	3	0	4	no	no
ARHGEF10	Rho guanine nucleotide exchange factor 10	ENSG00000104728	8	Rare Single Gene Mutation, Functional	3	0	4	yes	no
ARHGEF9	Cdc42 guanine nucleotide exchange factor (GEF) 9	ENSG00000131089	X	Rare Single Gene Mutation, Syndromic	1	0	11	no	no
ARID1B	AT-rich interaction domain 1B	ENSG00000049618	6	Rare Single Gene Mutation, Syndromic	1	0	50	yes	no
ARID2	AT-rich interaction domain 2	ENSG00000189079	12	Rare Single Gene Mutation, Syndromic	3	1	9	yes	no
ARNT2	aryl-hydrocarbon receptor nuclear translocator 2	ENSG00000172379	15	Rare Single Gene Mutation, Syndromic, Genetic Association	3	0	11	yes	yes
ARX	aristaless related homeobox	ENSG00000004848	X	Rare Single Gene Mutation, Syndromic	1	0	18	no	no
ASAP2	ArfGAP with SH3 domain, ankyrin repeat and PH domain 2	ENSG00000151693	2	Rare Single Gene Mutation	2	0	3	yes	yes
ASB14	ankyrin repeat and SOCS box containing 14	ENSG00000239388	3	Rare Single Gene Mutation	3	0	4	no	no
ASH1L	Ash1 (absent, small, or homeotic)-like (Drosophila)	ENSG00000116539	1	Rare Single Gene Mutation, Syndromic	1	0	18	yes	no
ASMT	acetylserotonin O-methyltransferase	ENSG00000196433	X,Y	Rare Single Gene Mutation, Genetic Association	3	0	9	no	no
ASPM	abnormal spindle microtubule assembly	ENSG00000066279	1	Rare Single Gene Mutation, Syndromic, Functional	2	0	8	no	no
ASTN2	astrotactin 2	ENSG00000148219	9	Rare Single Gene Mutation, Genetic Association	2	0	14	yes	yes
ASXL3	Additional sex combs like 3 (Drosophila)	ENSG00000141431	18	Rare Single Gene Mutation, Syndromic	1	0	27	no	yes
ATP10A	Probable phospholipid-transporting ATPase VA	ENSG00000206190	15	Rare Single Gene Mutation, Genetic Association, Functional	2	0	9	yes	yes
ATP1A1	ATPase Na+/K+ transporting subunit alpha 1	ENSG00000163399	1	Rare Single Gene Mutation, Syndromic	3	1	5	no	no
ATP1A3	ATPase Na+/K+ transporting subunit alpha 3	ENSG00000105409	19	Rare Single Gene Mutation, Syndromic, Functional	3	1	14	yes	yes
ATP2B2	ATPase, Ca++ transporting, plasma membrane 2	ENSG00000157087	3	Rare Single Gene Mutation, Genetic Association	2	0	9	yes	yes
ATP6V0A2	ATPase H+ transporting V0 subunit a2	ENSG00000185344	12	Rare Single Gene Mutation	3	0	3	yes	no
ATRX	alpha thalassemia/mental retardation syndrome X-linked	ENSG00000085224	X	Rare Single Gene Mutation, Syndromic	1	0	23	no	no
AUTS2	autism susceptibility candidate 2	ENSG00000158321	7	Rare Single Gene Mutation, Syndromic, Genetic Association, Functional	1	0	41	yes	yes
AVPR1A	arginine vasopressin receptor 1A	ENSG00000166148	12	Rare Single Gene Mutation, Genetic Association	2	0	23	no	yes
AZGP1	alpha-2-glycoprotein 1, zinc-binding	ENSG00000160862	7	Rare Single Gene Mutation	3	0	3	no	no
BAZ2B	bromodomain adjacent to zinc finger domain 2B	ENSG00000123636	2	Rare Single Gene Mutation	1	0	6	yes	no
BBS4	Bardet-Biedl syndrome 4	ENSG00000140463	15	Rare Single Gene Mutation, Syndromic	3	0	5	no	no
BCAS1	breast carcinoma amplified sequence 1	ENSG00000064787	20	Rare Single Gene Mutation	3	0	4	no	no
BCKDK	Branched chain ketoacid dehydrogenase kinase	ENSG00000103507	16	Rare Single Gene Mutation	1	0	4	no	no
BCL11A	B-cell CLL/lymphoma 11A (zinc finger protein)	ENSG00000119866	2	Rare Single Gene Mutation, Syndromic	1	0	20	yes	no
BCORL1	BCL6 corepressor like 1	ENSG00000085185	X	Rare Single Gene Mutation, Syndromic		1	4	yes	no
BIRC6	Baculoviral IAP repeat containing 6	ENSG00000115760	2	Rare Single Gene Mutation	3	0	10	yes	no
ADORA2A	adenosine A2a receptor	ENSG00000128271	22	Genetic Association	3	0	7	no	no
ADRB2	adrenergic, beta-2-, receptor, surface	ENSG00000169252	5	Genetic Association	3	0	10	no	yes
ALG6	ALG6, alpha-1,3-glucosyltransferase	ENSG00000088035	1	Syndromic		1	1	no	no
AR	androgen receptor	ENSG00000169083	X	Genetic Association	3	0	6	no	no
AVPR1B	arginine vasopressin receptor 1B	ENSG00000198049	1	Genetic Association, Functional	3	0	8	yes	yes
BRAF	v-raf murine sarcoma viral oncogene homolog B	ENSG00000157764	7	Rare Single Gene Mutation, Syndromic	1	0	10	no	no
BRCA2	breast cancer 2, early onset	ENSG00000139618	13	Rare Single Gene Mutation	3	0	5	yes	no
BRD4	bromodomain containing 4	ENSG00000141867	19	Rare Single Gene Mutation, Syndromic	3	0	4	no	no
BRSK2	BR serine/threonine kinase 2	ENSG00000174672	11	Rare Single Gene Mutation, Syndromic	1	0	4	yes	yes
BRWD3	bromodomain and WD repeat domain containing 3	ENSG00000165288	X	Syndromic		1	3	no	no
BICRA	BRD4 interacting chromatin remodeling complex associated protein	ENSG00000063169	19	Syndromic	2	0	1	yes	no
BICDL1	BICD family like cargo adaptor 1	ENSG00000135127	12	Genetic Association	3	0	2	yes	no
BRINP3	BMP/retinoic acid inducible neural specific 3	ENSG00000162670	1	Rare Single Gene Mutation, Functional	3	0	2	no	yes
BST1	bone marrow stromal cell antigen 1	ENSG00000109743	4	Genetic Association, Functional	3	0	5	yes	no
BTAF1	RNA polymerase II, B-TFIID transcription factor-associated, 170kDa (Mot1 homolog, S. cerevisiae)	ENSG00000095564	10	Rare Single Gene Mutation	2	0	7	no	no
BTRC	beta-transducin repeat containing E3 ubiquitin protein ligase	ENSG00000166167	10	Rare Single Gene Mutation	3	0	2	yes	no
C12orf57	Chromosome 12 open reading frame 57	ENSG00000111678	12	Rare Single Gene Mutation, Syndromic		1	11	no	no
C15orf62	chromosome 15 open reading frame 62	ENSG00000188277	15	Rare Single Gene Mutation	3	0	2	no	no
C4B	complement component 4B	ENSG00000203710	6	Rare Single Gene Mutation, Genetic Association, Functional	3	0	6	yes	no
CA6	carbonic anhydrase VI	ENSG00000131686	1	Rare Single Gene Mutation	3	0	6	no	no
CACNA1A	Calcium channel, voltage-dependent, P/Q type, alpha 1A subunit	ENSG00000141837	19	Rare Single Gene Mutation, Genetic Association	1	1	17	yes	yes
CACNA1B	calcium voltage-gated channel subunit alpha1 B	ENSG00000148408	9	Rare Single Gene Mutation, Syndromic, Genetic Association	3	0	9	yes	yes
CACNA1C	calcium channel, voltage-dependent, L type, alpha 1C subunit	ENSG00000151067	12	Rare Single Gene Mutation, Syndromic, Genetic Association, Functional	1	0	47	yes	yes
CACNA1D	calcium channel, voltage-dependent, L type, alpha 1D	ENSG00000157388	3	Rare Single Gene Mutation, Syndromic, Genetic Association, Functional	2	0	21	yes	yes
CACNA1E	calcium voltage-gated channel subunit alpha1 E	ENSG00000198216	1	Rare Single Gene Mutation	1	0	13	yes	yes
CACNA1F	calcium channel, voltage-dependent, alpha 1F	ENSG00000102001	X	Rare Single Gene Mutation, Genetic Association	3	0	8	no	no
CACNA1G	calcium channel, voltage-dependent, T type, alpha 1G subunit	ENSG00000006283	17	Rare Single Gene Mutation, Syndromic, Genetic Association	3	0	20	yes	yes
CACNA1H	calcium channel, voltage-dependent, alpha 1H subunit	ENSG00000196557	16	Rare Single Gene Mutation	2	0	27	no	no
CACNA1I	Calcium channel, voltage-dependent, T type, alpha 1I subunit	ENSG00000100346	22	Rare Single Gene Mutation, Genetic Association	3	0	7	no	yes
CACNA2D1	calcium voltage-gated channel auxiliary subunit alpha2delta 1	ENSG00000153956	7	Rare Single Gene Mutation	3	0	3	yes	no
CACNA2D3	Calcium channel, voltage-dependent, alpha 2/delta subunit 3	ENSG00000157445	3	Rare Single Gene Mutation	1	0	8	yes	yes
CACNB2	Calcium channel, voltage-dependent, beta 2 subunit	ENSG00000165995	10	Rare Single Gene Mutation, Genetic Association	2	0	6	yes	yes
CADM1	cell adhesion molecule 1	ENSG00000182985	11	Rare Single Gene Mutation	3	0	9	yes	yes
CADM2	Cell adhesion molecule 2	ENSG00000175161	3	Rare Single Gene Mutation, Genetic Association	3	0	4	yes	no
CADPS	calcium dependent secretion activator	ENSG00000163618	3	Rare Single Gene Mutation, Genetic Association	3	0	3	no	no
CADPS2	Ca2+-dependent activator protein for secretion 2	ENSG00000081803	7	Rare Single Gene Mutation, Functional	3	0	12	yes	yes
CAMK2A	calcium/calmodulin dependent protein kinase II alpha	ENSG00000070808	5	Rare Single Gene Mutation, Syndromic, Genetic Association, Functional	3	1	8	yes	no
CAMK2B	calcium/calmodulin dependent protein kinase II beta	ENSG00000058404	7	Rare Single Gene Mutation, Syndromic		1	6	yes	yes
CAPN12	Calpain 12	ENSG00000182472	19	Rare Single Gene Mutation	3	0	6	yes	no
CAPRIN1	Cell cycle associated protein 1	ENSG00000135387	11	Rare Single Gene Mutation, Functional	1	0	4	no	no
CARD11	caspase recruitment domain family member 11	ENSG00000198286	7	Rare Single Gene Mutation	3	0	1	yes	no
CASC4	cancer susceptibility candidate 4	ENSG00000166734	15	Rare Single Gene Mutation	3	0	4	yes	no
CASK	calcium/calmodulin dependent serine protein kinase	ENSG00000147044	X	Rare Single Gene Mutation, Syndromic	1	0	18	yes	no
CASZ1	castor zinc finger 1	ENSG00000130940	1	Rare Single Gene Mutation	1	0	5	no	yes
CC2D1A	Coiled-coil and C2 domain containing 1A	ENSG00000132024	19	Rare Single Gene Mutation, Functional	2	0	13	no	no
CCDC88C	Coiled-coil domain containing 88C	ENSG00000015133	14	Rare Single Gene Mutation	3	0	6	no	no
CCDC91	coiled-coil domain containing 91	ENSG00000123106	12	Rare Single Gene Mutation	3	0	4	no	no
CCIN	calicin	ENSG00000185972	9	Rare Single Gene Mutation	3	0	2	no	no
CCNG1	cyclin G1	ENSG00000113328	5	Rare Single Gene Mutation	2	0	1	no	no
CCNK	cyclin K	ENSG00000090061	14	Rare Single Gene Mutation, Syndromic		1	3	yes	no
CCSER1	coiled-coil serine rich protein 1	ENSG00000184305	4	Rare Single Gene Mutation	3	0	2	yes	yes
CCT4	Chaperonin containing TCP1, subunit 4 (delta)	ENSG00000115484	2	Rare Single Gene Mutation	2	0	3	yes	no
CD276	CD276molecule	ENSG00000103855	15	Rare Single Gene Mutation	3	0	2	no	no
CD38	CD38 molecule	ENSG00000004468	4	Rare Single Gene Mutation, Genetic Association, Functional	3	0	9	no	yes
CDC42BPB	CDC42 binding protein kinase beta (DMPK-like)	ENSG00000198752	14	Rare Single Gene Mutation, Syndromic	2	0	8	yes	no
CDH10	cadherin 10, type 2 (T2-cadherin)	ENSG00000040731	5	Rare Single Gene Mutation, Genetic Association	3	0	10	no	no
CDH11	cadherin 11	ENSG00000140937	16	Rare Single Gene Mutation	3	0	4	no	yes
CDH13	cadherin 13	ENSG00000140945	16	Rare Single Gene Mutation	2	0	3	no	yes
CDH8	cadherin 8, type 2	ENSG00000150394	16	Rare Single Gene Mutation	3	0	10	no	yes
CDH9	cadherin 9, type 2 (T1-cadherin)	ENSG00000113100	5	Rare Single Gene Mutation, Genetic Association	3	0	7	no	no
CDK13	cyclin dependent kinase 13	ENSG00000065883	7	Rare Single Gene Mutation, Syndromic		1	11	yes	no
CDK8	cyclin dependent kinase 8	ENSG00000132964	13	Syndromic		1	2	no	no
CDKL5	cyclin-dependent kinase-like 5	ENSG00000008086	X	Rare Single Gene Mutation, Syndromic	1	0	37	no	no
CECR2	CECR2, histone acetyl-lysine reader	ENSG00000099954	22	Rare Single Gene Mutation	3	0	2	no	no
CELF4	CUGBP, Elav-like family member 4	ENSG00000101489	18	Rare Single Gene Mutation, Functional	1	0	11	yes	yes
CELF6	CUGBP, Elav-like family member 6	ENSG00000140488	15	Rare Single Gene Mutation, Genetic Association	3	0	4	no	no
CEP135	centrosomal protein 135	ENSG00000174799	4	Rare Single Gene Mutation, Syndromic	2	0	6	no	no
CEP290	Centrosomal protein 290kDa	ENSG00000198707	12	Rare Single Gene Mutation, Syndromic	3	1	8	yes	no
CEP41	testis specific, 14	ENSG00000106477	7	Rare Single Gene Mutation, Syndromic	2	0	5	yes	no
CGNL1	Cingulin-like 1	ENSG00000128849	15	Rare Single Gene Mutation	2	0	4	yes	yes
CHAMP1	chromosome alignment maintaining phosphoprotein 1	ENSG00000198824	13	Rare Single Gene Mutation, Syndromic	1	0	6	no	no
CHD1	chromodomain helicase DNA binding protein 1	ENSG00000153922	5	Rare Single Gene Mutation	3	1	4	no	no
CACNB1	calcium voltage-gated channel auxiliary subunit beta 1	ENSG00000067191	17	Rare Single Gene Mutation	3	0	1	no	no
CDON	cell adhesion associated, oncogene regulated	ENSG00000064309	11	Rare Single Gene Mutation	3	0	1	yes	no
CHD2	Chromodomain helicase DNA binding protein 2	ENSG00000173575	15	Rare Single Gene Mutation, Syndromic	1	0	41	no	no
CHD3	chromodomain helicase DNA binding protein 3	ENSG00000170004	17	Rare Single Gene Mutation, Syndromic	1	0	7	no	yes
CHD7	chromodomain helicase DNA binding protein 7	ENSG00000171316	8	Rare Single Gene Mutation, Syndromic	1	0	29	yes	no
CHD8	chromodomain helicase DNA binding protein 8	ENSG00000100888	14	Rare Single Gene Mutation, Syndromic, Functional	1	0	61	no	no
CHKB	Choline kinase beta	ENSG00000100288	22	Rare Single Gene Mutation, Syndromic		1	4	no	no
CHMP1A	charged multivesicular body protein 1A	ENSG00000131165	16	Rare Single Gene Mutation, Syndromic	2	0	5	no	no
CHRM3	cholinergic receptor muscarinic 3	ENSG00000133019	1	Rare Single Gene Mutation, Genetic Association	3	0	6	yes	yes
CHRNA7	cholinergic receptor, nicotinic, alpha 7	ENSG00000175344	15	Rare Single Gene Mutation	2	0	13	no	yes
CHRNB3	cholinergic receptor nicotinic beta 3 subunit	ENSG00000147432	8	Rare Single Gene Mutation	3	0	3	no	no
CIB2	Calcium and integrin binding family member 2	ENSG00000136425	15	Rare Single Gene Mutation	2	0	1	no	no
CIC	capicua transcriptional repressor	ENSG00000079432	19	Rare Single Gene Mutation, Functional	1	0	6	no	no
CLASP1	cytoplasmic linker associated protein 1	ENSG00000074054	2	Rare Single Gene Mutation	2	0	3	yes	no
CLCN4	chloride voltage-gated channel 4	ENSG00000073464	X	Rare Single Gene Mutation, Syndromic	3	1	5	no	no
CLN8	Ceroid-lipofuscinosis, neuronal 8 (epilepsy, progressive with mental retardation)	ENSG00000182372	8	Rare Single Gene Mutation, Syndromic	3	0	3	yes	no
CLTCL1	clathrin, heavy chain-like 1	ENSG00000070371	22	Rare Single Gene Mutation	3	0	6	no	yes
CMIP	c-Maf inducing protein	ENSG00000153815	16	Rare Single Gene Mutation, Genetic Association	3	0	6	no	no
CMPK2	cytidine/uridine monophosphate kinase 2	ENSG00000134326	2	Rare Single Gene Mutation	3	0	2	no	yes
CNGB3	cyclic nucleotide gated channel beta 3	ENSG00000170289	8	Rare Single Gene Mutation	3	0	3	yes	no
CNKSR2	connector enhancer of kinase suppressor of Ras 2	ENSG00000149970	X	Rare Single Gene Mutation, Syndromic	2	1	7	yes	no
CNOT3	CCR4-NOT transcription complex subunit 3	ENSG00000088038	19	Rare Single Gene Mutation, Syndromic	1	0	8	no	no
CNR1	cannabinoid receptor 1 (brain)	ENSG00000118432	6	Rare Single Gene Mutation, Genetic Association	2	0	7	no	yes
CNTN3	contactin 3	ENSG00000113805	3	Rare Single Gene Mutation	3	0	5	no	no
CNTN4	contactin 4	ENSG00000144619	3	Rare Single Gene Mutation, Syndromic, Genetic Association	2	0	22	yes	yes
CNTN5	Contactin 5	ENSG00000149972	11	Rare Single Gene Mutation, Genetic Association	2	0	9	yes	yes
CNTN6	Contactin 6	ENSG00000134115	3	Rare Single Gene Mutation, Genetic Association	2	0	14	yes	no
CNTNAP2	contactin associated protein-like 2	ENSG00000174469	7	Rare Single Gene Mutation, Syndromic, Genetic Association	2	1	68	yes	no
CAMK4	Calcium/calmodulin-dependent protein kinase IV	ENSG00000152495	5	Genetic Association	3	0	1	no	yes
CD99L2	CD99 molecule like 2	ENSG00000102181	X	Genetic Association	3	0	1	no	no
CDH22	cadherin-like 22	ENSG00000149654	20	Genetic Association	3	0	4	yes	yes
CHM	CHMRab escort protein	ENSG00000188419	X	Rare Single Gene Mutation	3	0	6	no	no
CNOT1	CCR4-NOT transcription complex subunit 1	ENSG00000125107	16	Rare Single Gene Mutation, Syndromic	2	0	5	no	no
CNTNAP3	contactin associated protein-like 3	ENSG00000106714	9	Rare Single Gene Mutation, Functional	2	0	5	no	no
CNTNAP4	Contactin associated protein-like 4	ENSG00000152910	16	Rare Single Gene Mutation, Functional	2	0	11	no	no
CNTNAP5	contactin associated protein-like 5	ENSG00000155052	2	Rare Single Gene Mutation, Genetic Association	3	0	13	yes	yes
COL28A1	collagen type XXVIII alpha 1 chain	ENSG00000215018	7	Rare Single Gene Mutation	3	0	3	yes	no
CORO1A	coronin 1A	ENSG00000102879	16	Rare Single Gene Mutation	1	0	1	no	no
CPT2	carnitine palmitoyltransferase 2	ENSG00000157184	1	Rare Single Gene Mutation	3	0	2	no	no
CPZ	carboxypeptidase Z	ENSG00000109625	4	Rare Single Gene Mutation	3	0	3	yes	yes
CREBBP	CREB binding protein	ENSG00000005339	16	Rare Single Gene Mutation, Syndromic, Genetic Association	1	0	30	no	no
CLIP2	CAP-Gly domain containing linker protein 2	ENSG00000106665	7	Genetic Association	3	0	1	yes	no
CPEB4	cytoplasmic polyadenylation element binding protein 4	ENSG00000113742	5	Functional	2	0	1	yes	no
CSDE1	cold shock domain containing E1	ENSG00000009307	1	Rare Single Gene Mutation, Syndromic	1	0	2	no	no
CSMD1	CUB and Sushi multiple domains 1	ENSG00000183117	8	Rare Single Gene Mutation, Genetic Association	3	0	13	yes	yes
CSNK1E	casein kinase 1 epsilon	ENSG00000213923	22	Rare Single Gene Mutation, Functional	3	0	5	no	no
CSNK1G1	casein kinase 1 gamma 1	ENSG00000169118	15	Rare Single Gene Mutation, Syndromic	3	0	2	yes	no
CSNK2A1	casein kinase 2 alpha 1	ENSG00000101266	20	Rare Single Gene Mutation, Syndromic	1	0	12	yes	no
CTCF	CCCTC-binding factor	ENSG00000102974	16	Rare Single Gene Mutation, Syndromic, Functional	1	0	17	no	no
CTNNA2	catenin alpha 2	ENSG00000066032	2	Syndromic		1	1	yes	yes
CTNNA3	catenin (cadherin-associated protein), alpha 3	ENSG00000183230	10	Rare Single Gene Mutation, Genetic Association	3	0	16	yes	no
CTNNB1	catenin beta 1	ENSG00000168036	3	Rare Single Gene Mutation, Syndromic	1	0	23	yes	no
CTNND2	Catenin (cadherin-associated protein), delta 2	ENSG00000169862	5	Rare Single Gene Mutation	2	0	6	yes	yes
CTTNBP2	cortactin binding protein 2	ENSG00000077063	7	Rare Single Gene Mutation, Syndromic, Functional	2	0	10	yes	no
CUL3	Cullin 3	ENSG00000036257	2	Rare Single Gene Mutation, Genetic Association	1	0	23	no	no
CUL7	Cullin 7	ENSG00000044090	6	Rare Single Gene Mutation	2	0	6	no	no
CUX1	cut like homeobox 1	ENSG00000257923	7	Rare Single Gene Mutation, Functional	2	0	6	yes	yes
CUX2	cut like homeobox 2	ENSG00000111249	12	Rare Single Gene Mutation, Syndromic	3	1	8	yes	yes
CX3CR1	Chemokine (C-X3-C motif) receptor 1	ENSG00000168329	3	Rare Single Gene Mutation, Functional	3	0	3	no	no
CYFIP1	cytoplasmic FMR1 interacting protein 1	ENSG00000273749	15	Rare Single Gene Mutation, Genetic Association, Functional	2	0	17	yes	yes
CYLC2	cylicin, basic protein of sperm head cytoskeleton 2	ENSG00000155833	9	Rare Single Gene Mutation	3	0	3	no	no
CYP27A1	cytochrome P450 family 27 subfamily A member 1	ENSG00000135929	2	Rare Single Gene Mutation, Syndromic		1	4	no	yes
DAGLA	diacylglycerol lipase alpha	ENSG00000134780	11	Rare Single Gene Mutation, Functional	3	0	5	yes	no
DAPP1	Dual adaptor of phosphotyrosine and 3-phosphoinositides	ENSG00000070190	4	Rare Single Gene Mutation	2	0	2	no	no
DDX3X	DEAD (Asp-Glu-Ala-Asp) box helicase 3, X-linked	ENSG00000215301	X	Rare Single Gene Mutation, Syndromic	1	0	24	no	no
DDX53	DEAD (Asp-Glu-Ala-Asp) box polypeptide 53	ENSG00000184735	X	Rare Single Gene Mutation	3	0	3	no	no
DEAF1	DEAF1 transcription factor	ENSG00000177030	11	Rare Single Gene Mutation, Syndromic	1	0	19	yes	no
DENR	density-regulated protein	ENSG00000139726	12	Rare Single Gene Mutation	2	0	3	no	no
DEPDC5	DEP domain containing 5	ENSG00000100150	22	Rare Single Gene Mutation, Syndromic		1	13	no	no
DHCR7	7-dehydrocholesterol reductase	ENSG00000172893	11	Rare Single Gene Mutation, Syndromic	1	0	17	no	no
DHX30	DExH-box helicase 30	ENSG00000132153	3	Rare Single Gene Mutation, Syndromic		1	2	yes	no
DIP2A	DIP2 disco-interacting protein 2 homolog A (Drosophila)	ENSG00000160305	21	Rare Single Gene Mutation, Functional	1	0	9	no	no
DIP2C	disco interacting protein 2 homolog C	ENSG00000151240	10	Rare Single Gene Mutation	2	0	3	yes	yes
DISC1	disrupted in schizophrenia 1	ENSG00000162946	1	Rare Single Gene Mutation, Syndromic, Genetic Association	2	0	34	yes	no
DIPK2A	divergent protein kinase domain 2A	ENSG00000181744	3	Rare Single Gene Mutation	3	0	3	no	no
DDHD2	DDHD domain containing 2	ENSG00000085788	8	Rare Single Gene Mutation, Genetic Association, Functional	2	0	4	yes	yes
DIXDC1	DIX domain containing 1	ENSG00000150764	11	Rare Single Gene Mutation, Functional	3	0	4	no	yes
DLG1	discs large MAGUK scaffold protein 1	ENSG00000075711	3	Rare Single Gene Mutation	3	0	4	yes	no
DLG2	discs large MAGUK scaffold protein 2	ENSG00000150672	11	Rare Single Gene Mutation	2	0	2	yes	no
DLG4	discs large MAGUK scaffold protein 4	ENSG00000132535	17	Rare Single Gene Mutation, Syndromic, Functional	1	0	12	no	no
DLGAP1	DLG associated protein 1	ENSG00000170579	18	Rare Single Gene Mutation, Functional	2	0	9	yes	yes
DLGAP2	discs, large (Drosophila) homolog-associated protein 2	ENSG00000198010	8	Rare Single Gene Mutation	3	0	14	yes	yes
DLGAP3	DLG associated protein 3	ENSG00000116544	1	Rare Single Gene Mutation, Genetic Association, Functional	3	0	10	no	yes
DLL1	delta like canonical Notch ligand 1	ENSG00000198719	6	Rare Single Gene Mutation, Syndromic	3	1	2	no	yes
DLX3	distal-less homeobox 3	ENSG00000064195	17	Rare Single Gene Mutation	2	0	3	no	yes
DLX6	distal-less homeobox 6	ENSG00000006377	7	Rare Single Gene Mutation	3	0	9	no	yes
DMD	dystrophin (muscular dystrophy, Duchenne and Becker types)	ENSG00000198947	X	Rare Single Gene Mutation, Syndromic, Genetic Association		1	38	yes	no
DMPK	dystrophia myotonica-protein kinase	ENSG00000104936	19	Rare Single Gene Mutation, Syndromic	1	0	9	no	no
DMWD	DM1 locus, WD repeat containing	ENSG00000185800	19	Rare Single Gene Mutation	3	0	2	no	no
DMXL2	Dmx-like 2	ENSG00000104093	15	Rare Single Gene Mutation	3	0	6	no	no
DNAH10	Dynein, axonemal, heavy chain 10	ENSG00000197653	12	Rare Single Gene Mutation	3	0	7	yes	yes
DNAH17	dynein axonemal heavy chain 17	ENSG00000187775	17	Rare Single Gene Mutation	3	0	6	yes	no
DNAH3	dynein axonemal heavy chain 3	ENSG00000158486	16	Rare Single Gene Mutation	3	0	5	no	no
DNER	Delta/notch-like EGF repeat containing	ENSG00000187957	2	Rare Single Gene Mutation, Genetic Association	3	0	3	yes	yes
DNMT3A	DNA (cytosine-5-)-methyltransferase 3 alpha	ENSG00000119772	2	Rare Single Gene Mutation, Syndromic, Genetic Association	1	0	18	yes	no
DOCK1	Dedicator of cytokinesis 1	ENSG00000150760	10	Rare Single Gene Mutation	3	0	3	yes	no
DOCK4	Dedicator of cytokinesis 4	ENSG00000128512	7	Rare Single Gene Mutation, Genetic Association, Functional	3	0	9	yes	no
DOCK8	dedicator of cytokinesis 8	ENSG00000107099	9	Rare Single Gene Mutation	2	0	10	yes	yes
DOLK	dolichol kinase	ENSG00000175283	9	Syndromic		1	2	no	no
DPP10	Dipeptidyl-peptidase 10	ENSG00000175497	2	Rare Single Gene Mutation	2	0	11	yes	yes
DPP3	dipeptidyl peptidase 3	ENSG00000254986	11	Rare Single Gene Mutation	3	0	3	no	no
DPP4	Dipeptidyl-peptidase 4	ENSG00000197635	2	Rare Single Gene Mutation, Genetic Association	3	0	6	no	yes
DPP6	dipeptidyl-peptidase 6	ENSG00000130226	7	Rare Single Gene Mutation, Genetic Association, Functional	3	0	25	yes	yes
DPYD	dihydropyrimidine dehydrogenase	ENSG00000188641	1	Rare Single Gene Mutation, Syndromic, Genetic Association	3	0	13	yes	no
DPYSL2	dihydropyrimidinase like 2	ENSG00000092964	8	Rare Single Gene Mutation, Genetic Association, Functional	1	0	14	no	yes
DPYSL3	dihydropyrimidinase like 3	ENSG00000113657	5	Rare Single Gene Mutation	3	0	2	no	yes
DRD2	Dopamine receptor D2	ENSG00000149295	11	Rare Single Gene Mutation, Genetic Association	3	0	6	yes	yes
DRD3	dopamine receptor D3	ENSG00000151577	3	Rare Single Gene Mutation, Genetic Association	3	0	8	yes	no
DSCAM	Down syndrome cell adhesion molecule	ENSG00000171587	21	Rare Single Gene Mutation, Genetic Association	1	0	11	yes	yes
DST	Dystonin	ENSG00000151914	6	Rare Single Gene Mutation	3	0	7	yes	yes
DUSP15	dual specificity phosphatase 15	ENSG00000149599	20	Rare Single Gene Mutation, Genetic Association	3	0	4	no	yes
DVL3	Dishevelled segment polarity protein 3	ENSG00000161202	3	Rare Single Gene Mutation, Functional	3	0	3	no	no
DYDC1	DPY30 domain containing 1	ENSG00000170788	10	Rare Single Gene Mutation	3	0	2	no	yes
DYDC2	DPY30 domain containing 2	ENSG00000133665	10		3	0	1	no	yes
DYNC1H1	dynein cytoplasmic 1 heavy chain 1	ENSG00000197102	14	Rare Single Gene Mutation, Syndromic	1	0	17	no	no
DYRK1A	Dual-specificity tyrosine-(Y)-phosphorylation regulated kinase 1A	ENSG00000157540	21	Rare Single Gene Mutation, Syndromic, Functional	1	0	49	yes	no
EBF3	early B-cell factor 3	ENSG00000108001	10	Rare Single Gene Mutation, Syndromic	1	0	9	yes	yes
EEF1A2	Eukaryotic translation elongation factor 1 alpha 2	ENSG00000101210	20	Rare Single Gene Mutation, Syndromic		1	12	no	yes
EFR3A	EFR3 homolog A (S. cerevisiae)	ENSG00000132294	8	Rare Single Gene Mutation	2	0	5	no	no
EGR3	early growth response 3	ENSG00000179388	8	Rare Single Gene Mutation	3	0	2	no	yes
EHMT1	Euchromatic histone-lysine N-methyltransferase 1	ENSG00000181090	9	Rare Single Gene Mutation, Syndromic, Functional	1	0	27	yes	no
CYP11B1	cytochrome P450, family 11, subfamily B, polypeptide 1	ENSG00000160882	8	Syndromic	3	0	4	no	no
DCC	DCCnetrin 1 receptor	ENSG00000187323	18	Genetic Association	2	0	3	yes	yes
DDC	dopa decarboxylase	ENSG00000132437	7	Genetic Association	3	0	2	no	no
DLX2	distal-less homeobox 2	ENSG00000115844	2	Genetic Association	3	0	11	no	yes
DRD1	Dopamine receptor D1	ENSG00000184845	5	Genetic Association, Functional	3	0	4	yes	yes
EIF3G	eukaryotic translation initiation factor 3 subunit G	ENSG00000130811	19	Rare Single Gene Mutation	1	0	4	yes	no
EIF4E	eukaryotic translation initiation factor 4E	ENSG00000151247	4	Rare Single Gene Mutation, Genetic Association	3	0	12	no	no
EIF4G1	eukaryotic translation initiation factor 4 gamma 1	ENSG00000114867	3	Rare Single Gene Mutation, Functional	3	0	2	yes	no
ELAVL2	ELAV like neuron-specific RNA binding protein 2	ENSG00000107105	9	Rare Single Gene Mutation, Genetic Association, Functional	3	0	6	no	yes
ELAVL3	ELAV like neuron-specific RNA binding protein 3	ENSG00000196361	19	Rare Single Gene Mutation	1	0	4	no	yes
ELP4	Elongator acetyltransferase complex subunit 4	ENSG00000109911	11	Rare Single Gene Mutation, Genetic Association	2	0	7	no	no
EN2	engrailed homolog 2	ENSG00000164778	7	Rare Single Gene Mutation, Genetic Association, Functional	3	0	23	no	no
EP300	E1A binding protein p300	ENSG00000100393	22	Rare Single Gene Mutation, Syndromic	1	0	17	no	no
EMSY	EMSY, BRCA2 interacting transcriptional repressor	ENSG00000158636	11	Rare Single Gene Mutation, Functional	2	0	4	no	no
EP400	E1A binding protein p400	ENSG00000183495	12	Rare Single Gene Mutation	2	0	6	yes	no
EPC2	Enhancer of polycomb homolog 2 (Drosophila)	ENSG00000135999	2	Rare Single Gene Mutation	3	0	4	yes	no
EPHB2	EPH receptor B2	ENSG00000133216	1	Rare Single Gene Mutation	3	0	5	yes	no
EPPK1	epiplakin 1	ENSG00000261150	8	Rare Single Gene Mutation	3	0	5	yes	no
ERMN	ermin	ENSG00000136541	2	Rare Single Gene Mutation	3	0	1	no	no
ESR2	estrogen receptor 2 (ER beta)	ENSG00000140009	14	Rare Single Gene Mutation, Syndromic, Genetic Association	3	0	9	yes	yes
ESRRB	estrogen-related receptor beta	ENSG00000119715	14	Rare Single Gene Mutation, Genetic Association	3	0	7	yes	yes
ETFB	Electron-transfer-flavoprotein, beta polypeptide	ENSG00000105379	19	Rare Single Gene Mutation	2	0	4	no	no
EXOC3	exocyst complex component 3	ENSG00000180104	5	Rare Single Gene Mutation	3	0	1	no	no
EXOC5	exocyst complex component 5	ENSG00000070367	14	Rare Single Gene Mutation	3	0	2	no	no
EXOC6	exocyst complex component 6	ENSG00000138190	10	Rare Single Gene Mutation	3	0	1	yes	yes
EXOC6B	exocyst complex component 6B	ENSG00000144036	2	Rare Single Gene Mutation	3	0	4	yes	no
EXT1	Exostosin 1	ENSG00000182197	8	Rare Single Gene Mutation, Genetic Association	3	0	6	yes	yes
ERBIN	erbb2 interacting protein	ENSG00000112851	5	Rare Single Gene Mutation	2	0	6	yes	no
FABP5	fatty acid binding protein 5 (psoriasis-associated)	ENSG00000164687	8	Rare Single Gene Mutation, Functional	3	0	7	no	no
FAM47A	family with sequence similarity 47 member A	ENSG00000185448	X	Rare Single Gene Mutation	3	0	1	no	no
FAM92B	Family with sequence similarity 92, member B	ENSG00000153789	16	Rare Single Gene Mutation	2	0	3	no	no
FAM98C	family with sequence similarity 98 member C	ENSG00000130244	19	Rare Single Gene Mutation	3	0	2	no	no
FAN1	FANCD2/FANCI-associated nuclease 1	ENSG00000198690	15	Rare Single Gene Mutation, Genetic Association	3	0	2	yes	no
FAT1	FAT atypical cadherin 1	ENSG00000083857	4	Rare Single Gene Mutation	3	0	6	yes	no
FBN1	Fibrillin 1	ENSG00000166147	15	Rare Single Gene Mutation	2	0	11	no	yes
FBXO11	F-box protein 11	ENSG00000138081	2	Rare Single Gene Mutation, Syndromic	3	1	6	yes	no
FBXO40	F-box protein 40	ENSG00000163833	3	Rare Single Gene Mutation, Genetic Association	3	0	4	no	no
FCRL6	Fc receptor like 6	ENSG00000181036	1	Rare Single Gene Mutation	3	0	4	no	no
FEZF2	FEZ family zinc finger 2	ENSG00000153266	3	Rare Single Gene Mutation, Genetic Association	3	0	9	no	yes
FGA	Fibrinogen alpha chain	ENSG00000171560	4	Rare Single Gene Mutation, Genetic Association	3	0	2	no	no
FHIT	fragile histidine triad gene	ENSG00000189283	3	Rare Single Gene Mutation, Genetic Association	3	0	12	yes	no
FMR1	fragile X mental retardation 1	ENSG00000102081	X	Rare Single Gene Mutation, Syndromic, Genetic Association, Functional	1	0	44	no	no
FOXG1	Forkhead box G1	ENSG00000176165	14	Rare Single Gene Mutation, Syndromic, Genetic Association	1	0	28	no	yes
FOXP1	forkhead box P1	ENSG00000114861	3	Rare Single Gene Mutation, Syndromic, Genetic Association, Functional	1	0	50	yes	yes
FOXP2	forkhead box P2	ENSG00000128573	7	Rare Single Gene Mutation, Genetic Association	1	0	44	no	yes
FRK	fyn-related kinase	ENSG00000111816	6	Rare Single Gene Mutation, Genetic Association	3	0	3	yes	no
FRMPD4	FERM and PDZ domain containing 4	ENSG00000169933	X	Rare Single Gene Mutation, Syndromic		1	6	no	no
GABBR2	gamma-aminobutyric acid type B receptor subunit 2	ENSG00000136928	9	Rare Single Gene Mutation, Syndromic, Functional	3	1	11	yes	yes
GABRA3	Gamma-aminobutyric acid (GABA) A receptor, alpha 3	ENSG00000011677	X	Rare Single Gene Mutation		1	3	yes	no
GABRA4	gamma-aminobutyric acid (GABA) A receptor, alpha 4	ENSG00000109158	4	Rare Single Gene Mutation, Genetic Association, Functional	3	0	7	yes	yes
GABRB3	gamma-aminobutyric acid (GABA) A receptor, beta 3	ENSG00000166206	15	Rare Single Gene Mutation, Genetic Association	1	0	39	yes	no
GABRG3	gamma-aminobutyric acid type A receptor gamma3 subunit	ENSG00000182256	15	Genetic Association	2	0	9	yes	yes
GALNT13	polypeptide N-acetylgalactosaminyltransferase 13	ENSG00000144278	2	Rare Single Gene Mutation	3	0	4	yes	yes
GALNT14	polypeptide N-acetylgalactosaminyltransferase 14	ENSG00000158089	2	Rare Single Gene Mutation, Genetic Association	3	0	5	yes	yes
GALNT8	polypeptide N-acetylgalactosaminyltransferase 8	ENSG00000130035	12	Rare Single Gene Mutation	2	0	2	yes	no
GATM	Glycine amidinotransferase (L-arginine:glycine amidinotransferase)	ENSG00000171766	15	Syndromic		1	2	no	yes
GDA	guanine deaminase	ENSG00000119125	9	Rare Single Gene Mutation, Genetic Association	3	0	2	yes	yes
GGNBP2	gametogenetin binding protein 2	ENSG00000278311	17	Rare Single Gene Mutation	2	0	2	no	no
ELOVL2	ELOVL fatty acid elongase 2	ENSG00000197977	6	Genetic Association	3	0	1	no	yes
ENPP1	ectonucleotide pyrophosphatase/phosphodiesterase 1	ENSG00000197594	6	Rare Single Gene Mutation	3	0	4	yes	no
ERG	ERG, ETS transcription factor	ENSG00000157554	21	Genetic Association	3	0	1	yes	yes
FABP4	fatty acid binding protein 4	ENSG00000170323	8	Rare Single Gene Mutation	3	0	2	no	no
FBRSL1	fibrosin like 1	ENSG00000112787	12	Syndromic		1	1	no	yes
FBXO33	F-box protein 33	ENSG00000165355	14	Genetic Association	3	0	3	no	no
FGF14	fibroblast growth factor 14	ENSG00000102466	13	Rare Single Gene Mutation	3	0	1	yes	yes
FXN	frataxin	ENSG00000165060	9	Rare Single Gene Mutation	3	0	1	yes	no
GABRB2	gamma-aminobutyric acid type A receptor subunit beta2	ENSG00000145864	5	Rare Single Gene Mutation	1	0	2	yes	yes
GALNT2	polypeptide N-acetylgalactosaminyltransferase 2	ENSG00000143641	1	Syndromic		1	2	yes	yes
GAS2	Growth arrest-specific 2	ENSG00000148935	11	Genetic Association	3	0	1	no	yes
GFAP	glial fibrillary acidic protein	ENSG00000131095	17	Rare Single Gene Mutation	1	0	1	no	yes
GIGYF1	GRB10 interacting GYF protein 1	ENSG00000146830	7	Rare Single Gene Mutation	1	0	11	no	no
GIGYF2	GRB10 interacting GYF protein 2	ENSG00000204120	2	Rare Single Gene Mutation	1	0	8	yes	no
GLIS1	GLIS family zinc finger 1	ENSG00000174332	1	Rare Single Gene Mutation, Genetic Association	3	0	2	yes	no
GLO1	glyoxalase I	ENSG00000124767	6	Rare Single Gene Mutation, Genetic Association	3	0	10	no	no
GLRA2	glycine receptor, alpha 2	ENSG00000101958	X	Rare Single Gene Mutation, Functional	3	0	15	yes	no
GNAI1	G protein subunit alpha i1	ENSG00000127955	7	Rare Single Gene Mutation	1	0	3	no	no
GNAS	GNAS complex locus	ENSG00000087460	20	Rare Single Gene Mutation	3	0	8	no	yes
GNB1L	guanine nucleotide binding protein (G protein), beta polypeptide 1-like	ENSG00000185838	22	Rare Single Gene Mutation, Genetic Association	3	0	2	no	no
GPC4	glypican 4	ENSG00000076716	X	Rare Single Gene Mutation	2	0	2	yes	no
GPC6	glypican 6	ENSG00000183098	13	Rare Single Gene Mutation, Genetic Association	3	0	8	yes	no
GPD2	glycerol-3-phosphate dehydrogenase 2	ENSG00000115159	2	Rare Single Gene Mutation, Genetic Association	3	0	4	no	no
GPHN	Gephyrin	ENSG00000171723	14	Rare Single Gene Mutation	2	0	8	yes	yes
GPR37	G protein-coupled receptor 37	ENSG00000170775	7	Rare Single Gene Mutation	3	0	2	no	yes
GPR85	G protein-coupled receptor 85	ENSG00000164604	7	Rare Single Gene Mutation, Genetic Association	3	0	4	no	yes
GPX1	glutathione peroxidase 1	ENSG00000233276	3	Genetic Association	3	0	5	no	no
GRIA1	glutamate ionotropic receptor AMPA type subunit 1	ENSG00000155511	5	Rare Single Gene Mutation	2	0	6	yes	yes
GRIA2	glutamate ionotropic receptor AMPA type subunit 2	ENSG00000120251	4	Rare Single Gene Mutation	1	0	4	yes	yes
GRID1	Glutamate receptor, ionotropic, delta 1	ENSG00000182771	10	Rare Single Gene Mutation, Genetic Association	2	0	6	no	yes
GRID2	glutamate receptor, ionotropic, delta 2	ENSG00000152208	4	Rare Single Gene Mutation, Syndromic, Genetic Association	3	0	9	yes	no
GRID2IP	Grid2 interacting protein	ENSG00000215045	7	Rare Single Gene Mutation	3	0	4	no	yes
GRIK2	glutamate ionotropic receptor kainate type subunit 2	ENSG00000164418	6	Rare Single Gene Mutation, Genetic Association	2	0	19	yes	yes
GRIK3	glutamate ionotropic receptor kainate type subunit 3	ENSG00000163873	1	Rare Single Gene Mutation, Genetic Association	3	0	6	yes	yes
GRIK4	Glutamate receptor, ionotropic, kainate 4	ENSG00000149403	11	Rare Single Gene Mutation, Functional	3	0	5	yes	yes
GRIK5	Glutamate receptor, ionotropic, kainate 5	ENSG00000105737	19	Rare Single Gene Mutation	2	0	9	yes	yes
GRIN1	Glutamate receptor, ionotropic, N-methyl D-aspartate 1	ENSG00000176884	9	Rare Single Gene Mutation, Functional	2	0	18	no	yes
GRIN2A	glutamate receptor, ionotropic, N-methyl D-aspartate 2A	ENSG00000183454	16	Rare Single Gene Mutation, Syndromic, Genetic Association	2	0	44	no	yes
GRIN2B	glutamate receptor, inotropic, N-methyl D-apartate 2B	ENSG00000273079	12	Rare Single Gene Mutation, Syndromic, Genetic Association	1	0	57	yes	yes
GRIP1	glutamate receptor interacting protein 1	ENSG00000155974	12	Rare Single Gene Mutation	2	0	13	yes	no
GRM5	glutamate metabotropic receptor 5	ENSG00000168959	11	Rare Single Gene Mutation, Genetic Association, Functional	3	0	7	yes	yes
GRM7	Glutamate receptor, metabotropic 7	ENSG00000196277	3	Rare Single Gene Mutation, Genetic Association	3	0	13	yes	yes
GSTM1	glutathione S-transferase M1	ENSG00000134184	1	Genetic Association	3	0	3	no	no
GTF2I	general transcription factor IIi	ENSG00000263001	7	Rare Single Gene Mutation, Genetic Association	3	0	6	yes	no
GUCY1A2	guanylate cyclase 1 soluble subunit alpha 2	ENSG00000152402	11	Rare Single Gene Mutation, Genetic Association	3	0	2	no	yes
HCFC1	host cell factor C1	ENSG00000172534	X	Rare Single Gene Mutation, Syndromic		1	9	no	no
HCN1	Hyperpolarization activated cyclic nucleotide-gated potassium channel 1	ENSG00000164588	5	Rare Single Gene Mutation, Genetic Association		1	8	no	yes
HDAC4	histone deacetylase 4	ENSG00000068024	2	Rare Single Gene Mutation, Syndromic, Genetic Association	3	1	16	yes	no
HDAC8	histone deacetylase 8	ENSG00000147099	X	Rare Single Gene Mutation, Syndromic		1	7	no	no
HDLBP	high density lipoprotein binding protein	ENSG00000115677	2	Rare Single Gene Mutation	1	0	5	no	no
HECTD4	HECT domain E3 ubiquitin protein ligase 4	ENSG00000173064	12	Rare Single Gene Mutation	1	0	6	yes	no
H2BC11	H2B clustered histone 11	ENSG00000124635	6	Rare Single Gene Mutation	3	0	3	no	no
FGFR1	fibroblast growth factor receptor 1	ENSG00000077782	8	Genetic Association	2	0	1	no	no
GALNT10	polypeptide N-acetylgalactosaminyltransferase 10	ENSG00000164574	5	Genetic Association	2	0	5	yes	yes
HECW2	HECT, C2 and WW domain containing E3 ubiquitin protein ligase 2	ENSG00000138411	2	Rare Single Gene Mutation, Syndromic	2	0	7	yes	yes
HEPACAM	hepatic and glial cell adhesion molecule	ENSG00000165478	11	Rare Single Gene Mutation, Syndromic		1	10	no	yes
HERC2	HECT and RLD domain containing E3 ubiquitin protein ligase 2	ENSG00000128731	15	Rare Single Gene Mutation		1	8	yes	no
HIVEP2	HIVEP zinc finger 2	ENSG00000010818	6	Syndromic, Functional	1	0	8	no	no
HIVEP3	human immunodeficiency virus type I enhancer binding protein 3	ENSG00000127124	1	Rare Single Gene Mutation, Genetic Association	2	0	6	yes	yes
HLA-DPB1	major histocompatibility complex, class II, DP beta 1	ENSG00000223865	6	Rare Single Gene Mutation, Genetic Association	3	0	2	no	yes
HNRNPH2	heterogeneous nuclear ribonucleoprotein H2	ENSG00000126945	X	Rare Single Gene Mutation, Syndromic	1	0	6	no	no
HNRNPU	heterogeneous nuclear ribonucleoprotein U	ENSG00000153187	1	Rare Single Gene Mutation, Syndromic, Functional	1	0	17	no	no
HOMER1	Homer homolog 1 (Drosophila)	ENSG00000152413	5	Rare Single Gene Mutation, Functional	3	0	5	no	no
HOXA1	homeobox A1	ENSG00000105991	7	Rare Single Gene Mutation, Syndromic, Genetic Association		1	15	no	yes
HRAS	v-Ha-ras Harvey rat sarcoma viral oncogene homolog	ENSG00000174775	11	Rare Single Gene Mutation, Syndromic, Genetic Association	1	0	12	no	yes
HTR1B	5-hydroxytryptamine (serotonin) receptor 1B	ENSG00000135312	6	Rare Single Gene Mutation, Genetic Association	3	0	6	no	yes
HTR3A	5-hydroxytryptamine (serotonin) receptor 3A	ENSG00000166736	11	Rare Single Gene Mutation, Genetic Association, Functional	3	0	7	no	no
HTR3C	5-hydroxytryptamine (serotonin) receptor 3, family member C	ENSG00000178084	3	Rare Single Gene Mutation, Genetic Association	3	0	6	no	no
HUWE1	HECT, UBA and WWE domain containing 1, E3 ubiquitin protein ligase	ENSG00000086758	X	Rare Single Gene Mutation, Syndromic		1	17	yes	no
HYDIN	HYDIN, axonemal central pair apparatus protein	ENSG00000157423	16	Rare Single Gene Mutation, Genetic Association	3	0	3	no	no
ICA1	islet cell autoantigen 1	ENSG00000003147	7	Rare Single Gene Mutation	2	0	8	yes	no
IL1R2	interleukin 1 receptor, type II	ENSG00000115590	2	Rare Single Gene Mutation	3	0	6	no	no
IL1RAPL1	interleukin 1 receptor accessory protein-like 1	ENSG00000169306	X	Rare Single Gene Mutation	3	0	23	yes	no
IL1RAPL2	interleukin 1 receptor accessory protein-like 2	ENSG00000189108	X	Rare Single Gene Mutation, Genetic Association	3	0	2	yes	no
ILF2	Interleukin enhancer binding factor 2	ENSG00000143621	1	Rare Single Gene Mutation	2	0	5	no	no
IMMP2L	IMP2 inner mitochondrial membrane peptidase-like (S. cerevisiae)	ENSG00000184903	7	Rare Single Gene Mutation, Genetic Association, Functional	3	0	14	yes	no
INPP1	inositol polyphosphate-1-phosphatase	ENSG00000151689	2	Rare Single Gene Mutation, Genetic Association	3	0	4	yes	yes
INTS1	integrator complex subunit 1	ENSG00000164880	7	Rare Single Gene Mutation, Syndromic		1	4	no	no
INTS6	Integrator complex subunit 6	ENSG00000102786	13	Rare Single Gene Mutation	2	0	4	no	no
IQGAP3	IQ motif containing GTPase activating protein 3	ENSG00000183856	1	Rare Single Gene Mutation	3	0	4	no	no
IQSEC2	IQ motif and Sec7 domain 2	ENSG00000124313	X	Rare Single Gene Mutation, Syndromic, Functional	1	0	29	yes	no
IRF2BPL	Interferon regulatory factor 2 binding protein-like	ENSG00000119669	14	Rare Single Gene Mutation, Syndromic	1	0	7	no	no
ITGB3	integrin, beta 3 (platelet glycoprotein IIIa, antigen CD61)	ENSG00000259207	17	Rare Single Gene Mutation, Genetic Association	2	0	15	yes	yes
ITPR1	inositol 1,4,5-trisphosphate receptor type 1	ENSG00000150995	3	Rare Single Gene Mutation	3	0	10	yes	yes
ITSN1	intersectin 1	ENSG00000205726	21	Rare Single Gene Mutation	3	0	4	yes	no
JARID2	jumonji and AT-rich interaction domain containing 2	ENSG00000008083	6	Rare Single Gene Mutation, Syndromic, Genetic Association	2	0	12	yes	no
JMJD1C	jumonji domain containing 1C	ENSG00000171988	10	Rare Single Gene Mutation	3	0	9	yes	no
KANK1	KN motif and ankyrin repeat domains 1	ENSG00000107104	9	Rare Single Gene Mutation	3	0	9	yes	yes
KANSL1	KAT8 regulatory NSL complex subunit 1	ENSG00000120071	17	Rare Single Gene Mutation, Syndromic	1	0	3	yes	no
KAT2B	K(lysine) acetyltransferase 2B	ENSG00000114166	3	Rare Single Gene Mutation	2	0	6	no	no
KAT6A	K(lysine) acetyltransferase 6A	ENSG00000083168	8	Rare Single Gene Mutation, Syndromic	2	1	15	no	no
KATNAL1	katanin catalytic subunit A1 like 1	ENSG00000102781	13	Rare Single Gene Mutation, Functional	3	0	2	no	no
KATNAL2	Katanin p60 subunit A-like 2	ENSG00000167216	18	Rare Single Gene Mutation	1	0	13	no	no
KCNB1	potassium voltage-gated channel subfamily B member 1	ENSG00000158445	20	Rare Single Gene Mutation, Syndromic	1	0	12	yes	yes
KCNC1	potassium voltage-gated channel subfamily C member 1	ENSG00000129159	11	Rare Single Gene Mutation	3	0	5	no	yes
KCND2	potassium voltage-gated channel subfamily D member 2	ENSG00000184408	7	Rare Single Gene Mutation, Genetic Association	3	0	6	no	yes
KCND3	potassium voltage-gated channel subfamily D member 3	ENSG00000171385	1	Rare Single Gene Mutation, Syndromic, Genetic Association	3	0	8	yes	yes
IGF1	insulin like growth factor 1	ENSG00000017427	12	Rare Single Gene Mutation, Functional	3	0	8	yes	no
KAT6B	lysine acetyltransferase 6B	ENSG00000156650	10	Rare Single Gene Mutation	3	0	5	yes	no
KCNJ10	potassium voltage-gated channel subfamily J member 10	ENSG00000177807	1	Rare Single Gene Mutation, Syndromic, Genetic Association	2	0	11	no	yes
KCNJ15	potassium voltage-gated channel subfamily J member 15	ENSG00000157551	21	Rare Single Gene Mutation	3	0	3	yes	no
KCNK7	potassium two pore domain channel subfamily K member 7	ENSG00000173338	11	Rare Single Gene Mutation	3	0	2	no	no
KCNMA1	potassium large conductance calcium-activated channel, subfamily M, alpha member 1	ENSG00000156113	10	Rare Single Gene Mutation, Syndromic	3	0	23	yes	yes
KCNQ2	potassium voltage-gated channel subfamily Q member 2	ENSG00000075043	20	Rare Single Gene Mutation, Syndromic, Genetic Association	2	0	25	no	no
KCNQ3	potassium voltage-gated channel subfamily Q member 3	ENSG00000184156	8	Rare Single Gene Mutation, Genetic Association	1	0	11	yes	yes
KCNS3	potassium voltage-gated channel modifier subfamily S member 3	ENSG00000170745	2	Rare Single Gene Mutation	2	0	4	yes	yes
KCTD13	Potassium channel tetramerisation domain containing 13	ENSG00000174943	16	Rare Single Gene Mutation, Functional	3	0	7	no	no
KDM1B	lysine demethylase 1B	ENSG00000165097	6	Rare Single Gene Mutation	3	0	2	yes	no
KDM3B	lysine demethylase 3B	ENSG00000120733	5	Syndromic	1	0	1	yes	no
KDM4B	lysine demethylase 4B	ENSG00000127663	19	Rare Single Gene Mutation, Syndromic, Functional	3	0	4	yes	no
KDM4C	lysine demethylase 4C	ENSG00000107077	9	Rare Single Gene Mutation	2	0	3	yes	no
KDM5B	Lysine (K)-specific demethylase 5B	ENSG00000117139	1	Rare Single Gene Mutation, Syndromic, Functional	1	0	15	yes	no
KDM5C	lysine demethylase 5C	ENSG00000126012	X	Rare Single Gene Mutation, Syndromic, Functional	1	0	24	no	no
KDM6A	lysine demethylase 6A	ENSG00000147050	X	Rare Single Gene Mutation, Syndromic	2	0	7	no	no
KDM6B	Lysine (K)-specific demethylase 6B	ENSG00000132510	17	Rare Single Gene Mutation, Syndromic	1	0	12	no	no
KHDRBS2	KH domain containing, RNA binding, signal transduction associated 2	ENSG00000112232	6	Rare Single Gene Mutation	3	0	3	no	yes
KIAA1586	KIAA1586	ENSG00000168116	6	Rare Single Gene Mutation	2	0	4	yes	no
KIF13B	Kinesin family member 13B	ENSG00000197892	8	Rare Single Gene Mutation	3	0	3	yes	no
KIF14	kinesin family member 14	ENSG00000118193	1	Rare Single Gene Mutation, Syndromic	2	0	4	no	no
KIF5C	Kinesin family member 5C	ENSG00000168280	2	Rare Single Gene Mutation, Syndromic	3	1	9	no	no
KIRREL3	Kin of IRRE like 3 (Drosophila)	ENSG00000149571	11	Rare Single Gene Mutation	2	0	16	yes	yes
KLF16	Kruppel like factor 16	ENSG00000129911	19	Rare Single Gene Mutation	3	0	1	no	yes
KMT2A	Lysine (K)-specific methyltransferase 2A	ENSG00000118058	11	Rare Single Gene Mutation, Syndromic	1	0	23	yes	no
KMT2C	Lysine (K)-specific methyltransferase 2C	ENSG00000055609	7	Rare Single Gene Mutation, Syndromic, Functional	1	0	19	yes	no
KMT2E	Lysine (K)-specific methyltransferase 2E	ENSG00000005483	7	Rare Single Gene Mutation, Syndromic, Genetic Association	1	0	11	no	no
KPTN	kaptin, actin binding protein	ENSG00000118162	19	Rare Single Gene Mutation, Syndromic		1	6	no	no
KMT5B	lysine methyltransferase 5B	ENSG00000110066	11	Rare Single Gene Mutation, Syndromic	1	0	13	yes	no
KRR1	KRR1, small subunit (SSU) processome component, homolog (yeast)	ENSG00000111615	12	Rare Single Gene Mutation, Genetic Association	3	0	2	no	no
KRT26	keratin 26	ENSG00000186393	17	Rare Single Gene Mutation	3	0	2	no	no
LAMA1	Laminin, alpha 1	ENSG00000101680	18	Rare Single Gene Mutation, Genetic Association	3	0	7	yes	yes
LAMB1	laminin, beta 1	ENSG00000091136	7	Rare Single Gene Mutation, Genetic Association	2	0	7	no	yes
LEO1	LEO1 homolog, Paf1/RNA polymerase II complex component	ENSG00000166477	15	Rare Single Gene Mutation	2	0	4	no	no
LEP	Leptin	ENSG00000174697	7	Rare Single Gene Mutation	3	0	1	no	no
LILRB2	leukocyte immunoglobulin like receptor B2	ENSG00000131042	19	Rare Single Gene Mutation	3	0	2	no	no
LIN7B	lin-7 homolog B, crumbs cell polarity complex component	ENSG00000104863	19	Rare Single Gene Mutation	3	0	2	no	no
LRBA	LPS-responsive vesicle trafficking, beach and anchor containing	ENSG00000198589	4	Rare Single Gene Mutation	3	0	6	yes	yes
LRFN2	leucine rich repeat and fibronectin type III domain containing 2	ENSG00000156564	6	Rare Single Gene Mutation, Genetic Association, Functional	3	0	4	yes	yes
LRFN5	leucine rich repeat and fibronectin type III domain containing 5	ENSG00000165379	14	Rare Single Gene Mutation, Genetic Association	3	0	6	no	yes
LRP1	LDL receptor related protein 1	ENSG00000123384	12	Rare Single Gene Mutation	2	0	4	yes	no
LRP2	LDL receptor related protein 2	ENSG00000081479	2	Rare Single Gene Mutation, Syndromic, Genetic Association	3	0	13	no	yes
LRRC1	leucine rich repeat containing 1	ENSG00000137269	6	Rare Single Gene Mutation, Genetic Association	3	0	6	yes	yes
LNPK	lunapark, ER junction formation factor	ENSG00000144320	2	Syndromic		1	1	no	no
HLA-A	major histocompatibility complex, class I, A	ENSG00000206503	6	Genetic Association	3	0	10	no	no
HLA-B	Major histocompatibility complex, class I, B	ENSG00000234745	6	Genetic Association	3	0	5	no	yes
HLA-DRB1	major histocompatibility complex, class II, DR beta 1	ENSG00000196126	6	Genetic Association	3	0	11	no	yes
HLA-G	major histocompatibility complex, class I, G	ENSG00000204632	6	Genetic Association	3	0	4	no	yes
HMGN1	high mobility group nucleosome binding domain 1	ENSG00000205581	21	Genetic Association	2	0	1	no	no
HS3ST5	heparan sulfate (glucosamine) 3-O-sulfotransferase 5	ENSG00000249853	6	Genetic Association	3	0	7	yes	no
HSD11B1	hydroxysteroid (11-beta) dehydrogenase 1	ENSG00000117594	1	Syndromic	3	0	8	no	no
KIAA0232	KIAA0232	ENSG00000170871	4	Rare Single Gene Mutation	1	0	2	yes	no
KNG1	kininogen 1	ENSG00000113889	3	Rare Single Gene Mutation	3	0	1	no	no
LAS1L	LAS1 like ribosome biogenesis factor	ENSG00000001497	X	Rare Single Gene Mutation, Syndromic	3	0	4	yes	no
LDB1	LIM domain binding 1	ENSG00000198728	10	Rare Single Gene Mutation	1	0	2	no	no
LDLR	low density lipoprotein receptor	ENSG00000130164	19	Rare Single Gene Mutation	3	0	1	yes	no
LMX1B	LIM homeobox transcription factor 1 beta	ENSG00000136944	9	Genetic Association	2	0	1	no	yes
LRRC4	leucine rich repeat containing 4	ENSG00000128594	7	Rare Single Gene Mutation, Functional	3	0	3	no	yes
LRRC4C	leucine rich repeat containing 4C	ENSG00000148948	11	Rare Single Gene Mutation	1	0	1	yes	no
LZTR1	Leucine-zipper-like transcription regulator 1	ENSG00000099949	22	Rare Single Gene Mutation, Syndromic	1	0	11	no	yes
MACROD2	MACRO domain containing 2	ENSG00000172264	20	Rare Single Gene Mutation, Genetic Association	2	0	20	yes	yes
MAGEL2	MAGE-like 2	ENSG00000254585	15	Rare Single Gene Mutation, Syndromic	1	0	17	no	no
LZTS2	leucine zipper, putative tumor suppressor 2	ENSG00000107816	10	Genetic Association	3	0	4	no	no
MAOA	monoamine oxidase A	ENSG00000189221	X	Rare Single Gene Mutation, Syndromic, Genetic Association, Functional	3	0	16	no	no
MAOB	monoamine oxidase B	ENSG00000069535	X	Rare Single Gene Mutation, Genetic Association, Functional	3	0	5	no	no
MAP1A	microtubule associated protein 1A	ENSG00000166963	15	Rare Single Gene Mutation	1	0	3	no	yes
MAPK3	mitogen-activated protein kinase 3	ENSG00000102882	16	Rare Single Gene Mutation, Functional	3	0	6	no	no
MAPT-AS1	MAPT antisense RNA 1	ENSG00000264589	17	Genetic Association	2	0	1	no	yes
MARK1	microtubule affinity regulating kinase 1	ENSG00000116141	1	Rare Single Gene Mutation, Genetic Association	3	0	10	no	no
MBD1	methyl-CpG binding domain protein 1	ENSG00000141644	18	Rare Single Gene Mutation	3	0	7	no	no
MBD3	methyl-CpG binding domain protein 3	ENSG00000071655	19	Rare Single Gene Mutation	3	0	4	no	no
MBD4	methyl-CpG binding domain protein 4	ENSG00000129071	3	Rare Single Gene Mutation	3	0	7	no	no
MBD5	Methyl-CpG binding domain protein 5	ENSG00000204406	2	Rare Single Gene Mutation, Syndromic, Functional	1	0	36	yes	no
MBD6	Methyl-CpG binding domain protein 6	ENSG00000166987	12	Rare Single Gene Mutation	3	0	1	no	no
MBOAT7	membrane bound O-acyltransferase domain containing 7	ENSG00000125505	19	Rare Single Gene Mutation, Syndromic	1	0	10	no	no
MCM4	minichromosome maintenance complex component 4	ENSG00000104738	8	Rare Single Gene Mutation	3	0	2	no	no
MCM6	minichromosome maintenance complex component 6	ENSG00000076003	2	Rare Single Gene Mutation	3	0	2	no	no
MCPH1	microcephalin 1	ENSG00000147316	8	Rare Single Gene Mutation	3	0	16	yes	no
MDGA2	MAM domain containing glycosylphosphatidylinositol anchor 2	ENSG00000139915	14	Rare Single Gene Mutation, Genetic Association	3	0	9	no	yes
MECP2	Methyl CpG binding protein 2	ENSG00000169057	X	Rare Single Gene Mutation, Syndromic, Functional	1	0	87	yes	no
MED12L	mediator complex subunit 12L	ENSG00000144893	3	Rare Single Gene Mutation, Syndromic	3	1	4	yes	no
MED13	mediator complex subunit 13	ENSG00000108510	17	Rare Single Gene Mutation, Syndromic	1	0	4	yes	no
MED13L	Mediator complex subunit 13-like	ENSG00000123066	12	Rare Single Gene Mutation, Syndromic	1	0	34	no	no
MEF2C	myocyte enhancer factor 2C	ENSG00000081189	5	Rare Single Gene Mutation, Syndromic, Genetic Association, Functional	1	0	37	yes	yes
MEGF10	multiple EGF like domains 10	ENSG00000145794	5	Rare Single Gene Mutation, Genetic Association	3	0	6	yes	no
MEGF11	multiple EGF like domains 11	ENSG00000157890	15	Rare Single Gene Mutation	3	0	5	yes	yes
MEIS2	Meis homeobox 2	ENSG00000134138	15	Rare Single Gene Mutation, Syndromic	1	0	8	yes	yes
MEMO1	mediator of cell motility 1	ENSG00000162959	2	Rare Single Gene Mutation, Functional	3	0	2	yes	no
MET	met proto-oncogene (hepatocyte growth factor receptor)	ENSG00000105976	7	Rare Single Gene Mutation, Genetic Association, Functional	2	0	38	yes	yes
MFRP	Membrane frizzled-related protein	ENSG00000235718	11	Rare Single Gene Mutation	2	0	6	yes	no
MIB1	Mindbomb E3 ubiquitin protein ligase 1	ENSG00000101752	18	Rare Single Gene Mutation	3	0	8	no	no
MLANA	melan-A	ENSG00000120215	9	Rare Single Gene Mutation	3	0	3	no	no
MNT	MAX network transcriptional repressor	ENSG00000070444	17	Genetic Association	3	0	1	no	no
MPP6	membrane palmitoylated protein 6	ENSG00000105926	7	Rare Single Gene Mutation	3	0	3	no	no
MSANTD2	Myb/SANT DNA binding domain containing 2	ENSG00000120458	11	Rare Single Gene Mutation	3	0	1	yes	no
MSNP1AS	Moesinpseudogene 1, antisense	ENSG00000251593	5	Genetic Association, Functional	2	0	13	no	no
MSR1	macrophage scavenger receptor 1	ENSG00000038945	8	Rare Single Gene Mutation	3	0	4	no	no
MTF1	metal-regulatory transcription factor 1	ENSG00000188786	1	Syndromic, Genetic Association	3	0	4	no	no
MTHFR	methylenetetrahydrofolate reductase (NAD(P)H)	ENSG00000177000	1	Rare Single Gene Mutation, Syndromic, Genetic Association	3	0	18	no	no
METTL26	methyltransferase like 26	ENSG00000130731	16	Rare Single Gene Mutation	3	0	2	no	no
MIR137	microRNA 137	ENSG00000284202	1	Rare Single Gene Mutation, Syndromic, Genetic Association, Functional	2	0	10	no	no
MRTFB	myocardin related transcription factor B	ENSG00000186260	16	Rare Single Gene Mutation, Genetic Association	3	0	10	no	no
MKX	mohawk homeobox	ENSG00000150051	10	Rare Single Gene Mutation	1	0	1	yes	yes
MSL3	MSL complex subunit 3	ENSG00000005302	X	Rare Single Gene Mutation, Syndromic	2	1	5	no	no
MSX2	msh homeobox 2	ENSG00000120149	5	Rare Single Gene Mutation, Syndromic	3	0	2	no	yes
MTOR	Mechanistic target of rapamycin (serine/threonine kinase)	ENSG00000198793	1	Rare Single Gene Mutation, Syndromic, Functional	2	1	18	yes	no
MUC12	mucin 12, cell surface associated	ENSG00000205277	7	Rare Single Gene Mutation	3	0	2	yes	yes
MUC4	mucin 4, cell surface associated	ENSG00000145113	3	Rare Single Gene Mutation	3	0	7	yes	no
MYH10	myosin heavy chain 10	ENSG00000133026	17	Rare Single Gene Mutation	2	0	5	yes	no
MYH4	Myosin, heavy chain 4, skeletal muscle	ENSG00000264424	17	Rare Single Gene Mutation	3	0	5	no	no
MYH9	myosin heavy chain 9	ENSG00000100345	22	Rare Single Gene Mutation	2	0	5	no	no
MYLK	myosin light chain kinase	ENSG00000065534	3	Rare Single Gene Mutation	3	0	2	yes	yes
MYO16	myosin XVI	ENSG00000041515	13	Rare Single Gene Mutation, Genetic Association	3	0	8	no	no
MYO1E	myosin IE	ENSG00000157483	15	Rare Single Gene Mutation	3	0	4	yes	no
MYO5A	myosin VA	ENSG00000197535	15	Rare Single Gene Mutation, Genetic Association	2	0	5	yes	yes
MYO5C	myosin VC	ENSG00000128833	15	Rare Single Gene Mutation	3	0	3	yes	no
MYO9B	Myosin IXB	ENSG00000099331	19	Rare Single Gene Mutation	2	0	4	yes	no
MYT1L	Myelin transcription factor 1-like	ENSG00000186487	2	Rare Single Gene Mutation, Syndromic, Genetic Association	1	0	22	yes	no
NAA15	N(alpha)-acetyltransferase 15, NatA auxiliary subunit	ENSG00000164134	4	Rare Single Gene Mutation, Syndromic	1	0	14	yes	no
NAALADL2	N-acetylated alpha-linked acidic dipeptidase-like 2	ENSG00000177694	3	Rare Single Gene Mutation, Genetic Association	3	0	2	yes	no
NACC1	nucleus accumbens associated 1	ENSG00000160877	19	Rare Single Gene Mutation, Syndromic	1	0	7	yes	no
NAV2	neuron navigator 2	ENSG00000166833	11	Rare Single Gene Mutation	2	0	9	yes	yes
NBEA	neurobeachin	ENSG00000172915	13	Rare Single Gene Mutation, Syndromic, Functional	1	0	19	yes	yes
NCKAP1	NCK-associated protein 1	ENSG00000061676	2	Rare Single Gene Mutation, Syndromic	1	0	12	no	no
NCKAP5	NCK-associated protein 5	ENSG00000176771	2	Rare Single Gene Mutation	3	0	1	yes	no
NCOR1	nuclear receptor corepressor 1	ENSG00000141027	17	Rare Single Gene Mutation, Functional	2	0	7	yes	no
NEGR1	neuronal growth regulator 1	ENSG00000172260	1	Rare Single Gene Mutation, Genetic Association, Functional	3	0	6	yes	yes
NEO1	Neogenin 1	ENSG00000067141	15		3	0	1	yes	no
NF1	neurofibromin 1 (neurofibromatosis, von Recklinghausen disease, Watson disease)	ENSG00000196712	17	Rare Single Gene Mutation, Syndromic, Genetic Association	1	0	25	yes	no
NFE2L3	nuclear factor, erythroid 2 like 3	ENSG00000050344	7	Rare Single Gene Mutation	2	0	3	no	yes
NFIA	nuclear factor I/A	ENSG00000162599	1	Rare Single Gene Mutation	3	0	12	yes	yes
NFIB	nuclear factor I B	ENSG00000147862	9	Rare Single Gene Mutation, Syndromic	3	1	5	yes	yes
NFIX	nuclear factor I/X (CCAAT-binding transcription factor)	ENSG00000008441	19	Rare Single Gene Mutation, Syndromic		1	11	yes	yes
NINL	Ninein-like	ENSG00000101004	20	Rare Single Gene Mutation	2	0	6	yes	no
NEXMIF	neurite extension and migration factor	ENSG00000050030	X	Rare Single Gene Mutation, Syndromic, Functional	2	0	25	no	no
NIPA1	non imprinted in Prader-Willi/Angelman syndrome 1	ENSG00000170113	15	Rare Single Gene Mutation	3	0	5	no	no
NIPA2	non imprinted in Prader-Willi/Angelman syndrome 2	ENSG00000140157	15	Rare Single Gene Mutation	3	0	2	yes	no
NIPBL	Nipped-B homolog (Drosophila)	ENSG00000164190	5	Rare Single Gene Mutation, Syndromic	1	0	13	no	no
NLGN1	neuroligin 1	ENSG00000169760	3	Rare Single Gene Mutation, Genetic Association	2	0	19	yes	yes
NLGN2	Neuroligin 2	ENSG00000169992	17	Rare Single Gene Mutation, Functional	1	0	8	no	no
NLGN3	neuroligin 3	ENSG00000196338	X	Rare Single Gene Mutation	1	0	36	no	no
NLGN4X	neuroligin 4, X-linked	ENSG00000146938	X	Rare Single Gene Mutation, Genetic Association	1	0	36	yes	no
NLGN4Y	neuroligin 4, Y-linked	ENSG00000165246	Y	Rare Single Gene Mutation, Genetic Association, Functional	3	0	5	no	no
NR1D1	nuclear receptor subfamily 1 group D member 1	ENSG00000126368	17	Rare Single Gene Mutation	3	0	3	no	yes
NR2F1	nuclear receptor subfamily 2 group F member 1	ENSG00000175745	5	Rare Single Gene Mutation, Syndromic, Functional	3	1	19	no	yes
NR3C2	Nuclear receptor subfamily 3, group C, member 2	ENSG00000151623	4	Rare Single Gene Mutation, Syndromic	1	0	7	yes	yes
NR4A2	nuclear receptor subfamily 4 group A member 2	ENSG00000153234	2	Rare Single Gene Mutation, Syndromic	1	0	8	no	yes
NRCAM	neuronal cell adhesion molecule	ENSG00000091129	7	Rare Single Gene Mutation, Genetic Association	3	0	5	yes	yes
NRP2	neuropilin 2	ENSG00000118257	2	Rare Single Gene Mutation, Genetic Association	3	0	8	yes	yes
NRXN1	neurexin 1	ENSG00000179915	2	Rare Single Gene Mutation, Syndromic, Genetic Association, Functional	1	0	90	yes	yes
MYOCD	myocardin	ENSG00000141052	17	Rare Single Gene Mutation	3	0	1	yes	yes
NCAPH2	non-SMC condensin II complex subunit H2	ENSG00000025770	22	Rare Single Gene Mutation	3	0	1	no	no
NCOA1	nuclear receptor coactivator 1	ENSG00000084676	2	Rare Single Gene Mutation	1	0	2	yes	yes
NDUFA5	NADH dehydrogenase (ubiquinone) 1 alpha subcomplex, 5, 13kDa	ENSG00000128609	7	Genetic Association	3	0	3	no	no
NOTCH2NL	notch 2 N-terminal like	ENSG00000264343	1	Functional	3	0	1	no	yes
NOVA2	NOVA alternative splicing regulator 2	ENSG00000104967	19	Syndromic		1	1	yes	yes
NPAS2	neuronal PAS domain protein 2	ENSG00000170485	2	Genetic Association	3	0	4	yes	yes
NRXN2	neurexin 2	ENSG00000110076	11	Rare Single Gene Mutation, Genetic Association	1	0	11	yes	yes
NRXN3	neurexin 3	ENSG00000021645	14	Rare Single Gene Mutation, Genetic Association	1	0	18	yes	yes
NSD1	nuclear receptor binding SET domain protein 1	ENSG00000165671	5	Rare Single Gene Mutation, Syndromic	1	0	19	yes	no
NTNG1	netrin G1	ENSG00000162631	1	Rare Single Gene Mutation, Syndromic, Genetic Association	3	1	8	no	no
NTNG2	netrin G2	ENSG00000196358	9	Syndromic		1	3	yes	yes
NTRK1	neurotrophic tyrosine kinase, receptor, type 1	ENSG00000198400	1	Rare Single Gene Mutation, Syndromic	3	0	8	no	yes
NTRK2	neurotrophic receptor tyrosine kinase 2	ENSG00000148053	9	Syndromic		1	3	yes	yes
NSMCE3	NSE3 homolog, SMC5-SMC6 complex component	ENSG00000185115	15	Functional	3	0	3	no	no
NTRK3	neurotrophic tyrosine kinase, receptor, type 3	ENSG00000140538	15	Rare Single Gene Mutation, Syndromic, Genetic Association	3	0	13	yes	yes
NUAK1	NUAK family, SNF1-like kinase, 1	ENSG00000074590	12	Rare Single Gene Mutation, Functional	2	0	6	no	no
NUDCD2	NudC domain containing 2	ENSG00000170584	5	Rare Single Gene Mutation	2	0	3	no	no
NUP133	nucleoporin 133kDa	ENSG00000069248	1	Rare Single Gene Mutation	3	0	4	no	no
NXPH1	neurexophilin 1	ENSG00000122584	7	Rare Single Gene Mutation	3	0	5	yes	yes
OCRL	oculocerebrorenal syndrome of Lowe	ENSG00000122126	X	Rare Single Gene Mutation, Syndromic		1	7	no	no
ODF3L2	outer dense fiber of sperm tails 3-like 2	ENSG00000181781	19	Rare Single Gene Mutation	3	0	1	no	no
OFD1	OFD1, centriole and centriolar satellite protein	ENSG00000046651	X	Rare Single Gene Mutation	3	0	3	no	no
OPHN1	oligophrenin 1	ENSG00000079482	X	Rare Single Gene Mutation, Syndromic	2	0	15	yes	no
OR1C1	olfactory receptor, family 1, subfamily C, member 1	ENSG00000221888	1	Rare Single Gene Mutation	3	0	3	no	no
OR2M4	Olfactory receptor, family 2, subfamily M, member 4	ENSG00000171180	1	Genetic Association	3	0	1	no	no
OR2T10	olfactory receptor family 2 subfamily T member 10	ENSG00000184022	1	Rare Single Gene Mutation	3	0	3	no	no
OR52M1	Olfactory receptor, family 52, subfamily M, member 1	ENSG00000197790	11	Rare Single Gene Mutation	2	0	2	no	no
OTUD7A	OTU deubiquitinase 7A	ENSG00000169918	15	Rare Single Gene Mutation, Functional	2	0	4	yes	no
OTX1	orthodenticle homeobox 1	ENSG00000115507	2	Genetic Association	3	0	3	no	yes
OXT	oxytocin/neurophysin I prepropeptide	ENSG00000101405	20	Rare Single Gene Mutation, Genetic Association	3	0	5	no	yes
OXTR	oxytocin receptor	ENSG00000180914	3	Rare Single Gene Mutation, Genetic Association, Functional	2	0	47	no	yes
P2RX5	Purinergic receptor P2X, ligand gated ion channel, 5	ENSG00000083454	17	Rare Single Gene Mutation	2	0	4	no	yes
P4HA2	Prolyl 4-hydroxylase, alpha polypeptide II	ENSG00000072682	5	Rare Single Gene Mutation	2	0	4	no	yes
PACS1	phosphofurin acidic cluster sorting protein 1	ENSG00000175115	11	Rare Single Gene Mutation, Syndromic	1	0	6	yes	no
PACS2	phosphofurin acidic cluster sorting protein 2	ENSG00000179364	14	Rare Single Gene Mutation, Syndromic		1	6	yes	yes
PAFAH1B2	platelet activating factor acetylhydrolase 1b catalytic subunit 2	ENSG00000168092	11	Rare Single Gene Mutation	3	0	3	yes	no
PAH	Phenylalanine hydroxylase	ENSG00000171759	12	Rare Single Gene Mutation, Syndromic	1	0	7	no	no
PAK1	p21 (RAC1) activated kinase 1	ENSG00000149269	11	Rare Single Gene Mutation, Syndromic		1	4	no	no
PAK2	p21 (RAC1) activated kinase 2	ENSG00000180370	3	Rare Single Gene Mutation	2	0	4	yes	no
PAPOLG	poly(A) polymerase gamma	ENSG00000115421	2	Rare Single Gene Mutation	3	0	4	no	no
PARD3B	Par-3 partitioning defective 3 homolog B (C. elegans)	ENSG00000116117	2	Rare Single Gene Mutation, Genetic Association	2	0	7	yes	yes
PAX5	Paired box 5	ENSG00000196092	9	Rare Single Gene Mutation	1	0	8	yes	yes
PAX6	Paired box 6	ENSG00000007372	11	Rare Single Gene Mutation, Syndromic, Functional		1	7	no	yes
PBX1	PBX homeobox 1	ENSG00000185630	1	Rare Single Gene Mutation	3	0	4	yes	no
PCCA	propionyl-CoA carboxylase alpha subunit	ENSG00000175198	13	Rare Single Gene Mutation, Syndromic		1	10	yes	no
PCCB	propionyl-CoA carboxylase beta subunit	ENSG00000114054	3	Rare Single Gene Mutation, Syndromic	1	1	9	no	no
PATJ	PATJ, crumbs cell polarity complex component	ENSG00000132849	1	Rare Single Gene Mutation, Genetic Association	3	0	4	yes	no
PCDH10	protocadherin 10	ENSG00000138650	4	Rare Single Gene Mutation	3	0	8	no	yes
PCDH11X	protocadherin 11 X-linked	ENSG00000102290	X	Rare Single Gene Mutation	3	0	2	yes	no
PCDH15	protocadherin related 15	ENSG00000150275	10	Rare Single Gene Mutation, Syndromic, Genetic Association	3	0	6	yes	yes
PCDH19	protocadherin 19	ENSG00000165194	X	Rare Single Gene Mutation, Syndromic, Functional	1	0	38	no	no
PCDH9	protocadherin 9	ENSG00000184226	13	Rare Single Gene Mutation, Genetic Association	3	0	7	no	yes
PCDHA1	Protocadherin alpha 1	ENSG00000204970	5	Rare Single Gene Mutation, Genetic Association	3	0	3	no	no
PCDHA10	Protocadherin alpha 10	ENSG00000250120	5	Rare Single Gene Mutation, Genetic Association	3	0	4	no	no
PCDHA11	Protocadherin alpha 11	ENSG00000249158	5	Rare Single Gene Mutation, Genetic Association	3	0	5	no	no
PCDHA12	Protocadherin alpha 12	ENSG00000251664	5	Rare Single Gene Mutation, Genetic Association	3	0	3	no	no
PCDHA13	Protocadherin alpha 13	ENSG00000239389	5	Rare Single Gene Mutation, Genetic Association	3	0	4	no	no
PCDHA2	Protocadherin alpha 2	ENSG00000204969	5	Rare Single Gene Mutation, Genetic Association	3	0	5	no	no
PCDHA3	Protocadherin alpha 3	ENSG00000255408	5	Rare Single Gene Mutation, Genetic Association	3	0	3	no	no
NUP155	nucleoporin 155	ENSG00000113569	5	Rare Single Gene Mutation	1	0	1	yes	no
NXF1	nuclear RNA export factor 1	ENSG00000162231	11	Rare Single Gene Mutation	3	0	1	no	no
PCDHA4	Protocadherin alpha 4	ENSG00000204967	5	Rare Single Gene Mutation, Genetic Association	3	0	4	no	no
PCDHA5	Protocadherin alpha 5	ENSG00000204965	5	Rare Single Gene Mutation, Genetic Association	3	0	5	no	no
PCDHA6	Protocadherin alpha 6	ENSG00000081842	5	Rare Single Gene Mutation, Genetic Association	3	0	3	no	no
PCDHA7	Protocadherin alpha 7	ENSG00000204963	5	Rare Single Gene Mutation, Genetic Association	3	0	5	no	no
PCDHA8	Protocadherin alpha 8	ENSG00000204962	5	Rare Single Gene Mutation, Genetic Association	3	0	4	no	no
PCDHA9	Protocadherin alpha 9	ENSG00000204961	5	Rare Single Gene Mutation, Genetic Association	3	0	4	no	no
PCDHAC1	Protocadherin alpha subfamily C, 1	ENSG00000248383	5	Rare Single Gene Mutation, Genetic Association	3	0	3	no	yes
PCM1	pericentriolar material 1	ENSG00000078674	8	Rare Single Gene Mutation	3	0	3	yes	no
PDCD1	programmed cell death 1	ENSG00000188389	2	Rare Single Gene Mutation	3	0	3	no	no
PDE1C	phosphodiesterase 1C	ENSG00000154678	7	Rare Single Gene Mutation, Genetic Association	3	0	3	yes	yes
PDK2	pyruvate dehydrogenase kinase 2	ENSG00000005882	17	Rare Single Gene Mutation	3	0	4	no	no
PER1	period homolog 1 (Drosophila)	ENSG00000179094	17	Rare Single Gene Mutation, Genetic Association	3	0	7	no	no
PER2	period circadian clock 2	ENSG00000132326	2	Rare Single Gene Mutation	2	0	3	yes	yes
PEX7	peroxisomal biogenesis factor 7	ENSG00000112357	6	Rare Single Gene Mutation, Genetic Association	3	0	4	no	no
PHF2	PHD finger protein 2	ENSG00000197724	9	Rare Single Gene Mutation	1	0	7	no	no
PHF21A	PHD finger protein 21A	ENSG00000135365	11	Rare Single Gene Mutation, Syndromic	1	0	10	yes	no
PHF3	PHD finger protein 3	ENSG00000118482	6	Rare Single Gene Mutation	1	0	4	no	no
PHF8	PHD finger protein 8	ENSG00000172943	X	Rare Single Gene Mutation, Syndromic		1	10	no	no
PHIP	pleckstrin homology domain interacting protein	ENSG00000146247	6	Rare Single Gene Mutation, Syndromic	1	0	13	yes	no
NSD2	nuclear receptor binding SET domain protein 2	ENSG00000109685	4	Rare Single Gene Mutation, Syndromic	2	1	9	yes	no
PHRF1	PHD and ring finger domains 1	ENSG00000070047	11	Rare Single Gene Mutation	2	0	4	yes	yes
PIK3R2	phosphoinositide-3-kinase regulatory subunit 2	ENSG00000105647	19	Rare Single Gene Mutation, Syndromic		1	4	yes	no
PITX1	paired-like homeodomain 1	ENSG00000069011	5	Rare Single Gene Mutation, Genetic Association	3	0	6	no	yes
PLAUR	Plasminogen activator, urokinase receptor	ENSG00000011422	19	Rare Single Gene Mutation, Genetic Association	3	0	2	yes	no
PLCB1	phospholipase C, beta 1 (phosphoinositide-specific)	ENSG00000182621	20	Rare Single Gene Mutation	2	0	7	yes	yes
PLCD4	phospholipase C delta 4	ENSG00000115556	2	Rare Single Gene Mutation	3	0	3	no	no
PLN	phospholamban	ENSG00000198523	6	Rare Single Gene Mutation	3	0	4	no	no
PLXNA3	plexin A3	ENSG00000130827	X	Rare Single Gene Mutation	3	0	5	yes	no
PLXNA4	Plexin A4	ENSG00000221866	7	Rare Single Gene Mutation, Functional	2	0	5	yes	yes
PLXNB1	plexin B1	ENSG00000164050	3	Rare Single Gene Mutation	2	0	3	yes	no
PNPLA7	patatin like phospholipase domain containing 7	ENSG00000130653	9	Rare Single Gene Mutation	3	0	3	yes	no
POGZ	Pogo transposable element with ZNF domain	ENSG00000143442	1	Rare Single Gene Mutation, Syndromic, Functional	1	0	35	yes	no
POLA2	DNA polymerase alpha 2, accessory subunit	ENSG00000014138	11	Rare Single Gene Mutation	3	0	2	yes	no
POMGNT1	protein O-linked mannose N-acetylglucosaminyltransferase 1 (beta 1,2-)	ENSG00000085998	1	Rare Single Gene Mutation, Syndromic	1	0	5	no	no
POMT1	protein O-mannosyltransferase 1	ENSG00000130714	9	Rare Single Gene Mutation	3	0	3	no	no
POT1	Protection of telomeres 1 homolog (S. pombe)	ENSG00000128513	7	Rare Single Gene Mutation	3	0	1	no	no
POU3F3	POU class 3 homeobox 3	ENSG00000198914	2	Syndromic		1	1	no	yes
PPFIA1	PTPRF interacting protein alpha 1	ENSG00000131626	11	Rare Single Gene Mutation	3	0	3	yes	no
PPM1D	protein phosphatase, Mg2+/Mn2+ dependent 1D	ENSG00000170836	17	Rare Single Gene Mutation, Syndromic	3	1	6	no	no
PPP2CA	protein phosphatase 2 catalytic subunit alpha	ENSG00000113575	5	Syndromic		1	1	no	no
PPP2R1B	protein phosphatase 2 regulatory subunit A, beta	ENSG00000137713	11	Rare Single Gene Mutation	3	0	7	no	no
PPP2R5D	Protein phosphatase 2, regulatory subunit B', delta	ENSG00000112640	6	Rare Single Gene Mutation, Syndromic	1	0	16	yes	no
PREX1	Phosphatidylinositol-3,4,5-trisphosphate-dependent Rac exchange factor 1	ENSG00000124126	20	Rare Single Gene Mutation, Genetic Association	2	0	2	yes	yes
PRICKLE1	Prickle homolog 1 (Drosophila)	ENSG00000139174	12	Rare Single Gene Mutation, Syndromic, Functional	2	0	4	yes	yes
PRICKLE2	prickle planar cell polarity protein 2	ENSG00000163637	3	Rare Single Gene Mutation, Functional	2	0	4	no	yes
PRKAR1B	protein kinase cAMP-dependent type I regulatory subunit beta	ENSG00000188191	7	Rare Single Gene Mutation	3	0	4	no	no
PRKCA	protein kinase C alpha	ENSG00000154229	17	Rare Single Gene Mutation	3	0	4	yes	yes
PRKCB	protein kinase C beta	ENSG00000166501	16	Rare Single Gene Mutation, Genetic Association	2	0	6	no	yes
PRKD1	Protein kinase D1	ENSG00000184304	14	Rare Single Gene Mutation, Syndromic		1	4	yes	yes
PRKD2	protein kinase D2	ENSG00000105287	19	Rare Single Gene Mutation	2	0	3	yes	no
PRKDC	protein kinase, DNA-activated, catalytic polypeptide	ENSG00000253729	8	Rare Single Gene Mutation, Syndromic, Functional	3	0	6	yes	no
PRODH	Proline dehydrogenase (oxidase) 1	ENSG00000100033	22	Syndromic, Genetic Association	2	1	6	no	no
PRPF39	pre-mRNA processing factor 39	ENSG00000185246	14	Rare Single Gene Mutation	3	0	3	yes	no
PRR12	proline rich 12	ENSG00000126464	19	Rare Single Gene Mutation, Syndromic	1	0	3	yes	no
PRUNE2	prune homolog 2	ENSG00000106772	9	Rare Single Gene Mutation, Syndromic	3	0	9	yes	yes
PSD3	pleckstrin and Sec7 domain containing 3	ENSG00000156011	8	Rare Single Gene Mutation, Genetic Association	3	0	6	yes	no
PSMD12	proteasome 26S subunit, non-ATPase 12	ENSG00000197170	17	Syndromic	1	0	3	no	no
PTBP2	polypyrimidine tract binding protein 2	ENSG00000117569	1	Rare Single Gene Mutation, Genetic Association	3	0	4	no	no
PTCHD1	patched domain containing 1	ENSG00000165186	X	Rare Single Gene Mutation, Genetic Association	1	0	11	no	no
PRKN	parkin RBR E3 ubiquitin protein ligase	ENSG00000185345	6	Rare Single Gene Mutation, Genetic Association	2	0	15	yes	no
PEBP4	phosphatidylethanolamine binding protein 4	ENSG00000134020	8	Rare Single Gene Mutation	3	0	1	yes	no
PHF12	PHD finger protein 12	ENSG00000109118	17	Rare Single Gene Mutation	1	0	3	yes	no
PHF7	PHD finger protein 7	ENSG00000010318	3	Rare Single Gene Mutation	2	0	3	no	no
PJA1	praja ring finger ubiquitin ligase 1	ENSG00000181191	X	Syndromic	3	0	1	no	no
POLR3A	RNA polymerase III subunit A	ENSG00000148606	10	Rare Single Gene Mutation, Syndromic	3	1	7	no	no
PPP1R9B	protein phosphatase 1 regulatory subunit 9B	ENSG00000108819	17	Rare Single Gene Mutation	1	0	1	no	yes
PPP5C	protein phosphatase 5 catalytic subunit	ENSG00000011485	19	Rare Single Gene Mutation	1	0	2	yes	no
PTEN	phosphatase and tensin homolog (mutated in multiple advanced cancers 1)	ENSG00000171862	10	Rare Single Gene Mutation, Syndromic, Functional	1	0	64	no	no
PTGS2	prostaglandin-endoperoxide synthase 2	ENSG00000073756	1	Rare Single Gene Mutation, Genetic Association, Functional	3	0	7	no	yes
PTK7	Protein tyrosine kinase 7 (inactive)	ENSG00000112655	6	Rare Single Gene Mutation	1	0	5	yes	no
PTPN11	protein tyrosine phosphatase, non-receptor type 11	ENSG00000179295	12	Rare Single Gene Mutation, Syndromic	1	0	16	yes	no
PTCHD1-AS	PTCHD1antisense RNA (head to head)	ENSG00000233067	X	Rare Single Gene Mutation	2	0	3	yes	no
PTPRB	protein tyrosine phosphatase, receptor type B	ENSG00000127329	12	Rare Single Gene Mutation, Genetic Association	3	0	3	yes	yes
PTPRC	protein tyrosine phosphatase, receptor type, C	ENSG00000081237	1	Rare Single Gene Mutation, Genetic Association	3	0	9	no	no
PTPRT	protein tyrosine phosphatase, receptor type, T	ENSG00000196090	20	Rare Single Gene Mutation, Functional	3	0	9	yes	yes
PXDN	peroxidasin	ENSG00000130508	2	Rare Single Gene Mutation	3	0	5	no	no
PYHIN1	Pyrin and HIN domain family, member 1	ENSG00000163564	1	Rare Single Gene Mutation	2	0	4	no	no
QRICH1	glutamine rich 1	ENSG00000198218	3	Rare Single Gene Mutation, Syndromic	2	0	7	no	no
RAB11FIP5	RAB11 family interacting protein 5	ENSG00000135631	2	Rare Single Gene Mutation	3	0	5	no	no
RAB2A	RAB2A, member RAS oncogene family	ENSG00000104388	8	Rare Single Gene Mutation	2	0	8	yes	no
RAB39B	RAB39B, member RAS oncogene family	ENSG00000155961	X	Rare Single Gene Mutation, Syndromic, Functional	3	0	14	no	no
RAB43	RAB43, member RAS oncogene family	ENSG00000172780	3	Rare Single Gene Mutation	2	0	2	yes	no
RAC1	Rac family small GTPase 1	ENSG00000136238	7	Syndromic, Functional		1	5	yes	no
RAD21L1	RAD21 cohesin complex component like 1	ENSG00000244588	20	Rare Single Gene Mutation	3	0	2	yes	yes
RAI1	retinoic acid induced 1	ENSG00000108557	17	Rare Single Gene Mutation, Syndromic	1	0	24	yes	yes
RALA	RAS like proto-oncogene A	ENSG00000006451	7	Syndromic		1	2	yes	no
RALGAPB	Ral GTPase activating protein non-catalytic beta subunit	ENSG00000170471	20	Rare Single Gene Mutation	2	0	5	yes	no
RANBP17	RAN binding protein 17	ENSG00000204764	5	Rare Single Gene Mutation	2	0	6	yes	yes
RAPGEF4	Rap guanine nucleotide exchange factor (GEF) 4	ENSG00000091428	2	Rare Single Gene Mutation	3	0	17	yes	yes
RASSF5	Ras association domain family member 5	ENSG00000266094	1	Rare Single Gene Mutation, Genetic Association	3	0	3	no	yes
RBFOX1	RNA binding protein, fox-1 homolog (C. elegans) 1	ENSG00000078328	16	Rare Single Gene Mutation, Genetic Association	2	0	38	no	yes
RBM27	RNA binding motif protein 27	ENSG00000091009	5	Rare Single Gene Mutation	2	0	3	yes	no
REEP3	receptor accessory protein 3	ENSG00000165476	10	Rare Single Gene Mutation	3	0	3	no	no
RELN	Reelin	ENSG00000189056	7	Rare Single Gene Mutation, Syndromic, Genetic Association, Functional	1	0	54	no	yes
RERE	Arginine-glutamic acid dipeptide (RE) repeats	ENSG00000142599	1	Rare Single Gene Mutation, Syndromic, Genetic Association	1	0	7	yes	no
RFX3	regulatory factor X3	ENSG00000080298	9	Rare Single Gene Mutation	1	0	7	yes	no
RGS7	regulator of G-protein signaling 7	ENSG00000182901	1	Rare Single Gene Mutation	3	0	6	yes	yes
RHEB	Ras homolog, mTORC1 binding	ENSG00000106615	7	Syndromic		1	1	no	no
RIMS1	Regulating synaptic membrane exocytosis 1	ENSG00000079841	6	Rare Single Gene Mutation, Genetic Association	1	0	8	yes	yes
RIMS3	regulating synaptic membrane exocytosis 3	ENSG00000117016	1	Rare Single Gene Mutation	3	0	4	no	no
RLIM	Ring finger protein, LIM domain interacting	ENSG00000131263	X	Rare Single Gene Mutation, Syndromic		1	5	no	no
RNF135	Ring finger protein 135	ENSG00000181481	17	Rare Single Gene Mutation, Syndromic, Genetic Association	3	1	4	no	no
RNF25	ring finger protein 25	ENSG00000163481	2	Rare Single Gene Mutation	3	0	2	no	no
RNF38	ring finger protein 38	ENSG00000137075	9	Rare Single Gene Mutation	3	0	2	yes	no
ROBO2	roundabout guidance receptor 2	ENSG00000185008	3	Rare Single Gene Mutation, Genetic Association, Functional	2	0	8	yes	yes
RORA	RAR-related orphan receptor A	ENSG00000069667	15	Rare Single Gene Mutation, Syndromic, Genetic Association, Functional		1	18	yes	yes
RORB	RAR related orphan receptor B	ENSG00000198963	9	Rare Single Gene Mutation, Syndromic, Functional	1	0	7	yes	yes
RPL10	ribosomal protein L10	ENSG00000147403	X	Rare Single Gene Mutation, Syndromic	3	0	13	no	no
RPS6KA2	ribosomal protein S6 kinase, 90kDa, polypeptide 2	ENSG00000071242	6	Rare Single Gene Mutation	3	0	4	yes	yes
RPS6KA3	Ribosomal protein S6 kinase, 90kDa, polypeptide 3	ENSG00000177189	X	Rare Single Gene Mutation, Syndromic	3	1	9	no	no
SAE1	SUMO1 activating enzyme subunit 1	ENSG00000142230	19	Rare Single Gene Mutation	2	0	3	yes	no
SAMD11	sterile alpha motif domain containing 11	ENSG00000187634	1	Rare Single Gene Mutation	3	0	2	yes	yes
SASH1	SAM and SH3 domain containing 1	ENSG00000111961	6	Rare Single Gene Mutation	3	0	2	yes	no
SATB2	SATB homeobox 2	ENSG00000119042	2	Rare Single Gene Mutation, Syndromic, Genetic Association	3	1	30	yes	yes
SBF1	SET binding factor 1	ENSG00000100241	22	Rare Single Gene Mutation	2	0	9	no	no
SCFD2	sec1 family domain containing 2	ENSG00000184178	4	Rare Single Gene Mutation	3	0	2	yes	no
SCN1A	sodium channel, voltage-gated, type I, alpha subunit	ENSG00000144285	2	Rare Single Gene Mutation, Syndromic, Genetic Association	1	0	68	yes	no
RP11-1407O15.2		ENSG00000182591	17	Rare Single Gene Mutation	3	0	1	no	no
PCDHAC2	Protocadherin alpha subfamily C, 2	ENSG00000243232	5	Genetic Association	3	0	3	no	yes
PHB	prohibitin	ENSG00000167085	17	Genetic Association	2	0	1	no	no
PIK3CG	phosphoinositide-3-kinase, catalytic, gamma polypeptide	ENSG00000105851	7	Genetic Association	3	0	4	yes	no
PON1	paraoxonase 1	ENSG00000005421	7	Genetic Association	2	0	5	no	no
PPP1R1B	Protein phosphatase 1, regulatory (inhibitor) subunit 1B	ENSG00000131771	17	Genetic Association	3	0	1	yes	yes
RAD21	RAD21cohesin complex component	ENSG00000164754	8	Syndromic		1	4	no	no
RHOXF1	Rhox homeobox family, member 1	ENSG00000101883	X	Genetic Association	3	0	3	no	no
RIMS2	regulating synaptic membrane exocytosis 2	ENSG00000176406	8	Rare Single Gene Mutation, Syndromic, Genetic Association	3	1	3	yes	no
RIT2	Ras-like without CAAX 2	ENSG00000152214	18	Genetic Association	3	0	3	no	no
RSRC1	arginine and serine rich coiled-coil 1	ENSG00000174891	3	Syndromic, Genetic Association		1	7	yes	yes
SATB1	SATB homeobox 1	ENSG00000182568	3	Rare Single Gene Mutation	1	0	2	yes	yes
SCAF4	SR-related CTD associated factor 4	ENSG00000156304	21	Syndromic	2	0	1	no	no
SCN2A	sodium channel, voltage-gated, type II, alpha subunit	ENSG00000136531	2	Rare Single Gene Mutation, Syndromic	1	0	72	yes	no
RPS10P2-AS1	ribosomal protein S10 pseudogene 2 anti-sense 1	ENSG00000124614	20	Genetic Association, Functional	2	0	4	no	no
SCN4A	Sodium channel, voltage gated, type IV alpha subunit	ENSG00000007314	17	Rare Single Gene Mutation	3	0	4	no	no
SCN8A	sodium channel, voltage gated, type VIII, alpha subunit	ENSG00000196876	12	Rare Single Gene Mutation, Syndromic	1	0	37	yes	no
SCN9A	sodium voltage-gated channel alpha subunit 9	ENSG00000169432	2	Rare Single Gene Mutation	2	0	5	no	no
SCP2	sterol carrier protein 2	ENSG00000116171	1	Rare Single Gene Mutation	3	0	2	no	no
SDC2	syndecan 2 (heparan sulfate proteoglycan 1, cell surface-associated, fibroglycan )	ENSG00000169439	8	Rare Single Gene Mutation, Genetic Association	3	0	4	yes	no
SEMA5A	sema domain, seven thrombospondin repeats (type 1 and type 1-like), transmembrane domain (TM) and short cytoplasmic domain, (semaphorin) 5A	ENSG00000112902	5	Rare Single Gene Mutation, Genetic Association, Functional	2	0	17	yes	yes
SET	SETnuclear proto-oncogene	ENSG00000152217	9	Rare Single Gene Mutation	2	0	4	yes	no
SETBP1	SET binding protein 1	ENSG00000152217	18	Rare Single Gene Mutation, Syndromic	1	0	14	yes	yes
SETD1B	SET domain containing 1B	ENSG00000139718	12	Rare Single Gene Mutation, Syndromic	3	1	10	no	no
SETD2	SET domain containing 2	ENSG00000181555	3	Rare Single Gene Mutation, Syndromic	1	0	15	yes	no
SETD5	SET domain containing 5	ENSG00000168137	3	Rare Single Gene Mutation, Syndromic	1	0	27	yes	no
SETDB1	SET domain, bifurcated 1	ENSG00000143379	1	Rare Single Gene Mutation	3	0	3	yes	no
SETDB2	SET domain, bifurcated 2	ENSG00000136169	13	Rare Single Gene Mutation, Syndromic	3	0	2	no	no
SEZ6L2	SEZ6L2 seizure related 6 homolog (mouse)-like 2	ENSG00000174938	16	Rare Single Gene Mutation, Genetic Association	3	0	6	no	no
SF3B1	splicing factor 3b subunit 1	ENSG00000115524	2	Rare Single Gene Mutation	3	0	5	yes	no
SGSH	N-sulfoglucosamine sulfohydrolase	ENSG00000181523	17	Rare Single Gene Mutation, Syndromic		1	5	no	no
SGSM3	Small G protein signaling modulator 3	ENSG00000100359	22	Rare Single Gene Mutation	3	0	5	no	no
SH3RF3	SH3 domain containing ring finger 3	ENSG00000172985	2	Rare Single Gene Mutation	3	0	3	yes	yes
SHANK1	SH3 and multiple ankyrin repeat domains 1	ENSG00000161681	19	Rare Single Gene Mutation, Genetic Association	2	0	8	yes	yes
SERPINE1	serpin family E member 1	ENSG00000106366	7	Genetic Association	3	0	2	no	no
SETD1A	SET domain containing 1A, histone lysine methyltransferase	ENSG00000099381	16	Rare Single Gene Mutation, Syndromic	1	0	3	no	no
SHANK2	SH3 and multiple ankyrin repeat domains 2	ENSG00000162105	11	Rare Single Gene Mutation, Syndromic, Genetic Association, Functional	1	0	37	yes	yes
SHANK3	SH3 and multiple ankyrin repeat domains 3	ENSG00000251322	22	Rare Single Gene Mutation, Syndromic, Genetic Association, Functional	1	0	89	no	yes
SHOX	short stature homeobox	ENSG00000185960	X,Y	Rare Single Gene Mutation	2	0	2	no	no
SIK1	Salt-inducible kinase 1	ENSG00000142178	21	Rare Single Gene Mutation, Syndromic		1	5	no	yes
SIN3A	SIN3 transcription regulator family member A	ENSG00000169375	15	Rare Single Gene Mutation, Syndromic	1	0	12	no	no
SLC12A5	Solute carrier family 12 (potassium/chloride transporter), member 5	ENSG00000124140	20	Rare Single Gene Mutation	2	0	5	yes	yes
SLC1A1	solute carrier family 1 (neuronal/epithelial high affinity glutamate transporter, system Xag), member 1	ENSG00000106688	9	Rare Single Gene Mutation, Genetic Association	3	0	12	no	yes
SLC1A2	Solute carrier family 1 (glial high affinity glutamate transporter), member 2	ENSG00000110436	11	Rare Single Gene Mutation, Genetic Association, Functional		1	6	yes	yes
SLC22A15	Solute carrier family 22, member 15	ENSG00000163393	1	Genetic Association	3	0	1	yes	no
SLC22A9	solute carrier family 22 member 9	ENSG00000149742	11	Rare Single Gene Mutation	3	0	4	no	no
SLC24A2	solute carrier family 24 member 2	ENSG00000155886	9	Rare Single Gene Mutation	3	0	3	yes	yes
SLC25A12	solute carrier family 25 (mitochondrial carrier, Aralar), member 12	ENSG00000115840	2	Rare Single Gene Mutation, Genetic Association, Functional	3	0	22	yes	no
SLC25A27	solute carrier family 25 member 27	ENSG00000153291	6	Genetic Association	3	0	1	no	no
SLC25A39	solute carrier family 25 member 39	ENSG00000013306	17	Rare Single Gene Mutation	3	0	3	no	no
SLC27A4	Solute carrier family 27 (fatty acid transporter), member 4	ENSG00000167114	9	Rare Single Gene Mutation	3	0	1	yes	no
SLC29A4	solute carrier family 29 member 4	ENSG00000164638	7	Rare Single Gene Mutation	3	0	1	yes	no
SLC35B1	solute carrier family 35 member B1	ENSG00000121073	17	Genetic Association	2	0	1	yes	no
SKI	SKIproto-oncogene	ENSG00000157933	1	Rare Single Gene Mutation	1	0	3	yes	no
SLC38A10	solute carrier family 38, member 10	ENSG00000157637	17	Rare Single Gene Mutation	2	0	2	yes	no
SLC45A1	solute carrier family 45 member 1	ENSG00000162426	1	Rare Single Gene Mutation, Syndromic		1	2	no	yes
SLC4A10	solute carrier family 4, sodium bicarbonate transporter-like, member 10	ENSG00000144290	2	Rare Single Gene Mutation, Genetic Association	3	0	6	yes	yes
SLC6A1	Solute carrier family 6 (neurotransmitter transporter), member 1	ENSG00000157103	3	Rare Single Gene Mutation, Syndromic, Genetic Association	1	0	31	no	yes
SLC6A3	Solute carrier family 6 (neurotransmitter transporter), member 3	ENSG00000142319	5	Rare Single Gene Mutation, Genetic Association, Functional	2	0	15	no	yes
SLC6A4	solute carrier family 6 (neurotransmitter transporter, serotonin), member 4	ENSG00000108576	17	Rare Single Gene Mutation, Genetic Association	3	0	26	yes	yes
SLC6A8	solute carrier family 6 (neurotransmitter transporter, creatine), member 8	ENSG00000130821	X	Rare Single Gene Mutation, Syndromic	3	0	14	no	no
SLC7A3	Solute carrier family 7 (cationic amino acid transporter, y+ system), member 3	ENSG00000165349	X	Rare Single Gene Mutation	2	0	2	no	no
SLC7A5	solute carrier family 7 member 5	ENSG00000103257	16	Rare Single Gene Mutation, Functional	2	0	4	no	yes
SLC7A7	solute carrier family 7 member 7	ENSG00000155465	14	Rare Single Gene Mutation	3	0	3	no	no
SLC9A6	solute carrier family 9 (sodium/hydrogen exchanger), member 6	ENSG00000198689	X	Rare Single Gene Mutation, Syndromic, Functional	1	0	18	no	no
SLC9A9	solute carrier family 9 (sodium/hydrogen exchanger), member 9	ENSG00000181804	3	Rare Single Gene Mutation, Genetic Association, Functional	3	0	12	yes	no
SLCO1B3	Solute carrier organic anion transporter family, member 1B3	ENSG00000111700	12	Rare Single Gene Mutation	3	0	4	yes	no
SLITRK5	SLIT and NTRK like family member 5	ENSG00000165300	13	Rare Single Gene Mutation, Functional	2	0	9	no	yes
SMAD4	SMAD family member 4	ENSG00000141646	18	Rare Single Gene Mutation	2	0	5	no	no
SMARCA2	SWI/SNF related, matrix associated, actin dependent regulator of chromatin, subfamily a, member 2	ENSG00000080503	9	Rare Single Gene Mutation, Syndromic, Genetic Association	1	1	16	no	yes
SMARCA4	SWI/SNF related, matrix associated, actin dependent regulator of chromatin, subfamily a, member 4	ENSG00000127616	19	Rare Single Gene Mutation, Syndromic	1	0	8	yes	no
SMARCC2	SWI/SNF related, matrix associated, actin dependent regulator of chromatin, subfamily c, member 2	ENSG00000139613	12	Rare Single Gene Mutation, Syndromic, Functional	1	0	14	no	no
SMC1A	structural maintenance of chromosomes 1A	ENSG00000072501	X	Rare Single Gene Mutation, Syndromic		1	6	no	no
SMC3	structural maintenance of chromosomes 3	ENSG00000108055	10	Rare Single Gene Mutation, Syndromic	3	1	9	no	no
SMG6	SMG6, nonsense mediated mRNA decay factor	ENSG00000070366	17	Rare Single Gene Mutation	3	0	2	yes	no
SMURF1	SMAD specific E3 ubiquitin protein ligase 1	ENSG00000198742	7	Rare Single Gene Mutation	3	0	2	yes	no
SNAP25	Synaptosomal-associated protein, 25kDa	ENSG00000132639	20	Rare Single Gene Mutation, Genetic Association	3	0	7	no	yes
SND1	staphylococcal nuclease and tudor domain containing 1	ENSG00000197157	7	Rare Single Gene Mutation, Genetic Association	3	0	8	yes	no
SNTG2	syntrophin gamma 2	ENSG00000172554	2	Rare Single Gene Mutation	3	0	6	yes	yes
SNX14	Sorting nexin 14	ENSG00000135317	6	Rare Single Gene Mutation, Syndromic		1	6	yes	no
SNX5	sorting nexin 5	ENSG00000089006	20	Rare Single Gene Mutation	2	0	3	no	no
SON	SONDNA binding protein	ENSG00000115904	21	Rare Single Gene Mutation, Syndromic, Functional	1	0	7	yes	no
SOX5	SRY-box 5	ENSG00000134532	12	Rare Single Gene Mutation, Syndromic, Genetic Association	1	0	14	yes	yes
SPARCL1	SPARC like 1	ENSG00000152583	4	Rare Single Gene Mutation, Functional	2	0	3	no	no
SPAST	Spastin	ENSG00000021574	2	Rare Single Gene Mutation	1	0	11	yes	no
SPEN	spenfamily transcriptional repressor	ENSG00000065526	1	Rare Single Gene Mutation	2	0	10	no	no
SPP2	secreted phosphoprotein 2	ENSG00000072080	2	Rare Single Gene Mutation	3	0	4	no	no
SRCAP	Snf2 related CREBBP activator protein	ENSG00000080603	16	Rare Single Gene Mutation	1	0	5	no	no
SRGAP3	SLIT-ROBO Rho GTPase activating protein 3	ENSG00000196220	3	Rare Single Gene Mutation	3	0	5	yes	yes
SRSF11	serine and arginine rich splicing factor 11	ENSG00000116754	1	Rare Single Gene Mutation	2	0	4	no	no
SSPO	SCO-spondin	ENSG00000197558	7	Rare Single Gene Mutation	3	0	4	yes	yes
SSRP1	structure specific recognition protein 1	ENSG00000149136	11	Rare Single Gene Mutation	3	0	2	yes	no
ST7	suppression of tumorigenicity 7	ENSG00000004866	7	Rare Single Gene Mutation	3	0	4	no	no
ST8SIA2	ST8 alpha-N-acetyl-neuraminide alpha-2,8-sialyltransferase 2	ENSG00000140557	15	Rare Single Gene Mutation, Genetic Association	2	0	9	yes	yes
STAG1	stromal antigen 1	ENSG00000118007	3	Rare Single Gene Mutation, Syndromic		1	4	yes	no
STX1A	Syntaxin 1A (brain)	ENSG00000106089	7	Rare Single Gene Mutation, Genetic Association	3	0	6	no	yes
STXBP1	Syntaxin binding protein 1	ENSG00000136854	9	Rare Single Gene Mutation, Syndromic, Functional	1	0	46	yes	yes
STXBP5	Syntaxin binding protein 5 (tomosyn)	ENSG00000164506	6	Rare Single Gene Mutation	2	0	6	no	no
SORCS3	sortilin related VPS10 domain containing receptor 3	ENSG00000156395	10	Rare Single Gene Mutation, Syndromic, Genetic Association	2	0	6	yes	yes
SOX6	SRY-box transcription factor 6	ENSG00000110693	11	Syndromic		1	1	yes	yes
STYK1	Serine/threonine/tyrosine kinase 1	ENSG00000060140	12	Rare Single Gene Mutation, Genetic Association	3	0	2	no	no
SUPT16H	SPT16 homolog, facilitates chromatin remodeling subunit	ENSG00000092201	14	Rare Single Gene Mutation	2	1	6	no	no
SYAP1	Synapse associated protein 1	ENSG00000169895	X	Rare Single Gene Mutation	3	0	2	no	no
SYBU	syntabulin	ENSG00000147642	8	Rare Single Gene Mutation	3	0	1	yes	yes
SYCE1	synaptonemal complex central element protein 1	ENSG00000171772	10	Rare Single Gene Mutation	3	0	1	no	no
SYN1	Synapsin 1	ENSG00000008056	X	Rare Single Gene Mutation, Functional	1	0	21	no	no
SYN2	Synapsin II	ENSG00000157152	3	Rare Single Gene Mutation, Genetic Association, Functional	3	0	6	no	no
SYNCRIP	synaptotagmin binding cytoplasmic RNA interacting protein	ENSG00000135316	6	Rare Single Gene Mutation	3	0	6	no	no
SYNE1	spectrin repeat containing, nuclear envelope 1	ENSG00000131018	6	Rare Single Gene Mutation, Genetic Association	3	1	17	yes	yes
SYNGAP1	synaptic Ras GTPase activating protein 1	ENSG00000197283	6	Rare Single Gene Mutation, Syndromic	1	0	60	no	no
SRPRA	SRP receptor subunit alpha	ENSG00000182934	11	Rare Single Gene Mutation	1	0	2	no	no
SYNJ1	synaptojanin 1	ENSG00000159082	21	Rare Single Gene Mutation	3	0	1	no	no
SYT1	synaptotagmin 1	ENSG00000067715	12	Rare Single Gene Mutation, Syndromic		1	3	yes	no
TAF1	TATA-box binding protein associated factor 1	ENSG00000147133	X	Rare Single Gene Mutation, Syndromic		1	9	yes	no
TAF1C	TATA-box binding protein associated factor, RNA polymerase I subunit C	ENSG00000103168	16	Rare Single Gene Mutation, Genetic Association	3	0	2	no	no
TAF6	TATA-box binding protein associated factor 6	ENSG00000106290	7	Rare Single Gene Mutation	2	0	3	no	no
TANC2	etratricopeptide repeat, ankyrin repeat and coiled-coil containing 2	ENSG00000170921	17	Rare Single Gene Mutation, Syndromic	1	0	10	yes	no
TAOK1	TAO kinase 1	ENSG00000160551	17	Rare Single Gene Mutation, Syndromic	1	0	3	yes	no
TAOK2	TAO kinase 2	ENSG00000149930	16	Rare Single Gene Mutation, Functional	2	0	6	no	no
TBC1D23	TBC1 domain family member 23	ENSG00000036054	3	Syndromic		1	2	no	no
TBC1D31	TBC1 domain family, member 31	ENSG00000156787	8	Rare Single Gene Mutation	2	0	4	yes	no
TBC1D5	TBC1 domain family, member 5	ENSG00000131374	3	Rare Single Gene Mutation, Genetic Association	3	0	8	yes	no
TBCK	TBC1 domain containing kinase	ENSG00000145348	4	Syndromic	1	0	1	yes	no
TBL1XR1	transducin beta like 1 X-linked receptor 1	ENSG00000177565	3	Rare Single Gene Mutation, Syndromic	1	0	23	yes	no
TBR1	T-box, brain, 1	ENSG00000136535	2	Rare Single Gene Mutation, Syndromic, Genetic Association, Functional	1	0	32	no	yes
TBX1	T-box 1	ENSG00000184058	22	Syndromic, Functional		1	5	no	yes
TCF20	Transcription factor 20 (AR1)	ENSG00000100207	22	Rare Single Gene Mutation, Syndromic	1	0	11	no	no
TCF4	Transcription factor 4	ENSG00000196628	18	Rare Single Gene Mutation, Syndromic, Genetic Association, Functional	1	0	48	no	no
TCF7L2	Transcription factor 7-like 2 (T-cell specific, HMG-box)	ENSG00000148737	10	Rare Single Gene Mutation	1	0	7	yes	no
TECTA	tectorin alpha	ENSG00000109927	11	Rare Single Gene Mutation	3	0	7	no	no
TERF2	Telomeric repeat binding factor 2	ENSG00000132604	16	Rare Single Gene Mutation	2	0	3	no	no
TET2	Tet methylcytosine dioxygenase 2	ENSG00000168769	4	Rare Single Gene Mutation	2	0	4	no	yes
THBS1	Thrombospondin 1	ENSG00000137801	15	Rare Single Gene Mutation, Genetic Association	3	0	4	no	no
TERB2	telomere repeat binding bouquet formation protein 2	ENSG00000167014	15	Rare Single Gene Mutation	3	0	1	no	no
THRA	thyroid hormone receptor alpha	ENSG00000126351	17	Rare Single Gene Mutation, Functional	3	0	5	no	yes
TLK2	tousled-like kinase 2	ENSG00000146872	17	Rare Single Gene Mutation, Syndromic	1	0	15	yes	no
TM4SF19	transmembrane 4 L six family member 19	ENSG00000145107	3	Rare Single Gene Mutation	3	0	3	no	no
TM4SF20	Transmembrane 4 L six family member 20	ENSG00000168955	2	Rare Single Gene Mutation		1	1	no	no
TMEM39B	transmembrane protein 39B	ENSG00000121775	1	Rare Single Gene Mutation	3	0	4	yes	no
TMLHE	trimethyllysine hydroxylase, epsilon	ENSG00000185973	X	Rare Single Gene Mutation, Genetic Association	2	0	5	no	no
TNRC6B	Trinucleotide repeat containing 6B	ENSG00000100354	22	Rare Single Gene Mutation, Syndromic	2	0	10	no	no
TOP3B	Topoisomerase (DNA) III beta	ENSG00000100038	22	Rare Single Gene Mutation, Genetic Association, Functional	3	0	6	no	no
SOD1	superoxide dismutase 1	ENSG00000142168	21	Genetic Association, Functional	3	0	2	no	no
STK39	serine threonine kinase 39 (STE20/SPS1 homolog, yeast)	ENSG00000198648	2	Genetic Association	3	0	5	no	no
SYP	synaptophysin	ENSG00000102003	X	Rare Single Gene Mutation	3	0	3	no	no
SYT17	synaptotagmin XVII	ENSG00000103528	16	Genetic Association	3	0	2	no	yes
TBL1X	transducin (beta)-like 1X-linked	ENSG00000101849	X	Genetic Association	3	0	1	yes	no
TBX22	T-box transcription factor 22	ENSG00000122145	X	Rare Single Gene Mutation	3	0	2	no	no
TDO2	tryptophan 2,3-dioxygenase	ENSG00000151790	4	Genetic Association	3	0	4	no	no
TEK	TEKreceptortyrosine kinase	ENSG00000120156	9	Rare Single Gene Mutation	1	0	1	yes	no
TET3	tet methylcytosine dioxygenase 3	ENSG00000187605	2	Rare Single Gene Mutation, Syndromic		1	2	no	no
TFB2M	transcription factor B2, mitochondrial	ENSG00000162851	1	Rare Single Gene Mutation	3	0	1	no	no
TM9SF4	transmembrane 9 superfamily member 4	ENSG00000101337	20	Rare Single Gene Mutation	1	0	2	yes	no
TMEM134	transmembrane protein 134	ENSG00000172663	11	Rare Single Gene Mutation	3	0	1	no	no
TPO	Thyroid peroxidase	ENSG00000115705	2	Genetic Association	3	0	1	yes	no
TRAF7	TNF receptor associated factor 7	ENSG00000131653	16	Rare Single Gene Mutation, Syndromic	1	0	7	no	no
TRAPPC6B	trafficking protein particle complex 6B	ENSG00000182400	14	Rare Single Gene Mutation, Syndromic		1	5	no	no
TRAPPC9	trafficking protein particle complex 9	ENSG00000167632	8	Rare Single Gene Mutation, Syndromic	2	0	14	yes	yes
TRIM33	Tripartite motif containing 33	ENSG00000197323	1	Genetic Association	3	0	1	yes	no
TRIO	Trio Rho guanine nucleotide exchange factor	ENSG00000038382	5	Rare Single Gene Mutation, Syndromic	1	0	27	yes	no
TNS2	tensin 2	ENSG00000111077	12	Rare Single Gene Mutation	3	0	1	no	no
TRAPPC2L	trafficking protein particle complex 2 like	ENSG00000167515	16	Rare Single Gene Mutation, Syndromic	3	0	3	no	no
TRIM23	tripartite motif containing 23	ENSG00000113595	5	Rare Single Gene Mutation	1	0	4	no	no
TRIM32	tripartite motif containing 32	ENSG00000119401	9	Rare Single Gene Mutation, Functional	3	0	3	no	no
TRIP12	Thyroid hormone receptor interactor 12	ENSG00000153827	2	Rare Single Gene Mutation, Syndromic	1	0	21	yes	no
TRPC6	Transient receptor potential cation channel, subfamily C, member 6	ENSG00000137672	11	Rare Single Gene Mutation	2	0	3	no	yes
TRPM1	transient receptor potential cation channel subfamily M member 1	ENSG00000134160	15	Rare Single Gene Mutation	2	0	4	yes	no
TRRAP	transformation/transcription domain associated protein	ENSG00000196367	7	Rare Single Gene Mutation, Syndromic	3	1	9	yes	no
TSC1	tuberous sclerosis 1	ENSG00000165699	9	Rare Single Gene Mutation, Syndromic	1	0	21	no	no
TSC2	tuberous sclerosis 2	ENSG00000103197	16	Rare Single Gene Mutation, Syndromic, Genetic Association	1	0	34	no	no
TSHZ3	teashirt zinc finger homeobox 3	ENSG00000121297	19	Rare Single Gene Mutation, Functional	1	0	3	no	yes
TSPAN17	tetraspanin 17	ENSG00000048140	5	Rare Single Gene Mutation	3	0	3	no	no
TSPAN4	tetraspanin 4	ENSG00000214063	11	Rare Single Gene Mutation	3	0	4	no	no
TSPAN7	tetraspanin 7	ENSG00000156298	X	Rare Single Gene Mutation	3	0	7	no	no
TTI2	TELO2 interacting protein 2	ENSG00000129696	8	Rare Single Gene Mutation		1	2	no	yes
TTN	titin	ENSG00000155657	2	Rare Single Gene Mutation, Syndromic	3	1	23	no	no
TUBGCP5	tubulin, gamma complex associated protein 5	ENSG00000275835	15	Rare Single Gene Mutation	3	0	4	yes	no
UBE3A	ubiquitin protein ligase E3A	ENSG00000114062	15	Rare Single Gene Mutation, Syndromic, Genetic Association	1	0	29	yes	no
UBE3C	Ubiquitin protein ligase E3C	ENSG00000009335	7	Rare Single Gene Mutation	2	0	4	yes	no
TSPOAP1	TSPO associated protein 1	ENSG00000005379	17	Rare Single Gene Mutation	3	0	5	no	no
UBN2	ubinuclein 2	ENSG00000157741	7	Rare Single Gene Mutation	2	0	4	no	no
UBR5	ubiquitin protein ligase E3 component n-recognin 5	ENSG00000104517	8	Rare Single Gene Mutation	2	0	7	no	no
UIMC1	ubiquitin interaction motif containing 1	ENSG00000087206	5	Rare Single Gene Mutation	3	0	5	yes	no
UNC13A	unc-13 homolog A	ENSG00000130477	19	Rare Single Gene Mutation, Syndromic	3	1	7	no	no
UNC79	unc-79 homolog, NALCN channel complex subunit	ENSG00000133958	14	Rare Single Gene Mutation	2	0	4	yes	no
UNC80	unc-80 homolog, NALCN activator	ENSG00000144406	2	Rare Single Gene Mutation	3	0	5	yes	no
UPF2	UPF2, regulator of nonsense mediated mRNA decay	ENSG00000151461	10	Rare Single Gene Mutation, Functional	3	0	8	no	no
UPF3B	UPF3B, regulator of nonsense mediated mRNA decay	ENSG00000125351	X	Rare Single Gene Mutation, Syndromic	1	0	16	no	no
USH2A	usherin	ENSG00000042781	1	Rare Single Gene Mutation	3	0	6	yes	no
USP15	ubiquitin specific peptidase 15	ENSG00000135655	12	Rare Single Gene Mutation	2	0	3	no	no
USP45	Ubiquitin specific peptidase 45	ENSG00000123552	6	Rare Single Gene Mutation	2	0	3	no	no
USP7	Ubiquitin specific peptidase 7 (herpes virus-associated)	ENSG00000187555	16	Rare Single Gene Mutation, Syndromic	2	1	7	no	no
USP9X	ubiquitin specific peptidase 9 X-linked	ENSG00000124486	X	Rare Single Gene Mutation, Syndromic, Functional	1	1	10	yes	no
USP9Y	ubiquitin specific peptidase 9, Y-linked	ENSG00000114374	Y	Rare Single Gene Mutation, Genetic Association	3	0	2	no	no
VAMP2	vesicle associated membrane protein 2	ENSG00000220205	17	Rare Single Gene Mutation, Syndromic		1	3	yes	no
VIL1	Villin 1	ENSG00000127831	2	Rare Single Gene Mutation	2	0	3	no	no
VPS13B	vacuolar protein sorting 13 homolog B (yeast)	ENSG00000132549	8	Rare Single Gene Mutation, Syndromic	1	0	20	yes	no
VSIG4	V-set and immunoglobulin domain containing 4	ENSG00000155659	X	Rare Single Gene Mutation	3	0	2	no	no
WAC	WW domain containing adaptor with coiled-coil	ENSG00000095787	10	Rare Single Gene Mutation, Syndromic	1	0	20	no	no
WASF1	WAS protein family member 1	ENSG00000112290	6	Syndromic		1	1	no	no
WDFY3	WD repeat and FYVE domain containing 3	ENSG00000163625	4	Rare Single Gene Mutation, Syndromic, Functional	1	0	18	yes	no
WDFY4	WDFY family member 4	ENSG00000128815	10	Rare Single Gene Mutation	2	0	7	yes	no
WDR26	WD repeat domain 26	ENSG00000162923	1	Rare Single Gene Mutation, Syndromic		1	6	no	no
TTC25	tetratricopeptide repeat domain 25	ENSG00000204815	17	Genetic Association	3	0	1	yes	no
UNC5D	unc-5 netrin receptor D	ENSG00000156687	8	Rare Single Gene Mutation	3	0	3	yes	yes
VEZF1	vascular endothelial zinc finger 1	ENSG00000136451	17	Rare Single Gene Mutation	1	0	3	no	no
VWA7	von Willebrand factor A domain containing 7	ENSG00000204396	6	Rare Single Gene Mutation	3	0	1	no	no
WNK3	WNK lysine deficient protein kinase 3	ENSG00000196632	X	Rare Single Gene Mutation	3	0	6	no	no
WNT1	Wingless-type MMTV integration site family, member 1	ENSG00000125084	12	Genetic Association	3	0	3	no	yes
WWOX	WW domain containing oxidoreductase	ENSG00000186153	16	Rare Single Gene Mutation, Syndromic	2	0	9	no	no
WWP1	WW domain containing E3 ubiquitin protein ligase 1	ENSG00000123124	8	Rare Single Gene Mutation	3	0	2	no	no
XPC	xeroderma pigmentosum, complementation group C	ENSG00000154767	3	Rare Single Gene Mutation, Syndromic		1	11	no	no
XPO1	exportin 1	ENSG00000082898	2	Rare Single Gene Mutation, Genetic Association	3	0	7	no	no
XRCC6	X-ray repair cross complementing 6	ENSG00000196419	22	Rare Single Gene Mutation	3	0	2	no	no
YEATS2	YEATS domain containing 2	ENSG00000163872	3	Rare Single Gene Mutation, Genetic Association	3	0	2	yes	no
YTHDC2	YTH domain containing 2	ENSG00000047188	5	Rare Single Gene Mutation, Genetic Association	3	0	5	no	no
YWHAE	tyrosine 3-monooxygenase/tryptophan 5-monooxygenase activation protein epsilon	ENSG00000108953	17	Rare Single Gene Mutation	3	0	5	yes	no
YWHAG	tyrosine 3-monooxygenase/tryptophan 5-monooxygenase activation protein gamma	ENSG00000170027	7	Rare Single Gene Mutation, Syndromic	3	1	6	yes	no
YY1	YY1transcription factor	ENSG00000100811	14	Rare Single Gene Mutation, Syndromic, Functional		1	5	yes	no
ZBTB20	Zinc finger and BTB domain containing 20	ENSG00000181722	3	Rare Single Gene Mutation, Syndromic	1	0	25	yes	no
UBE2H	ubiquitin-conjugating enzyme E2H (UBC8 homolog, yeast)	ENSG00000186591	7	Genetic Association	3	0	2	yes	no
VASH1	vasohibin 1	ENSG00000071246	14	Genetic Association	3	0	4	no	yes
VDR	vitamin D receptor	ENSG00000111424	12	Genetic Association, Functional	3	0	10	no	yes
ZBTB16	Zinc finger and BTB domain containing 16	ENSG00000109906	11	Genetic Association	3	0	1	yes	yes
ZC3H11A	zinc finger CCCH-type containing 11A	ENSG00000058673	1	Rare Single Gene Mutation	3	0	3	no	no
ZC3H4	zinc finger CCCH-type containing 4	ENSG00000130749	19	Rare Single Gene Mutation	2	0	4	no	no
ZFYVE26	zinc finger FYVE-type containing 26	ENSG00000072121	14	Rare Single Gene Mutation	3	0	4	no	no
ZMYND11	Zinc finger, MYND-type containing 11	ENSG00000015171	10	Rare Single Gene Mutation, Syndromic	2	0	12	no	yes
ZNF18	zinc finger protein 18	ENSG00000154957	17	Rare Single Gene Mutation	3	0	1	no	no
ZNF292	zinc finger protein 292	ENSG00000188994	6	Rare Single Gene Mutation, Syndromic	1	0	6	no	yes
ZNF385B	Zinc finger protein 385B	ENSG00000144331	2	Genetic Association	3	0	2	yes	yes
ZNF462	Zinc finger protein 462	ENSG00000148143	9	Rare Single Gene Mutation, Syndromic	1	0	9	yes	no
ZNF517	Zinc finger protein 517	ENSG00000197363	8	Rare Single Gene Mutation	3	0	3	yes	no
ZNF548	zinc finger protein 548	ENSG00000188785	19	Rare Single Gene Mutation	3	0	3	no	no
ZNF559	Zinc finger protein 559	ENSG00000188321	19	Rare Single Gene Mutation	3	0	6	yes	no
ZNF626	zinc finger protein 626	ENSG00000188171	19	Rare Single Gene Mutation	3	0	2	no	no
ZNF713	Zinc finger protein 713	ENSG00000178665	7	Rare Single Gene Mutation	3	0	2	yes	no
ZNF774	Zinc finger protein 774	ENSG00000196391	15	Rare Single Gene Mutation	3	0	3	no	no
UBR1	ubiquitin protein ligase E3 component n-recognin 1	ENSG00000159459	15	Rare Single Gene Mutation	1	0	1	yes	no
ZMIZ1	zinc finger MIZ-type containing 1	ENSG00000108175	10	Rare Single Gene Mutation, Syndromic	2	1	4	yes	yes
ZMYM2	zinc finger MYM-type containing 2	ENSG00000121741	13	Rare Single Gene Mutation, Syndromic	2	1	5	yes	no
ZMYND8	zinc finger MYND-type containing 8	ENSG00000101040	20	Rare Single Gene Mutation	1	0	4	yes	no
ZNF804A	Zinc finger protein 804A	ENSG00000170396	2	Rare Single Gene Mutation, Genetic Association	2	0	14	yes	yes
ZNF827	Zinc finger protein 827	ENSG00000151612	4	Genetic Association	3	0	1	yes	no
ZSWIM6	zinc finger SWIM-type containing 6	ENSG00000130449	5	Syndromic, Genetic Association		1	2	yes	yes
ZWILCH	zwilchkinetochore protein	ENSG00000174442	15	Rare Single Gene Mutation	3	0	4	no	no
