# Supplementary material for: DNA Methylation Differences Between Zona Pellucida-Bound and Manually Selected Spermatozoa Are Associated With Autism Susceptibility
Source: Front Endocrinol (Lausanne). 2021 Nov 9;12:774260. doi: 10.3389/fendo.2021.774260 (PMC8630694; doi:10.3389/fendo.2021.774260)
Supplement: Supplementary file 9 [file Table_6.xlsx]

## Sheet: Supplementary Table 6
Supplementary Table 6 matched autism and background genes.
N_matchset	group	number_of_intron	number_of_exon	gene_ID	number_of_DMR	gene_with_bivalent_structure
4	background	5	4	ENSG00000000419	0	no
4	background	8	2	ENSG00000000457	0	no
4	background	14	3	ENSG00000000460	0	no
4	background	10	10	ENSG00000000938	0	yes
4	background	5	NA	ENSG00000000971	0	no
4	background	2	1	ENSG00000001036	0	no
4	background	9	4	ENSG00000001084	3	no
4	background	4	2	ENSG00000001167	0	no
4	background	15	8	ENSG00000001460	0	no
4	background	13	10	ENSG00000001461	0	no
4	autism	6	6	ENSG00000001497	1	no
4	background	1	1	ENSG00000001561	0	no
4	background	13	24	ENSG00000001617	1	yes
4	background	15	2	ENSG00000001626	0	yes
4	background	12	2	ENSG00000001629	0	no
4	background	5	2	ENSG00000001630	0	no
4	background	4	4	ENSG00000001631	3	no
4	background	19	25	ENSG00000002016	4	no
4	background	7	7	ENSG00000002330	0	no
4	background	11	5	ENSG00000002549	0	no
4	background	14	10	ENSG00000002586	0	no
4	background	3	4	ENSG00000002587	3	yes
4	background	7	10	ENSG00000002726	0	no
4	background	3	4	ENSG00000002745	0	yes
4	background	33	20	ENSG00000002746	23	yes
4	background	41	34	ENSG00000002822	13	no
4	background	10	13	ENSG00000002834	3	no
4	background	11	6	ENSG00000002919	0	no
4	background	6	9	ENSG00000002933	0	no
4	background	6	6	ENSG00000003056	0	no
4	background	8	2	ENSG00000003096	0	no
4	background	7	8	ENSG00000003137	3	yes
4	autism	19	5	ENSG00000003147	3	no
4	background	7	10	ENSG00000003249	0	no
4	background	11	4	ENSG00000003393	0	no
4	background	13	5	ENSG00000003400	3	no
4	background	15	11	ENSG00000003402	0	no
4	background	11	1	ENSG00000003436	1	no
4	background	5	NA	ENSG00000003509	0	no
4	background	12	6	ENSG00000003756	4	no
4	background	13	3	ENSG00000003987	1	no
4	background	11	4	ENSG00000003989	5	yes
4	background	2	10	ENSG00000004059	0	no
4	background	13	15	ENSG00000004139	0	yes
4	background	5	3	ENSG00000004142	0	no
4	background	29	41	ENSG00000004399	4	yes
4	background	9	12	ENSG00000004455	1	no
4	autism	7	5	ENSG00000004468	0	yes
4	background	4	8	ENSG00000004478	0	no
4	background	8	5	ENSG00000004487	2	no
4	background	25	10	ENSG00000004534	16	no
4	background	14	11	ENSG00000004660	0	no
4	background	6	7	ENSG00000004700	0	no
4	background	7	NA	ENSG00000004766	0	no
4	background	2	5	ENSG00000004776	0	no
4	background	19	27	ENSG00000004777	0	yes
4	background	7	4	ENSG00000004779	0	no
4	background	12	4	ENSG00000004809	1	no
4	background	2	11	ENSG00000004838	0	yes
4	background	12	3	ENSG00000004846	0	no
4	autism	4	2	ENSG00000004848	0	no
4	background	15	4	ENSG00000004864	0	no
4	autism	39	12	ENSG00000004866	0	no
4	background	16	1	ENSG00000004897	0	no
4	background	10	16	ENSG00000004939	0	no
4	background	10	2	ENSG00000004948	0	yes
4	background	12	25	ENSG00000004975	6	no
4	background	6	11	ENSG00000005001	0	yes
4	background	25	25	ENSG00000005007	0	no
4	background	9	4	ENSG00000005020	2	no
4	background	2	2	ENSG00000005022	0	no
4	background	6	3	ENSG00000005059	2	no
4	background	1	4	ENSG00000005073	0	no
4	background	2	2	ENSG00000005075	0	no
4	background	11	11	ENSG00000005100	0	no
4	background	4	7	ENSG00000005102	0	no
4	background	10	4	ENSG00000005108	0	yes
4	background	15	11	ENSG00000005156	2	no
4	background	11	3	ENSG00000005175	0	no
4	background	13	5	ENSG00000005187	0	no
4	background	17	4	ENSG00000005189	0	no
4	background	17	1	ENSG00000005194	0	no
4	background	22	33	ENSG00000005206	0	no
4	background	5	12	ENSG00000005238	0	no
4	background	11	NA	ENSG00000005243	6	yes
4	background	7	1	ENSG00000005249	2	no
4	autism	3	3	ENSG00000005302	0	no
4	autism	34	19	ENSG00000005339	0	no
4	autism	20	20	ENSG00000005379	0	no
4	background	10	12	ENSG00000005381	0	no
4	autism	4	1	ENSG00000005421	0	no
4	background	6	6	ENSG00000005436	4	no
4	background	6	10	ENSG00000005448	0	no
4	background	8	NA	ENSG00000005469	0	no
4	background	11	2	ENSG00000005471	0	yes
4	autism	9	10	ENSG00000005483	0	no
4	background	8	13	ENSG00000005486	0	no
4	background	2	5	ENSG00000005513	0	no
4	background	7	NA	ENSG00000005700	0	no
4	background	22	NA	ENSG00000005801	0	no
4	background	24	2	ENSG00000005810	0	yes
4	background	4	5	ENSG00000005812	0	no
4	background	31	17	ENSG00000005844	0	no
4	autism	11	19	ENSG00000005882	0	no
4	background	17	22	ENSG00000005884	0	yes
4	background	9	1	ENSG00000005889	0	no
4	background	3	NA	ENSG00000005893	1	no
4	background	16	12	ENSG00000005961	2	yes
4	background	4	2	ENSG00000005981	0	no
4	background	8	4	ENSG00000006007	0	no
4	background	8	13	ENSG00000006015	0	no
4	background	9	8	ENSG00000006016	0	yes
4	background	17	28	ENSG00000006025	0	no
4	background	10	1	ENSG00000006042	0	no
4	background	7	10	ENSG00000006047	0	yes
4	background	2	3	ENSG00000006059	0	no
4	background	12	14	ENSG00000006062	1	no
4	background	41	32	ENSG00000006071	2	yes
4	background	3	2	ENSG00000006116	0	no
4	background	16	31	ENSG00000006118	0	no
4	background	22	1	ENSG00000006125	5	no
4	background	4	5	ENSG00000006128	0	yes
4	background	10	9	ENSG00000006194	0	no
4	background	4	10	ENSG00000006210	0	no
4	background	14	45	ENSG00000006282	0	no
4	autism	36	39	ENSG00000006283	1	yes
4	background	7	12	ENSG00000006327	0	no
4	autism	1	3	ENSG00000006377	0	yes
4	background	13	13	ENSG00000006432	0	no
4	autism	7	3	ENSG00000006451	3	no
4	background	15	5	ENSG00000006453	2	no
4	background	7	5	ENSG00000006459	0	no
4	background	14	13	ENSG00000006468	3	no
4	background	10	3	ENSG00000006530	4	no
4	background	15	19	ENSG00000006534	0	no
4	background	3	9	ENSG00000006555	0	no
4	background	15	5	ENSG00000006576	3	no
4	background	2	NA	ENSG00000006606	0	no
4	background	26	21	ENSG00000006607	5	no
4	background	27	12	ENSG00000006611	7	no
4	background	1	6	ENSG00000006625	0	no
4	background	3	2	ENSG00000006634	0	no
4	background	5	5	ENSG00000006638	2	no
4	background	10	7	ENSG00000006652	0	no
4	background	4	3	ENSG00000006659	0	no
4	background	7	5	ENSG00000006695	0	no
4	background	28	16	ENSG00000006704	7	no
4	background	3	8	ENSG00000006712	0	no
4	background	17	2	ENSG00000006715	5	no
4	background	22	7	ENSG00000006740	13	no
4	background	22	22	ENSG00000006744	0	no
4	background	18	5	ENSG00000006747	6	yes
4	background	4	1	ENSG00000006756	0	no
4	background	5	1	ENSG00000006757	0	no
4	background	24	11	ENSG00000006788	4	no
4	background	7	3	ENSG00000006831	0	no
4	background	15	5	ENSG00000006837	3	no
4	background	9	2	ENSG00000007001	0	yes
4	background	9	15	ENSG00000007038	0	no
4	background	21	16	ENSG00000007047	8	no
4	background	37	5	ENSG00000007062	3	yes
4	background	4	6	ENSG00000007080	0	no
4	background	9	4	ENSG00000007129	0	no
4	background	18	1	ENSG00000007168	11	no
4	background	23	11	ENSG00000007171	0	yes
4	background	13	11	ENSG00000007202	0	no
4	background	11	12	ENSG00000007216	1	no
4	background	28	19	ENSG00000007237	17	yes
4	background	5	4	ENSG00000007255	0	no
4	background	19	17	ENSG00000007264	0	yes
4	background	8	4	ENSG00000007306	0	no
4	background	4	9	ENSG00000007312	0	no
4	autism	17	15	ENSG00000007314	0	no
4	background	21	11	ENSG00000007341	0	no
4	background	6	1	ENSG00000007350	2	no
4	autism	11	10	ENSG00000007372	0	yes
4	background	11	16	ENSG00000007376	0	no
4	background	13	21	ENSG00000007384	0	no
4	background	13	20	ENSG00000007392	0	no
4	background	21	15	ENSG00000007402	3	yes
4	background	26	29	ENSG00000007516	0	yes
4	background	3	7	ENSG00000007520	0	no
4	background	27	32	ENSG00000007541	0	no
4	background	21	19	ENSG00000007545	0	no
4	background	8	6	ENSG00000007866	3	yes
4	background	7	2	ENSG00000007908	0	no
4	background	21	18	ENSG00000007923	3	no
4	background	2	2	ENSG00000007933	0	no
4	background	4	4	ENSG00000007944	0	no
4	background	4	NA	ENSG00000007952	0	no
4	background	5	3	ENSG00000007968	0	yes
4	background	4	2	ENSG00000008018	0	no
4	autism	5	2	ENSG00000008056	0	no
4	autism	18	8	ENSG00000008083	6	no
4	autism	12	NA	ENSG00000008086	0	no
4	background	8	3	ENSG00000008118	0	yes
4	background	12	15	ENSG00000008128	2	no
4	background	19	22	ENSG00000008130	0	no
4	background	7	2	ENSG00000008196	0	yes
4	background	5	1	ENSG00000008197	0	yes
4	background	24	13	ENSG00000008226	2	yes
4	background	15	12	ENSG00000008256	5	yes
4	background	13	7	ENSG00000008277	0	yes
4	background	1	1	ENSG00000008282	0	no
4	background	15	35	ENSG00000008283	0	no
4	background	17	3	ENSG00000008294	0	no
4	background	10	24	ENSG00000008300	0	no
4	background	5	2	ENSG00000008311	0	no
4	background	14	9	ENSG00000008323	0	no
4	background	3	2	ENSG00000008324	0	no
4	background	9	9	ENSG00000008382	2	no
4	background	20	2	ENSG00000008394	0	no
4	background	6	2	ENSG00000008405	0	no
4	background	1	1	ENSG00000008438	0	no
4	autism	18	20	ENSG00000008441	5	yes
4	background	16	19	ENSG00000008513	12	yes
4	background	6	11	ENSG00000008516	0	yes
4	background	11	22	ENSG00000008517	0	no
4	background	44	77	ENSG00000008710	0	no
4	background	7	9	ENSG00000008735	0	no
4	background	30	27	ENSG00000008838	13	no
4	background	15	15	ENSG00000008853	0	no
4	background	14	NA	ENSG00000008869	3	no
4	background	7	2	ENSG00000008952	0	no
4	background	5	10	ENSG00000008988	0	no
4	autism	18	NA	ENSG00000009307	0	no
4	autism	21	2	ENSG00000009335	5	no
4	background	20	3	ENSG00000009413	4	yes
4	background	11	3	ENSG00000009694	1	no
4	background	7	11	ENSG00000009709	3	yes
4	background	6	6	ENSG00000009724	5	no
4	background	4	4	ENSG00000009765	0	no
4	background	9	4	ENSG00000009780	2	no
4	background	9	6	ENSG00000009790	0	no
4	background	27	13	ENSG00000009830	0	no
4	background	5	2	ENSG00000009844	0	no
4	background	13	15	ENSG00000009950	0	yes
4	background	13	8	ENSG00000009954	0	no
4	background	4	1	ENSG00000010017	0	no
4	background	11	6	ENSG00000010030	0	yes
4	background	6	4	ENSG00000010072	0	no
4	background	7	5	ENSG00000010165	0	no
4	background	20	3	ENSG00000010219	4	no
4	background	6	NA	ENSG00000010244	1	no
4	background	13	16	ENSG00000010256	0	no
4	background	12	1	ENSG00000010270	0	no
4	background	14	13	ENSG00000010278	14	no
4	background	8	12	ENSG00000010282	4	no
4	background	16	8	ENSG00000010292	4	no
4	background	13	21	ENSG00000010295	0	no
4	background	11	12	ENSG00000010310	0	yes
4	autism	6	8	ENSG00000010318	0	no
4	background	8	8	ENSG00000010319	1	no
4	background	25	22	ENSG00000010322	4	no
4	background	23	43	ENSG00000010327	0	no
4	background	13	18	ENSG00000010361	12	no
4	background	12	14	ENSG00000010379	9	no
4	background	9	1	ENSG00000010404	1	no
4	background	11	9	ENSG00000010438	0	no
4	background	4	10	ENSG00000010539	0	no
4	background	12	15	ENSG00000010610	8	no
4	background	9	21	ENSG00000010626	2	no
4	background	4	NA	ENSG00000010671	0	no
4	background	5	9	ENSG00000010704	0	no
4	background	22	3	ENSG00000010803	0	no
4	background	28	16	ENSG00000010810	9	no
4	autism	5	5	ENSG00000010818	0	no
4	background	8	1	ENSG00000010932	0	no
4	background	3	6	ENSG00000011007	0	no
4	background	2	6	ENSG00000011009	0	no
4	background	21	12	ENSG00000011021	0	no
4	background	18	18	ENSG00000011028	1	no
4	background	8	3	ENSG00000011052	0	no
4	background	10	11	ENSG00000011083	2	yes
4	background	13	7	ENSG00000011105	22	yes
4	background	12	10	ENSG00000011114	4	no
4	background	8	17	ENSG00000011132	0	no
4	background	7	13	ENSG00000011143	11	no
4	background	8	7	ENSG00000011198	0	no
4	background	7	1	ENSG00000011201	2	no
4	background	19	28	ENSG00000011243	0	no
4	background	11	3	ENSG00000011258	4	no
4	background	7	1	ENSG00000011260	0	no
4	background	25	9	ENSG00000011275	6	no
4	background	6	10	ENSG00000011295	2	no
4	background	20	27	ENSG00000011304	0	no
4	background	15	10	ENSG00000011332	0	no
4	background	20	12	ENSG00000011347	0	yes
4	background	22	8	ENSG00000011376	3	no
4	background	16	5	ENSG00000011405	3	no
4	autism	17	15	ENSG00000011422	7	no
4	background	11	3	ENSG00000011426	1	no
4	background	13	12	ENSG00000011451	1	no
4	background	18	2	ENSG00000011454	3	no
4	background	8	1	ENSG00000011465	0	no
4	background	6	6	ENSG00000011478	0	no
4	autism	12	15	ENSG00000011485	2	no
4	background	9	6	ENSG00000011523	0	no
4	background	14	5	ENSG00000011566	2	no
4	background	8	4	ENSG00000011590	1	no
4	background	2	4	ENSG00000011600	4	no
4	background	8	3	ENSG00000011638	0	no
4	autism	10	1	ENSG00000011677	1	no
4	background	30	10	ENSG00000012048	2	no
4	background	15	9	ENSG00000012061	5	yes
4	background	14	13	ENSG00000012124	9	no
4	background	15	40	ENSG00000012171	0	yes
4	background	2	1	ENSG00000012174	0	no
4	background	4	5	ENSG00000012211	0	no
4	background	20	10	ENSG00000012223	0	no
4	background	21	11	ENSG00000012232	5	no
4	background	9	1	ENSG00000012504	2	no
4	background	14	5	ENSG00000012660	0	no
4	background	15	19	ENSG00000012779	0	yes
4	background	3	2	ENSG00000012817	0	no
4	background	17	13	ENSG00000012822	0	no
4	background	8	4	ENSG00000012963	0	no
4	background	9	4	ENSG00000012983	0	no
4	background	4	3	ENSG00000013016	0	no
4	background	3	7	ENSG00000013275	1	no
4	background	21	16	ENSG00000013288	3	no
4	background	7	7	ENSG00000013293	0	yes
4	background	14	8	ENSG00000013297	10	yes
4	autism	13	22	ENSG00000013306	0	no
4	background	18	18	ENSG00000013364	0	no
4	background	12	6	ENSG00000013374	0	no
4	background	6	NA	ENSG00000013375	0	no
4	background	1	1	ENSG00000013392	0	no
4	background	5	9	ENSG00000013441	0	no
4	background	15	3	ENSG00000013503	3	no
4	background	8	9	ENSG00000013523	0	no
4	background	11	6	ENSG00000013561	4	no
4	background	5	2	ENSG00000013563	0	no
4	background	32	31	ENSG00000013573	9	no
4	background	6	6	ENSG00000013583	0	no
4	background	4	6	ENSG00000013588	0	yes
4	background	12	5	ENSG00000013619	0	no
4	background	22	19	ENSG00000013725	0	yes
4	background	17	23	ENSG00000013810	4	no
4	background	3	NA	ENSG00000014123	0	no
4	autism	12	10	ENSG00000014138	2	no
4	background	11	12	ENSG00000014164	5	no
4	background	21	27	ENSG00000014216	0	no
4	background	11	4	ENSG00000014257	0	no
4	background	9	2	ENSG00000014641	0	no
4	background	6	3	ENSG00000014824	0	no
4	background	4	11	ENSG00000014914	0	no
4	background	8	1	ENSG00000014919	0	no
4	autism	35	31	ENSG00000015133	0	no
4	background	20	4	ENSG00000015153	0	yes
4	autism	18	3	ENSG00000015171	0	yes
4	background	2	2	ENSG00000015285	0	no
4	background	11	16	ENSG00000015413	0	no
4	background	15	10	ENSG00000015475	0	no
4	background	19	4	ENSG00000015479	9	no
4	background	12	10	ENSG00000015520	1	no
4	background	9	14	ENSG00000015532	0	no
4	background	9	9	ENSG00000015592	2	no
4	background	17	20	ENSG00000015676	1	no
4	background	6	3	ENSG00000016082	0	yes
4	background	10	7	ENSG00000016391	0	yes
4	background	6	6	ENSG00000016402	0	yes
4	background	7	NA	ENSG00000016490	0	no
4	background	3	NA	ENSG00000016602	0	no
4	background	11	12	ENSG00000016864	0	no
4	background	10	3	ENSG00000017260	0	no
4	autism	5	3	ENSG00000017427	2	no
4	background	7	NA	ENSG00000017483	11	no
4	background	7	4	ENSG00000017797	8	no
4	background	17	5	ENSG00000018189	3	no
4	background	18	6	ENSG00000018236	0	yes
4	background	18	29	ENSG00000018280	0	yes
4	background	14	10	ENSG00000018408	1	no
4	background	10	2	ENSG00000018510	4	no
4	background	4	NA	ENSG00000018610	0	no
4	background	15	23	ENSG00000018625	0	no
4	background	15	2	ENSG00000018699	6	no
4	background	3	5	ENSG00000018869	0	no
4	background	4	2	ENSG00000019102	0	yes
4	background	35	34	ENSG00000019144	0	yes
4	background	13	4	ENSG00000019169	0	no
4	background	6	5	ENSG00000019186	1	yes
4	background	12	12	ENSG00000019485	0	no
4	background	9	5	ENSG00000019505	0	yes
4	background	10	12	ENSG00000019582	0	no
4	background	4	NA	ENSG00000019991	0	no
4	background	3	1	ENSG00000019995	0	no
4	background	7	13	ENSG00000020129	0	no
4	background	15	16	ENSG00000020181	3	no
4	background	17	8	ENSG00000020256	0	yes
4	background	10	NA	ENSG00000020426	0	no
4	background	21	17	ENSG00000020577	0	yes
4	background	6	10	ENSG00000020633	1	yes
4	background	16	3	ENSG00000020922	0	no
4	background	20	23	ENSG00000021300	4	yes
4	background	7	2	ENSG00000021355	0	no
4	background	17	NA	ENSG00000021461	0	no
4	background	17	11	ENSG00000021488	2	no
4	autism	8	3	ENSG00000021574	1	no
4	autism	43	24	ENSG00000021645	5	yes
4	background	29	33	ENSG00000021762	5	yes
4	background	18	3	ENSG00000021776	0	no
4	background	11	NA	ENSG00000021826	0	no
4	background	10	1	ENSG00000021852	0	no
4	background	17	NA	ENSG00000022267	0	no
4	background	9	7	ENSG00000022277	0	no
4	background	12	NA	ENSG00000022355	0	yes
4	background	19	9	ENSG00000022556	3	no
4	background	12	16	ENSG00000022567	8	yes
4	background	23	8	ENSG00000022840	0	no
4	background	15	12	ENSG00000022976	0	no
4	background	6	3	ENSG00000023041	0	no
4	background	32	10	ENSG00000023171	5	no
4	background	18	26	ENSG00000023191	0	no
4	background	14	2	ENSG00000023228	0	no
4	background	11	6	ENSG00000023287	0	no
4	background	5	2	ENSG00000023318	1	no
4	background	9	2	ENSG00000023330	0	no
4	background	4	2	ENSG00000023445	3	no
4	background	3	1	ENSG00000023516	0	no
4	background	4	2	ENSG00000023572	0	no
4	background	6	2	ENSG00000023608	0	no
4	background	7	2	ENSG00000023697	4	no
4	background	2	3	ENSG00000023734	0	no
4	background	15	3	ENSG00000023839	0	no
4	background	7	9	ENSG00000023892	0	yes
4	background	7	12	ENSG00000023902	0	yes
4	background	1	3	ENSG00000023909	4	no
4	background	16	1	ENSG00000024048	6	no
4	background	9	7	ENSG00000024422	1	no
4	background	3	3	ENSG00000024526	0	no
4	background	3	1	ENSG00000024862	0	no
4	background	5	4	ENSG00000025039	0	yes
4	background	3	NA	ENSG00000025156	0	no
4	background	27	9	ENSG00000025293	3	no
4	background	10	5	ENSG00000025423	4	no
4	background	23	24	ENSG00000025434	28	no
4	background	6	22	ENSG00000025708	0	yes
4	autism	11	12	ENSG00000025770	0	no
4	background	5	2	ENSG00000025772	0	no
4	background	12	4	ENSG00000025796	0	no
4	background	3	5	ENSG00000025800	0	no
4	background	4	10	ENSG00000026025	0	yes
4	background	4	5	ENSG00000026103	0	yes
4	background	17	8	ENSG00000026297	0	yes
4	background	27	13	ENSG00000026508	0	yes
4	background	7	10	ENSG00000026559	0	yes
4	background	12	4	ENSG00000026652	0	no
4	background	5	1	ENSG00000026751	0	no
4	background	2	4	ENSG00000026950	0	no
4	background	13	NA	ENSG00000027001	0	no
4	background	31	9	ENSG00000027075	10	yes
4	background	11	14	ENSG00000027644	0	yes
4	background	4	1	ENSG00000027697	2	no
4	background	8	17	ENSG00000027847	0	no
4	background	9	5	ENSG00000027869	0	no
4	background	15	5	ENSG00000028116	3	no
4	background	10	5	ENSG00000028137	0	yes
4	background	30	1	ENSG00000028203	9	no
4	background	18	12	ENSG00000028277	1	yes
4	background	33	28	ENSG00000028310	0	no
4	background	10	14	ENSG00000028528	0	no
4	background	5	5	ENSG00000028839	0	no
4	background	8	7	ENSG00000029153	2	yes
4	background	5	10	ENSG00000029363	0	no
4	background	11	6	ENSG00000029364	0	no
4	background	49	30	ENSG00000029534	11	yes
4	background	1	NA	ENSG00000029559	0	no
4	background	8	1	ENSG00000029639	4	no
4	background	18	4	ENSG00000029725	7	no
4	background	3	NA	ENSG00000029993	0	no
4	background	16	5	ENSG00000030066	2	no
4	background	4	6	ENSG00000030110	0	no
4	background	12	2	ENSG00000030304	0	no
4	background	6	4	ENSG00000030419	0	no
4	background	11	15	ENSG00000030582	0	no
4	background	15	5	ENSG00000031003	7	no
4	background	9	3	ENSG00000031081	1	yes
4	background	3	1	ENSG00000031691	0	no
4	background	6	9	ENSG00000031698	0	no
4	background	41	33	ENSG00000031823	11	no
4	background	11	8	ENSG00000032219	0	no
4	background	22	13	ENSG00000032389	9	no
4	background	27	36	ENSG00000032444	0	no
4	background	18	NA	ENSG00000032742	0	no
4	background	14	9	ENSG00000033011	0	no
4	background	7	7	ENSG00000033030	0	no
4	background	13	11	ENSG00000033050	0	no
4	background	4	9	ENSG00000033100	0	no
4	background	24	3	ENSG00000033122	1	yes
4	background	23	12	ENSG00000033170	2	no
4	background	7	1	ENSG00000033178	0	no
4	background	16	5	ENSG00000033327	2	yes
4	background	23	14	ENSG00000033627	0	no
4	background	14	1	ENSG00000033800	2	no
4	background	13	6	ENSG00000033867	1	no
4	autism	25	23	ENSG00000034053	6	yes
4	background	20	26	ENSG00000034152	0	no
4	background	7	8	ENSG00000034239	0	yes
4	background	2	2	ENSG00000034510	0	no
4	background	6	5	ENSG00000034533	0	no
4	background	13	5	ENSG00000034677	0	no
4	background	4	1	ENSG00000034693	0	no
4	background	4	1	ENSG00000034713	0	no
4	background	1	2	ENSG00000034971	0	no
4	background	23	1	ENSG00000035115	0	yes
4	background	6	4	ENSG00000035141	0	no
4	background	18	8	ENSG00000035403	0	no
4	background	9	4	ENSG00000035499	0	no
4	background	18	13	ENSG00000035664	0	yes
4	background	11	6	ENSG00000035681	0	no
4	autism	6	1	ENSG00000035687	0	no
4	background	3	NA	ENSG00000035720	2	no
4	background	4	6	ENSG00000035862	0	no
4	background	23	NA	ENSG00000035928	0	no
4	autism	9	4	ENSG00000036054	0	no
4	autism	14	2	ENSG00000036257	0	no
4	background	34	14	ENSG00000036448	7	no
4	background	4	NA	ENSG00000036473	0	no
4	background	16	12	ENSG00000036530	0	no
4	background	6	3	ENSG00000036549	2	no
4	background	12	3	ENSG00000036565	0	no
4	background	7	12	ENSG00000036672	2	yes
4	background	5	3	ENSG00000036828	0	yes
4	background	5	3	ENSG00000037042	0	no
4	background	3	1	ENSG00000037241	0	no
4	background	28	31	ENSG00000037280	0	yes
4	background	16	17	ENSG00000037474	0	no
4	background	5	5	ENSG00000037637	1	no
4	background	14	9	ENSG00000037749	0	no
4	background	7	11	ENSG00000037757	0	no
4	background	3	6	ENSG00000037897	0	no
4	background	1	1	ENSG00000037965	0	no
4	background	8	NA	ENSG00000038002	0	no
4	background	3	1	ENSG00000038210	2	no
4	background	7	4	ENSG00000038219	0	no
4	background	4	NA	ENSG00000038274	0	no
4	background	9	5	ENSG00000038295	0	yes
4	background	10	25	ENSG00000038358	0	no
2	autism	51	27	ENSG00000038382	4	no
4	background	10	9	ENSG00000038427	0	no
4	background	35	17	ENSG00000038532	0	no
4	autism	23	NA	ENSG00000038945	0	no
4	background	20	16	ENSG00000039068	0	no
4	background	10	1	ENSG00000039123	1	no
4	background	29	6	ENSG00000039139	6	no
4	background	11	1	ENSG00000039319	0	no
4	background	15	26	ENSG00000039523	0	no
4	background	6	NA	ENSG00000039537	2	no
4	background	22	4	ENSG00000039560	18	no
4	background	6	4	ENSG00000039600	0	no
4	background	20	31	ENSG00000039650	0	no
4	background	3	8	ENSG00000039987	0	yes
4	background	21	7	ENSG00000040199	0	no
4	background	11	1	ENSG00000040275	0	no
4	background	33	NA	ENSG00000040341	2	no
4	background	11	10	ENSG00000040487	2	no
4	background	16	16	ENSG00000040531	4	no
4	background	6	6	ENSG00000040608	0	no
4	background	10	13	ENSG00000040633	12	no
4	autism	5	NA	ENSG00000040731	0	no
4	background	25	20	ENSG00000040933	4	no
4	background	2	2	ENSG00000041353	1	no
4	background	9	NA	ENSG00000041357	4	no
4	autism	29	6	ENSG00000041515	0	no
4	background	10	8	ENSG00000041802	2	no
4	background	4	18	ENSG00000041880	0	no
4	background	21	17	ENSG00000041982	8	yes
4	background	12	12	ENSG00000041988	0	no
4	background	21	19	ENSG00000042062	4	no
4	background	21	11	ENSG00000042088	0	no
4	background	10	10	ENSG00000042286	0	yes
4	background	3	NA	ENSG00000042304	0	no
4	background	13	2	ENSG00000042317	1	no
4	background	5	4	ENSG00000042429	0	no
4	background	10	15	ENSG00000042445	0	no
4	background	17	14	ENSG00000042493	0	no
4	autism	9	9	ENSG00000042753	0	no
4	autism	44	2	ENSG00000042781	1	no
4	background	12	3	ENSG00000042813	3	no
4	background	49	15	ENSG00000042832	25	no
4	background	3	NA	ENSG00000042980	0	no
4	background	3	5	ENSG00000043039	1	yes
4	background	10	1	ENSG00000043093	0	no
4	background	20	14	ENSG00000043143	6	no
4	background	2	3	ENSG00000043355	0	yes
4	background	14	9	ENSG00000043462	2	no
4	background	14	9	ENSG00000043514	0	no
4	background	2	2	ENSG00000044012	0	no
4	autism	9	17	ENSG00000044090	0	no
4	background	17	3	ENSG00000044446	5	no
4	background	16	2	ENSG00000044459	1	no
4	background	9	1	ENSG00000044524	0	yes
4	background	2	4	ENSG00000044574	0	no
4	background	4	2	ENSG00000046604	0	no
4	background	2	NA	ENSG00000046647	0	no
4	background	8	NA	ENSG00000046653	0	no
4	background	18	3	ENSG00000046889	1	no
4	background	12	4	ENSG00000047056	6	no
4	autism	7	3	ENSG00000047188	0	no
4	background	12	NA	ENSG00000047230	2	no
4	background	21	8	ENSG00000047249	6	no
4	background	9	3	ENSG00000047315	0	no
4	background	14	3	ENSG00000047346	7	no
4	background	22	1	ENSG00000047365	0	yes
4	background	5	4	ENSG00000047410	0	no
4	background	9	2	ENSG00000047457	0	no
4	background	34	18	ENSG00000047578	0	no
4	background	15	11	ENSG00000047579	7	no
4	background	1	NA	ENSG00000047597	0	no
4	background	37	10	ENSG00000047617	5	yes
4	background	9	NA	ENSG00000047621	0	no
4	background	6	NA	ENSG00000047634	0	no
4	background	14	3	ENSG00000047644	3	no
4	background	6	5	ENSG00000047648	0	no
4	background	11	3	ENSG00000047662	2	yes
4	background	26	11	ENSG00000047849	1	no
4	background	2	2	ENSG00000047932	0	no
4	background	12	1	ENSG00000047936	0	no
4	background	21	1	ENSG00000048028	0	no
4	background	30	2	ENSG00000048052	10	yes
4	autism	12	10	ENSG00000048140	0	no
4	background	7	10	ENSG00000048162	0	no
4	background	21	NA	ENSG00000048342	3	no
4	background	9	5	ENSG00000048392	0	no
4	background	7	3	ENSG00000048405	0	yes
4	background	26	10	ENSG00000048471	0	no
4	background	17	6	ENSG00000048540	0	yes
4	background	1	NA	ENSG00000048544	0	no
4	background	7	6	ENSG00000048545	0	no
4	background	11	9	ENSG00000048649	0	no
4	background	25	21	ENSG00000048740	8	yes
4	background	12	4	ENSG00000048828	1	no
4	background	28	11	ENSG00000048991	3	no
4	background	13	9	ENSG00000049089	3	yes
4	background	10	4	ENSG00000049130	0	no
4	background	8	1	ENSG00000049167	1	no
4	background	18	2	ENSG00000049192	2	yes
4	background	6	7	ENSG00000049239	0	no
4	background	3	3	ENSG00000049245	0	no
4	background	11	3	ENSG00000049246	1	no
4	background	4	NA	ENSG00000049247	0	no
4	background	6	1	ENSG00000049249	0	no
4	background	21	32	ENSG00000049283	0	yes
4	background	25	6	ENSG00000049323	1	no
4	background	9	4	ENSG00000049449	2	yes
4	background	37	10	ENSG00000049540	4	no
4	background	19	5	ENSG00000049541	0	no
4	autism	37	33	ENSG00000049618	9	no
4	background	20	17	ENSG00000049656	0	no
4	background	52	17	ENSG00000049759	46	no
4	background	3	2	ENSG00000049768	2	no
4	background	5	4	ENSG00000049769	0	no
4	background	5	4	ENSG00000049860	0	yes
4	background	14	15	ENSG00000049883	2	no
4	autism	2	1	ENSG00000050030	0	no
4	background	7	8	ENSG00000050130	0	no
4	background	15	8	ENSG00000050165	5	yes
4	background	4	4	ENSG00000050327	0	no
4	autism	2	3	ENSG00000050344	0	yes
4	background	6	1	ENSG00000050393	3	no
4	background	19	NA	ENSG00000050405	15	no
4	background	24	31	ENSG00000050426	0	no
4	background	19	8	ENSG00000050438	0	no
4	background	28	22	ENSG00000050555	3	yes
4	background	8	3	ENSG00000050628	0	yes
4	background	8	2	ENSG00000050730	1	yes
4	background	20	13	ENSG00000050748	6	no
4	background	29	7	ENSG00000050767	5	yes
4	background	27	36	ENSG00000050820	0	no
4	background	7	10	ENSG00000051009	0	no
4	background	5	5	ENSG00000051108	0	no
4	background	12	17	ENSG00000051128	0	no
4	background	13	4	ENSG00000051180	2	no
4	background	20	4	ENSG00000051341	3	no
4	background	15	4	ENSG00000051382	5	no
4	background	7	17	ENSG00000051523	0	no
4	background	10	5	ENSG00000051596	3	no
4	background	5	3	ENSG00000051620	3	no
4	background	23	8	ENSG00000051825	2	no
4	background	24	4	ENSG00000052126	0	no
4	background	4	11	ENSG00000052344	0	no
4	background	3	9	ENSG00000052723	0	no
4	background	30	24	ENSG00000052749	2	no
4	background	13	3	ENSG00000052795	0	yes
4	background	4	1	ENSG00000052802	0	no
4	background	16	5	ENSG00000052841	0	no
4	background	3	3	ENSG00000052850	0	yes
4	background	23	10	ENSG00000053108	4	yes
4	background	22	9	ENSG00000053254	12	no
4	background	5	2	ENSG00000053328	0	yes
4	background	4	8	ENSG00000053371	0	no
4	background	6	4	ENSG00000053372	2	no
4	background	2	2	ENSG00000053438	0	no
4	background	7	6	ENSG00000053501	0	no
4	background	27	14	ENSG00000053524	11	yes
4	background	5	5	ENSG00000053702	0	no
4	background	35	11	ENSG00000053747	3	yes
4	background	1	6	ENSG00000053770	0	no
4	background	4	3	ENSG00000053900	0	no
4	background	20	13	ENSG00000053918	4	no
4	background	8	11	ENSG00000054116	0	no
4	background	9	2	ENSG00000054118	1	no
4	background	4	11	ENSG00000054148	0	no
4	background	6	10	ENSG00000054179	0	yes
4	background	16	4	ENSG00000054219	0	yes
4	background	25	2	ENSG00000054267	1	no
4	background	11	6	ENSG00000054277	0	no
4	background	19	1	ENSG00000054282	4	no
4	background	17	22	ENSG00000054356	0	yes
4	background	19	4	ENSG00000054392	12	yes
4	background	20	14	ENSG00000054523	1	no
4	background	26	18	ENSG00000054611	0	no
2	background	61	27	ENSG00000054654	5	no
4	background	21	23	ENSG00000054690	0	no
4	background	27	11	ENSG00000054793	3	no
4	background	2	2	ENSG00000054796	0	no
4	background	1	1	ENSG00000054803	0	no
4	background	18	9	ENSG00000054938	0	yes
4	background	11	6	ENSG00000054965	6	no
4	background	10	17	ENSG00000054967	0	no
4	background	15	7	ENSG00000054983	0	no
4	background	10	4	ENSG00000055044	0	no
4	background	14	12	ENSG00000055070	9	no
4	background	13	21	ENSG00000055118	0	yes
4	background	11	4	ENSG00000055130	3	no
4	background	5	2	ENSG00000055147	1	no
4	background	35	21	ENSG00000055163	1	no
4	background	10	2	ENSG00000055208	2	no
4	background	5	1	ENSG00000055211	0	no
4	background	12	2	ENSG00000055332	0	no
3	background	34	27	ENSG00000055483	6	no
4	autism	29	13	ENSG00000055609	5	no
4	background	7	3	ENSG00000055732	0	yes
4	background	3	2	ENSG00000055813	0	yes
4	background	16	1	ENSG00000055917	2	no
4	background	8	14	ENSG00000055950	0	no
4	background	18	17	ENSG00000055955	0	no
4	background	15	17	ENSG00000055957	0	no
4	background	6	1	ENSG00000056050	0	no
4	background	14	NA	ENSG00000056097	2	yes
4	background	3	NA	ENSG00000056277	0	no
4	background	7	6	ENSG00000056291	0	no
4	background	21	20	ENSG00000056487	0	no
4	background	6	4	ENSG00000056558	0	yes
4	background	9	3	ENSG00000056586	1	no
4	background	9	NA	ENSG00000056736	4	yes
4	background	17	10	ENSG00000056972	2	no
4	background	7	NA	ENSG00000056998	0	no
4	background	10	2	ENSG00000057019	2	no
4	background	1	NA	ENSG00000057149	0	no
4	background	8	2	ENSG00000057252	0	yes
4	background	10	9	ENSG00000057294	4	no
4	background	7	1	ENSG00000057468	0	no
4	background	11	9	ENSG00000057593	0	no
4	background	14	8	ENSG00000057608	0	no
4	background	5	6	ENSG00000057657	0	yes
4	background	15	7	ENSG00000057663	5	no
4	background	7	5	ENSG00000057704	4	yes
4	background	2	1	ENSG00000057757	0	no
4	background	23	12	ENSG00000057935	8	yes
4	background	19	6	ENSG00000058056	8	no
4	background	13	3	ENSG00000058063	2	yes
4	background	11	4	ENSG00000058085	0	no
4	background	29	1	ENSG00000058091	13	no
4	background	9	10	ENSG00000058262	0	no
4	background	12	5	ENSG00000058272	6	no
4	background	32	13	ENSG00000058335	1	yes
3	autism	45	28	ENSG00000058404	8	yes
4	background	37	44	ENSG00000058453	2	no
4	background	25	21	ENSG00000058600	0	no
4	background	13	13	ENSG00000058668	3	yes
4	autism	7	NA	ENSG00000058673	0	no
4	background	6	1	ENSG00000058729	0	no
4	background	13	10	ENSG00000058799	0	no
4	background	15	2	ENSG00000058804	0	no
4	background	28	8	ENSG00000058866	13	yes
4	background	25	24	ENSG00000059122	0	no
4	background	24	29	ENSG00000059145	0	no
4	background	30	14	ENSG00000059377	0	yes
4	background	14	12	ENSG00000059378	0	yes
4	background	11	9	ENSG00000059573	1	no
4	background	20	1	ENSG00000059588	0	no
4	background	20	10	ENSG00000059691	2	no
4	background	9	5	ENSG00000059728	0	no
4	background	8	2	ENSG00000059758	7	no
4	background	6	2	ENSG00000059769	0	no
4	background	6	8	ENSG00000059804	0	no
4	background	15	22	ENSG00000059915	0	yes
4	background	19	19	ENSG00000060069	9	no
4	background	10	8	ENSG00000060138	0	no
4	autism	8	3	ENSG00000060140	0	no
4	background	18	13	ENSG00000060237	0	no
4	background	19	1	ENSG00000060339	3	no
4	background	8	10	ENSG00000060491	0	no
4	background	8	8	ENSG00000060558	0	no
4	background	10	6	ENSG00000060566	0	no
4	background	9	5	ENSG00000060642	0	no
4	background	28	24	ENSG00000060656	3	yes
4	background	4	1	ENSG00000060688	0	no
4	background	23	9	ENSG00000060709	2	yes
4	background	12	NA	ENSG00000060718	0	yes
4	background	9	1	ENSG00000060749	0	no
4	background	7	4	ENSG00000060762	0	no
4	background	15	27	ENSG00000060971	0	no
4	background	12	7	ENSG00000060982	0	no
4	background	31	28	ENSG00000061273	0	no
4	background	5	10	ENSG00000061337	1	yes
4	background	10	9	ENSG00000061455	4	yes
4	background	2	4	ENSG00000061492	0	no
4	background	5	8	ENSG00000061656	0	yes
4	autism	7	3	ENSG00000061676	0	no
4	background	5	5	ENSG00000061794	2	no
4	background	10	11	ENSG00000061918	0	no
4	background	17	19	ENSG00000061936	1	no
4	background	36	37	ENSG00000061938	1	no
4	background	10	6	ENSG00000061987	1	no
4	background	18	18	ENSG00000062038	0	yes
4	background	6	NA	ENSG00000062096	0	no
4	background	9	NA	ENSG00000062194	0	no
4	background	8	10	ENSG00000062282	0	yes
4	background	5	2	ENSG00000062370	0	no
4	background	24	15	ENSG00000062485	6	no
4	background	12	14	ENSG00000062524	0	yes
4	background	4	7	ENSG00000062582	0	no
4	background	21	5	ENSG00000062598	0	no
4	background	7	3	ENSG00000062650	1	no
4	background	16	2	ENSG00000062716	0	no
4	background	6	4	ENSG00000062725	0	no
4	background	30	29	ENSG00000062822	1	no
4	background	9	21	ENSG00000063015	0	no
4	background	11	1	ENSG00000063046	1	no
4	background	6	8	ENSG00000063127	0	no
4	autism	13	11	ENSG00000063169	12	no
4	background	10	22	ENSG00000063176	0	no
4	background	4	9	ENSG00000063177	0	no
4	background	4	2	ENSG00000063180	1	no
4	background	6	11	ENSG00000063241	10	no
4	background	15	12	ENSG00000063244	0	no
4	background	13	13	ENSG00000063245	2	no
4	background	5	13	ENSG00000063322	3	no
4	background	20	13	ENSG00000063438	10	yes
4	background	1	3	ENSG00000063515	0	yes
4	background	8	1	ENSG00000063601	1	no
4	background	13	24	ENSG00000063660	0	yes
4	background	18	13	ENSG00000063761	6	no
4	background	16	23	ENSG00000063854	0	no
4	background	25	6	ENSG00000063978	8	no
4	background	22	NA	ENSG00000064012	9	no
4	background	30	14	ENSG00000064042	0	yes
4	background	4	1	ENSG00000064102	0	no
4	background	11	12	ENSG00000064115	6	no
4	autism	2	4	ENSG00000064195	0	yes
4	background	3	NA	ENSG00000064199	0	no
4	background	21	14	ENSG00000064201	5	no
4	background	5	12	ENSG00000064205	0	no
4	background	1	3	ENSG00000064218	1	yes
4	background	20	10	ENSG00000064225	0	yes
4	background	27	21	ENSG00000064270	1	yes
4	background	7	8	ENSG00000064300	1	yes
4	autism	12	5	ENSG00000064309	3	no
4	background	9	2	ENSG00000064313	0	no
4	background	15	16	ENSG00000064393	0	yes
4	background	15	6	ENSG00000064419	3	no
4	background	12	9	ENSG00000064490	3	no
4	background	14	16	ENSG00000064545	0	no
4	background	6	8	ENSG00000064547	0	no
4	background	5	16	ENSG00000064601	0	no
4	background	29	18	ENSG00000064607	0	no
4	background	3	3	ENSG00000064651	0	yes
4	background	19	3	ENSG00000064652	0	no
4	background	23	4	ENSG00000064655	7	yes
4	background	12	15	ENSG00000064666	0	no
4	autism	27	35	ENSG00000064687	0	no
4	background	25	8	ENSG00000064692	7	yes
4	background	1	2	ENSG00000064703	0	no
4	background	9	2	ENSG00000064726	0	no
4	background	13	6	ENSG00000064763	10	yes
4	autism	15	7	ENSG00000064787	0	no
4	background	2	NA	ENSG00000064835	0	no
4	background	9	2	ENSG00000064886	0	no
4	background	28	27	ENSG00000064932	0	no
4	background	17	3	ENSG00000064933	7	no
4	background	13	19	ENSG00000064961	0	no
4	background	5	NA	ENSG00000064989	0	no
4	background	2	2	ENSG00000064995	0	no
4	background	17	10	ENSG00000064999	2	no
4	background	37	39	ENSG00000065000	1	no
4	background	12	9	ENSG00000065029	4	no
4	background	10	12	ENSG00000065054	0	yes
4	background	7	16	ENSG00000065057	0	no
4	background	8	5	ENSG00000065060	2	no
4	background	3	2	ENSG00000065135	0	no
4	background	21	11	ENSG00000065150	0	no
4	background	8	4	ENSG00000065154	0	no
4	background	5	1	ENSG00000065183	0	no
4	background	10	1	ENSG00000065243	0	no
4	background	10	17	ENSG00000065268	0	no
4	background	7	3	ENSG00000065308	1	no
4	background	5	5	ENSG00000065320	3	yes
4	background	11	5	ENSG00000065325	0	no
4	background	14	6	ENSG00000065328	0	no
4	background	15	18	ENSG00000065357	0	yes
4	background	13	25	ENSG00000065361	5	no
4	background	5	2	ENSG00000065371	0	no
4	background	22	4	ENSG00000065413	6	yes
4	background	17	2	ENSG00000065427	0	no
4	background	11	2	ENSG00000065457	0	no
4	background	19	13	ENSG00000065485	1	no
4	background	9	1	ENSG00000065491	0	no
4	background	3	5	ENSG00000065518	0	no
4	autism	9	6	ENSG00000065526	0	no
4	autism	41	21	ENSG00000065534	3	yes
4	background	9	4	ENSG00000065548	0	no
4	background	17	NA	ENSG00000065559	6	no
4	background	13	5	ENSG00000065600	0	no
4	background	23	8	ENSG00000065609	0	yes
4	background	3	2	ENSG00000065613	0	no
4	background	7	1	ENSG00000065615	0	no
4	background	28	8	ENSG00000065618	0	no
4	background	9	10	ENSG00000065621	0	yes
4	background	20	15	ENSG00000065665	0	no
4	background	16	2	ENSG00000065675	2	yes
4	background	32	20	ENSG00000065717	0	yes
4	background	11	15	ENSG00000065802	3	no
4	background	29	13	ENSG00000065809	15	yes
4	background	10	1	ENSG00000065833	1	no
4	background	29	9	ENSG00000065882	21	yes
4	autism	9	8	ENSG00000065883	1	no
4	background	7	6	ENSG00000065911	0	no
4	background	11	1	ENSG00000065923	0	no
4	background	4	4	ENSG00000065970	2	no
4	background	4	6	ENSG00000065978	3	no
4	background	17	17	ENSG00000065989	2	yes
4	background	10	1	ENSG00000066027	1	no
4	autism	38	4	ENSG00000066032	24	yes
4	background	8	8	ENSG00000066044	0	no
4	background	14	23	ENSG00000066056	0	no
4	background	19	5	ENSG00000066084	7	no
4	background	6	5	ENSG00000066117	0	no
4	background	13	7	ENSG00000066135	1	no
3	background	34	23	ENSG00000066136	7	no
4	background	7	1	ENSG00000066185	0	no
4	background	15	12	ENSG00000066230	2	yes
4	background	18	16	ENSG00000066248	3	yes
4	autism	6	1	ENSG00000066279	0	no
4	background	8	2	ENSG00000066294	0	no
4	background	6	10	ENSG00000066322	0	no
4	background	6	11	ENSG00000066336	0	no
4	background	2	6	ENSG00000066379	0	no
4	background	14	1	ENSG00000066382	2	yes
4	background	4	4	ENSG00000066405	0	no
4	background	4	4	ENSG00000066422	0	no
4	background	23	2	ENSG00000066427	0	no
4	background	5	1	ENSG00000066455	0	no
4	background	33	19	ENSG00000066468	0	no
4	background	3	1	ENSG00000066557	0	no
4	background	3	2	ENSG00000066583	2	yes
4	background	33	9	ENSG00000066629	0	no
4	background	9	3	ENSG00000066651	0	no
4	background	3	6	ENSG00000066654	0	no
4	background	8	2	ENSG00000066697	0	no
4	background	14	15	ENSG00000066735	0	yes
4	background	7	2	ENSG00000066739	0	no
4	background	16	2	ENSG00000066777	4	no
4	background	3	2	ENSG00000066813	0	no
4	background	28	18	ENSG00000066827	8	no
4	background	13	NA	ENSG00000066855	7	no
4	background	19	23	ENSG00000066923	3	no
4	background	12	13	ENSG00000066926	0	no
4	background	30	9	ENSG00000066933	2	no
4	background	1	NA	ENSG00000067048	0	no
4	background	28	21	ENSG00000067057	0	yes
4	background	2	5	ENSG00000067064	0	no
4	background	15	4	ENSG00000067066	0	no
4	background	8	12	ENSG00000067082	0	no
4	background	9	4	ENSG00000067113	4	no
4	autism	20	12	ENSG00000067141	5	no
4	background	8	5	ENSG00000067167	0	no
4	background	5	3	ENSG00000067177	0	no
4	background	14	17	ENSG00000067182	5	no
4	autism	13	18	ENSG00000067191	0	no
4	background	14	2	ENSG00000067208	6	no
4	background	8	23	ENSG00000067221	0	no
4	background	12	23	ENSG00000067225	0	no
4	background	8	4	ENSG00000067248	0	no
4	background	5	2	ENSG00000067334	0	no
4	background	20	21	ENSG00000067365	0	no
4	background	20	11	ENSG00000067369	4	yes
4	background	8	1	ENSG00000067445	0	no
4	background	2	NA	ENSG00000067533	0	no
4	background	8	8	ENSG00000067560	2	no
4	background	13	4	ENSG00000067596	0	no
4	background	43	28	ENSG00000067606	17	no
4	background	4	NA	ENSG00000067646	0	no
4	background	8	1	ENSG00000067704	1	no
4	autism	17	NA	ENSG00000067715	8	no
4	background	16	3	ENSG00000067798	2	no
4	background	8	5	ENSG00000067829	0	no
4	background	14	27	ENSG00000067836	0	no
4	background	9	3	ENSG00000067840	5	no
4	background	16	13	ENSG00000067842	0	no
4	background	13	NA	ENSG00000067900	1	no
4	background	11	5	ENSG00000067955	0	no
4	background	3	1	ENSG00000067992	0	no
4	background	2	17	ENSG00000068001	0	no
4	autism	38	30	ENSG00000068024	6	no
4	background	9	16	ENSG00000068028	0	yes
4	background	18	29	ENSG00000068078	0	yes
4	background	1	4	ENSG00000068079	0	no
4	background	7	4	ENSG00000068097	0	no
4	background	6	14	ENSG00000068120	0	no
4	background	8	14	ENSG00000068137	0	yes
4	background	17	12	ENSG00000068305	6	yes
4	background	7	4	ENSG00000068308	0	no
4	background	4	1	ENSG00000068323	0	no
4	background	4	1	ENSG00000068354	0	no
4	background	5	NA	ENSG00000068366	0	no
4	background	19	14	ENSG00000068383	2	no
4	background	3	NA	ENSG00000068394	0	no
4	background	6	3	ENSG00000068400	0	no
4	background	2	NA	ENSG00000068438	6	no
4	background	11	NA	ENSG00000068489	1	no
4	background	14	7	ENSG00000068615	5	yes
4	background	35	27	ENSG00000068650	3	no
4	background	27	21	ENSG00000068654	3	no
4	background	5	1	ENSG00000068697	0	no
4	background	30	21	ENSG00000068724	8	no
4	background	28	18	ENSG00000068745	1	no
4	background	12	2	ENSG00000068781	1	no
4	background	15	NA	ENSG00000068784	0	no
4	background	13	NA	ENSG00000068796	13	no
4	background	22	25	ENSG00000068831	2	yes
4	background	18	2	ENSG00000068878	2	no
4	background	30	2	ENSG00000068885	0	no
4	background	22	25	ENSG00000068903	0	no
4	background	9	2	ENSG00000068912	0	no
4	background	9	7	ENSG00000068971	0	no
4	background	14	18	ENSG00000068976	0	no
4	background	1	NA	ENSG00000068985	0	no
4	autism	6	11	ENSG00000069011	0	yes
4	background	15	6	ENSG00000069018	0	no
4	background	32	7	ENSG00000069020	5	yes
4	background	6	2	ENSG00000069122	0	no
4	background	43	28	ENSG00000069188	4	yes
4	background	2	NA	ENSG00000069206	0	no
4	autism	15	3	ENSG00000069248	0	no
4	background	3	1	ENSG00000069275	0	no
4	background	5	6	ENSG00000069329	0	no
4	background	3	2	ENSG00000069345	0	no
4	background	9	14	ENSG00000069399	0	yes
4	background	32	26	ENSG00000069424	0	yes
4	background	18	1	ENSG00000069431	1	yes
4	background	4	4	ENSG00000069482	0	yes
4	background	6	NA	ENSG00000069493	0	no
4	background	2	NA	ENSG00000069509	0	no
4	autism	3	2	ENSG00000069535	0	no
4	autism	19	8	ENSG00000069667	12	yes
4	background	3	4	ENSG00000069696	0	yes
4	background	26	9	ENSG00000069702	1	yes
4	background	3	NA	ENSG00000069764	0	no
4	background	7	12	ENSG00000069812	0	yes
4	background	8	4	ENSG00000069849	7	no
4	background	23	3	ENSG00000069869	0	no
4	background	8	1	ENSG00000069943	3	no
4	background	12	2	ENSG00000069956	0	no
4	background	16	10	ENSG00000069966	0	yes
4	background	13	4	ENSG00000069974	0	no
4	background	11	11	ENSG00000069998	0	no
4	background	15	14	ENSG00000070010	0	no
4	background	14	3	ENSG00000070018	4	no
4	background	7	2	ENSG00000070019	2	no
4	autism	16	14	ENSG00000070047	1	yes
4	background	16	4	ENSG00000070061	0	no
4	background	18	6	ENSG00000070081	1	no
4	background	9	10	ENSG00000070087	0	no
4	background	23	7	ENSG00000070159	2	yes
4	background	27	30	ENSG00000070182	0	yes
4	autism	5	NA	ENSG00000070190	0	no
4	background	1	1	ENSG00000070193	1	yes
4	background	11	1	ENSG00000070214	1	no
4	background	11	8	ENSG00000070269	0	no
4	autism	21	14	ENSG00000070366	4	no
4	autism	6	6	ENSG00000070367	0	no
4	autism	31	5	ENSG00000070371	0	yes
4	background	1	5	ENSG00000070388	0	no
4	background	5	8	ENSG00000070404	0	no
4	background	15	16	ENSG00000070413	0	no
4	background	10	11	ENSG00000070423	5	no
4	autism	8	15	ENSG00000070444	0	no
4	background	9	10	ENSG00000070476	2	no
4	background	8	13	ENSG00000070495	5	no
4	background	10	NA	ENSG00000070501	0	no
4	background	9	9	ENSG00000070526	0	no
4	background	16	8	ENSG00000070540	5	no
4	background	13	4	ENSG00000070601	0	yes
4	background	5	13	ENSG00000070610	0	no
4	background	21	16	ENSG00000070614	3	no
4	background	9	2	ENSG00000070669	0	no
4	background	10	1	ENSG00000070718	0	no
4	background	32	21	ENSG00000070729	0	no
4	background	17	12	ENSG00000070731	0	yes
4	background	18	4	ENSG00000070748	0	yes
4	background	14	14	ENSG00000070756	4	no
4	background	8	6	ENSG00000070759	1	no
4	background	4	9	ENSG00000070761	0	no
4	background	9	3	ENSG00000070770	0	no
4	background	14	7	ENSG00000070778	0	no
4	background	19	1	ENSG00000070785	1	no
4	autism	18	14	ENSG00000070808	1	no
4	background	27	20	ENSG00000070814	0	no
4	background	4	4	ENSG00000070831	5	no
4	background	22	3	ENSG00000070882	13	yes
4	background	14	12	ENSG00000070886	2	yes
4	background	26	13	ENSG00000070915	0	no
4	background	12	6	ENSG00000070950	3	no
4	background	10	1	ENSG00000070961	0	yes
4	background	23	17	ENSG00000070985	0	no
4	background	5	7	ENSG00000071051	2	no
4	background	24	7	ENSG00000071054	4	no
4	background	9	2	ENSG00000071073	1	yes
4	background	8	3	ENSG00000071082	0	no
4	background	29	29	ENSG00000071127	0	no
4	background	10	9	ENSG00000071189	7	no
4	background	1	NA	ENSG00000071203	1	no
4	background	21	3	ENSG00000071205	6	yes
4	autism	33	19	ENSG00000071242	4	yes
4	background	1	NA	ENSG00000071243	0	no
4	autism	6	10	ENSG00000071246	0	yes
4	background	9	3	ENSG00000071282	0	no
4	background	18	5	ENSG00000071462	0	no
4	background	8	4	ENSG00000071537	0	no
4	background	11	4	ENSG00000071539	0	no
4	background	29	24	ENSG00000071564	0	no
4	background	2	3	ENSG00000071575	4	no
4	background	19	14	ENSG00000071626	0	no
4	autism	11	18	ENSG00000071655	0	no
4	background	1	1	ENSG00000071677	0	no
4	background	8	5	ENSG00000071794	1	no
4	background	2	5	ENSG00000071859	0	no
4	background	2	11	ENSG00000071889	0	no
4	background	18	32	ENSG00000071894	0	no
4	background	26	NA	ENSG00000071909	6	no
4	background	9	8	ENSG00000071967	6	no
4	background	6	1	ENSG00000071991	0	no
4	background	3	14	ENSG00000071994	0	no
4	background	6	7	ENSG00000072041	0	no
4	background	11	1	ENSG00000072042	0	no
4	background	7	8	ENSG00000072062	0	no
4	background	21	23	ENSG00000072071	0	no
4	autism	6	NA	ENSG00000072080	0	no
4	background	30	25	ENSG00000072110	1	no
4	autism	17	17	ENSG00000072121	0	no
4	background	4	NA	ENSG00000072133	1	no
4	background	31	20	ENSG00000072134	15	no
4	background	11	21	ENSG00000072135	0	yes
4	background	16	30	ENSG00000072163	0	yes
4	background	6	7	ENSG00000072182	2	no
3	background	45	59	ENSG00000072195	0	yes
4	background	16	4	ENSG00000072201	2	no
4	background	12	13	ENSG00000072210	4	no
4	background	11	8	ENSG00000072274	7	no
4	background	18	33	ENSG00000072310	0	no
4	background	5	NA	ENSG00000072315	0	no
4	background	7	8	ENSG00000072364	0	no
4	background	1	2	ENSG00000072401	0	no
4	background	11	7	ENSG00000072415	0	no
4	background	11	9	ENSG00000072422	3	yes
4	autism	6	3	ENSG00000072501	0	no
4	background	19	22	ENSG00000072518	3	no
4	background	6	2	ENSG00000072571	0	no
4	background	36	30	ENSG00000072609	8	no
4	background	17	1	ENSG00000072657	5	yes
4	autism	23	20	ENSG00000072682	0	yes
4	background	5	2	ENSG00000072694	0	no
4	background	24	10	ENSG00000072736	0	no
4	background	5	4	ENSG00000072756	0	no
4	background	7	23	ENSG00000072778	0	no
4	background	25	34	ENSG00000072786	11	no
4	background	18	7	ENSG00000072803	17	no
4	background	13	18	ENSG00000072818	0	no
4	background	18	13	ENSG00000072832	11	yes
4	background	21	13	ENSG00000072840	4	no
4	background	6	10	ENSG00000072849	1	no
4	background	15	11	ENSG00000072858	1	yes
4	background	22	6	ENSG00000072864	0	no
4	background	33	7	ENSG00000072952	0	no
4	background	4	3	ENSG00000072954	2	no
4	background	19	13	ENSG00000072958	4	no
4	background	9	7	ENSG00000073008	0	no
4	background	11	10	ENSG00000073050	0	no
4	background	20	20	ENSG00000073060	17	yes
4	background	7	15	ENSG00000073067	0	no
4	background	16	13	ENSG00000073111	0	no
4	background	28	14	ENSG00000073146	0	no
4	background	4	7	ENSG00000073150	0	yes
4	background	9	9	ENSG00000073169	0	no
4	background	15	6	ENSG00000073282	2	no
4	background	19	5	ENSG00000073331	2	no
4	background	25	36	ENSG00000073350	12	no
4	background	20	10	ENSG00000073417	4	yes
4	autism	7	2	ENSG00000073464	0	no
4	background	10	13	ENSG00000073536	0	no
4	background	20	19	ENSG00000073578	10	no
4	background	3	1	ENSG00000073584	0	no
4	background	2	1	ENSG00000073598	1	no
4	background	12	10	ENSG00000073605	0	no
4	background	15	6	ENSG00000073614	0	no
4	background	11	15	ENSG00000073670	0	yes
4	background	10	2	ENSG00000073711	1	no
4	background	14	5	ENSG00000073712	0	no
4	background	11	1	ENSG00000073734	1	no
4	background	7	NA	ENSG00000073737	0	no
4	background	5	2	ENSG00000073754	0	no
4	autism	1	2	ENSG00000073756	0	yes
4	background	16	10	ENSG00000073792	7	no
4	background	21	3	ENSG00000073803	12	no
4	background	27	13	ENSG00000073849	26	no
4	background	3	4	ENSG00000073861	0	yes
4	background	30	7	ENSG00000073910	0	no
4	background	22	NA	ENSG00000073921	0	no
4	background	8	NA	ENSG00000073969	5	no
4	background	20	16	ENSG00000074047	6	no
4	autism	36	11	ENSG00000074054	3	no
4	background	1	5	ENSG00000074071	0	no
4	background	19	25	ENSG00000074181	0	no
4	background	12	6	ENSG00000074201	0	no
4	background	19	16	ENSG00000074211	4	yes
4	background	16	11	ENSG00000074219	0	no
4	background	6	5	ENSG00000074266	2	no
4	background	19	21	ENSG00000074276	2	no
4	background	4	7	ENSG00000074317	0	yes
4	background	11	4	ENSG00000074319	0	no
4	background	12	4	ENSG00000074356	2	no
4	background	26	26	ENSG00000074370	0	yes
4	background	11	8	ENSG00000074410	2	yes
4	background	14	6	ENSG00000074416	3	yes
4	background	13	4	ENSG00000074527	0	yes
4	background	9	10	ENSG00000074582	0	no
4	autism	6	6	ENSG00000074590	0	no
4	background	23	7	ENSG00000074603	3	no
4	background	15	9	ENSG00000074621	6	no
4	background	20	10	ENSG00000074657	8	no
4	background	11	20	ENSG00000074660	0	no
4	background	3	2	ENSG00000074695	0	no
4	background	15	6	ENSG00000074696	0	no
4	background	16	3	ENSG00000074706	2	no
4	background	38	15	ENSG00000074755	3	no
4	background	9	1	ENSG00000074771	1	no
4	background	11	10	ENSG00000074800	0	no
4	background	14	NA	ENSG00000074803	0	no
4	background	6	5	ENSG00000074842	0	no
4	background	11	17	ENSG00000074855	0	no
4	background	5	2	ENSG00000074935	0	no
4	background	33	22	ENSG00000074964	1	no
4	background	8	2	ENSG00000074966	0	no
4	background	21	14	ENSG00000075035	0	yes
3	autism	54	45	ENSG00000075043	0	no
4	background	4	5	ENSG00000075073	0	no
4	background	5	2	ENSG00000075089	1	no
4	background	9	4	ENSG00000075131	3	no
4	background	4	NA	ENSG00000075142	0	no
4	background	36	9	ENSG00000075151	9	no
4	background	7	NA	ENSG00000075188	0	no
4	background	10	1	ENSG00000075213	4	no
4	background	10	10	ENSG00000075218	0	no
4	background	13	2	ENSG00000075223	5	no
4	background	19	10	ENSG00000075234	0	no
4	background	7	4	ENSG00000075239	3	no
4	background	21	14	ENSG00000075240	0	no
4	background	35	36	ENSG00000075275	0	yes
4	background	3	2	ENSG00000075290	0	yes
4	background	27	3	ENSG00000075292	4	yes
4	background	5	3	ENSG00000075303	0	no
4	background	1	5	ENSG00000075336	3	no
4	background	30	24	ENSG00000075340	0	no
4	background	3	3	ENSG00000075388	0	yes
4	background	12	7	ENSG00000075391	6	no
4	background	9	9	ENSG00000075399	0	yes
4	background	5	5	ENSG00000075407	0	no
4	background	29	21	ENSG00000075413	6	no
4	background	8	14	ENSG00000075415	0	no
4	background	23	2	ENSG00000075420	1	no
4	background	7	7	ENSG00000075426	0	yes
4	background	3	5	ENSG00000075429	1	yes
4	background	3	3	ENSG00000075461	3	yes
4	background	27	4	ENSG00000075539	21	no
4	background	21	10	ENSG00000075568	1	no
4	background	6	12	ENSG00000075618	0	yes
4	autism	9	15	ENSG00000075624	3	no
4	background	11	3	ENSG00000075643	0	yes
4	background	23	4	ENSG00000075651	0	yes
4	background	13	11	ENSG00000075673	0	yes
4	background	25	23	ENSG00000075702	1	no
4	autism	31	5	ENSG00000075711	4	no
4	background	10	2	ENSG00000075785	9	no
4	background	12	7	ENSG00000075790	0	no
4	background	14	17	ENSG00000075826	0	yes
4	background	14	15	ENSG00000075856	0	no
4	background	18	NA	ENSG00000075884	2	no
4	background	2	5	ENSG00000075886	0	no
4	background	18	12	ENSG00000075891	0	yes
4	background	11	7	ENSG00000075914	12	no
4	background	11	3	ENSG00000075945	0	no
4	background	8	1	ENSG00000075975	0	no
4	autism	11	1	ENSG00000076003	0	no
4	background	4	11	ENSG00000076043	0	no
4	background	4	5	ENSG00000076053	0	no
4	background	15	1	ENSG00000076067	4	no
4	background	15	18	ENSG00000076108	0	no
4	background	11	19	ENSG00000076201	2	no
4	background	23	1	ENSG00000076242	0	no
4	background	7	9	ENSG00000076248	0	no
4	background	7	NA	ENSG00000076258	0	no
4	background	8	1	ENSG00000076321	1	no
4	background	15	15	ENSG00000076344	0	no
4	background	9	10	ENSG00000076351	0	yes
4	background	25	25	ENSG00000076356	2	yes
4	background	9	3	ENSG00000076382	4	no
4	background	13	8	ENSG00000076513	2	yes
4	background	19	NA	ENSG00000076554	30	no
4	background	40	26	ENSG00000076555	0	no
4	background	7	14	ENSG00000076604	0	no
4	background	8	4	ENSG00000076641	1	yes
4	background	15	3	ENSG00000076650	2	no
4	background	7	15	ENSG00000076662	10	no
4	background	13	3	ENSG00000076685	4	no
4	background	16	16	ENSG00000076706	0	yes
4	autism	3	1	ENSG00000076716	1	no
4	background	5	NA	ENSG00000076770	0	no
4	background	9	16	ENSG00000076826	0	no
4	background	33	19	ENSG00000076864	0	yes
4	background	11	20	ENSG00000076924	0	no
4	background	35	33	ENSG00000076928	5	no
4	background	19	29	ENSG00000076944	0	no
4	background	9	19	ENSG00000076984	0	no
4	background	9	9	ENSG00000077009	3	no
4	background	30	20	ENSG00000077044	10	yes
4	autism	18	9	ENSG00000077063	1	no
4	autism	7	10	ENSG00000077080	0	no
4	background	10	3	ENSG00000077092	3	yes
4	background	7	3	ENSG00000077097	0	no
4	background	6	2	ENSG00000077147	0	no
4	background	7	13	ENSG00000077150	0	yes
4	background	2	1	ENSG00000077152	0	no
4	background	16	5	ENSG00000077157	8	no
4	background	8	2	ENSG00000077232	3	no
4	background	37	28	ENSG00000077235	0	no
4	background	24	19	ENSG00000077238	0	no
4	background	11	2	ENSG00000077254	5	no
4	background	6	NA	ENSG00000077264	0	no
4	background	1	NA	ENSG00000077274	0	no
4	background	2	NA	ENSG00000077279	3	no
4	background	11	10	ENSG00000077312	6	no
4	background	10	5	ENSG00000077327	0	yes
4	background	4	7	ENSG00000077348	0	no
4	background	12	2	ENSG00000077380	0	no
4	background	10	1	ENSG00000077420	0	yes
4	background	9	17	ENSG00000077454	0	no
4	background	10	17	ENSG00000077463	0	no
4	background	5	2	ENSG00000077498	0	no
4	background	6	6	ENSG00000077514	1	no
4	background	16	10	ENSG00000077522	4	yes
4	background	15	5	ENSG00000077549	0	no
4	background	9	3	ENSG00000077585	3	yes
4	background	4	2	ENSG00000077616	0	no
4	background	20	9	ENSG00000077684	0	no
4	background	7	NA	ENSG00000077713	3	no
4	background	1	NA	ENSG00000077721	0	no
4	autism	40	41	ENSG00000077782	0	no
4	background	8	5	ENSG00000077800	0	no
4	background	10	NA	ENSG00000077935	0	yes
4	background	30	28	ENSG00000077942	0	no
4	background	18	2	ENSG00000077943	0	yes
4	background	3	3	ENSG00000077984	0	no
4	background	14	5	ENSG00000078018	0	yes
4	background	10	5	ENSG00000078043	3	no
4	background	15	10	ENSG00000078053	1	yes
4	background	1	1	ENSG00000078061	0	no
4	background	23	11	ENSG00000078070	12	no
4	background	10	7	ENSG00000078081	0	yes
4	background	7	NA	ENSG00000078098	0	no
4	background	20	5	ENSG00000078114	1	yes
4	background	19	11	ENSG00000078124	7	no
4	background	11	7	ENSG00000078140	13	no
4	background	16	4	ENSG00000078142	0	no
4	background	14	3	ENSG00000078177	2	no
4	background	5	2	ENSG00000078237	0	no
4	background	14	1	ENSG00000078246	7	no
4	background	28	13	ENSG00000078269	3	no
4	background	25	10	ENSG00000078295	5	no
4	background	42	11	ENSG00000078304	6	yes
4	autism	34	10	ENSG00000078328	0	yes
4	background	16	10	ENSG00000078369	0	no
4	background	5	3	ENSG00000078399	0	no
4	background	29	NA	ENSG00000078403	14	no
4	background	6	9	ENSG00000078487	0	no
4	background	19	10	ENSG00000078549	0	yes
4	background	1	2	ENSG00000078579	0	yes
4	background	12	5	ENSG00000078618	0	no
4	background	8	4	ENSG00000078668	0	no
4	autism	11	8	ENSG00000078674	1	no
4	background	25	15	ENSG00000078687	2	no
4	background	17	12	ENSG00000078699	7	no
4	background	7	7	ENSG00000078725	0	yes
4	background	17	NA	ENSG00000078747	1	no
4	background	9	NA	ENSG00000078795	10	no
4	background	6	7	ENSG00000078804	0	yes
4	background	10	15	ENSG00000078808	0	no
4	background	26	24	ENSG00000078814	0	no
4	background	10	8	ENSG00000078898	0	no
4	background	19	21	ENSG00000078900	5	yes
4	background	16	26	ENSG00000078902	0	no
4	background	12	15	ENSG00000078967	0	yes
4	background	17	1	ENSG00000079101	0	no
4	background	25	14	ENSG00000079102	0	yes
4	background	16	NA	ENSG00000079112	0	no
4	background	7	5	ENSG00000079134	0	no
4	background	7	3	ENSG00000079150	0	no
4	background	19	7	ENSG00000079156	2	yes
4	background	8	5	ENSG00000079215	4	no
4	background	13	4	ENSG00000079246	2	no
4	background	19	6	ENSG00000079263	0	no
4	background	28	27	ENSG00000079277	0	yes
3	background	42	18	ENSG00000079308	2	no
4	background	16	20	ENSG00000079313	0	no
4	background	6	4	ENSG00000079332	0	no
4	background	13	6	ENSG00000079335	0	no
4	background	18	26	ENSG00000079337	1	no
4	background	11	5	ENSG00000079385	2	no
4	background	11	NA	ENSG00000079387	0	no
4	background	15	15	ENSG00000079393	0	no
4	autism	17	30	ENSG00000079432	0	no
4	background	14	17	ENSG00000079435	2	yes
4	background	18	21	ENSG00000079459	3	no
4	background	8	9	ENSG00000079462	0	no
4	autism	14	1	ENSG00000079482	3	no
4	background	8	16	ENSG00000079616	0	no
4	background	7	2	ENSG00000079689	2	no
4	background	26	1	ENSG00000079691	1	no
4	background	8	4	ENSG00000079739	0	no
4	background	8	3	ENSG00000079785	0	no
4	background	35	40	ENSG00000079805	5	no
3	background	34	18	ENSG00000079819	11	no
4	autism	17	4	ENSG00000079841	1	yes
4	background	5	3	ENSG00000079931	0	yes
4	background	7	5	ENSG00000079950	0	no
4	background	15	14	ENSG00000079974	0	no
4	background	12	22	ENSG00000079999	5	no
4	background	4	2	ENSG00000080007	1	no
4	background	21	13	ENSG00000080031	0	no
4	background	6	2	ENSG00000080166	0	no
4	background	15	15	ENSG00000080189	7	no
4	background	6	1	ENSG00000080200	0	yes
4	background	26	2	ENSG00000080224	2	yes
4	background	15	5	ENSG00000080293	5	yes
4	autism	11	NA	ENSG00000080298	4	no
4	background	13	6	ENSG00000080345	2	no
4	background	2	1	ENSG00000080371	0	no
4	background	14	5	ENSG00000080493	1	yes
4	autism	43	14	ENSG00000080503	0	yes
4	background	5	6	ENSG00000080511	0	no
4	background	4	2	ENSG00000080546	1	no
4	background	5	1	ENSG00000080561	0	no
4	background	1	NA	ENSG00000080572	0	no
4	background	20	8	ENSG00000080573	1	yes
4	autism	13	18	ENSG00000080603	0	no
4	background	10	1	ENSG00000080608	2	no
4	background	4	NA	ENSG00000080618	0	no
4	background	9	7	ENSG00000080644	0	yes
4	background	11	8	ENSG00000080709	0	yes
4	background	11	6	ENSG00000080802	0	no
4	background	31	4	ENSG00000080815	2	no
4	background	6	3	ENSG00000080819	0	no
4	background	11	4	ENSG00000080822	0	no
4	background	32	41	ENSG00000080823	0	no
4	background	7	4	ENSG00000080824	0	no
4	background	15	NA	ENSG00000080839	0	no
4	background	26	18	ENSG00000080845	10	yes
4	background	20	20	ENSG00000080854	0	yes
4	background	6	NA	ENSG00000080910	0	no
4	background	5	1	ENSG00000080986	0	no
4	background	5	5	ENSG00000081014	0	no
4	background	5	7	ENSG00000081019	0	no
4	background	10	6	ENSG00000081026	0	yes
4	background	21	3	ENSG00000081052	2	yes
4	background	14	11	ENSG00000081059	0	yes
4	background	6	2	ENSG00000081087	0	no
4	background	7	3	ENSG00000081138	2	yes
4	background	9	3	ENSG00000081148	0	no
4	background	7	1	ENSG00000081154	0	no
4	background	12	11	ENSG00000081177	0	no
4	background	2	3	ENSG00000081181	0	no
4	autism	15	7	ENSG00000081189	2	yes
4	autism	6	NA	ENSG00000081237	0	no
4	background	35	14	ENSG00000081248	0	no
4	background	9	10	ENSG00000081277	0	no
4	background	5	9	ENSG00000081307	0	no
4	background	6	2	ENSG00000081320	0	no
4	background	19	6	ENSG00000081377	4	yes
4	background	3	4	ENSG00000081386	0	no
4	autism	26	13	ENSG00000081479	0	yes
4	background	8	2	ENSG00000081665	0	no
4	background	6	11	ENSG00000081692	0	no
4	background	3	4	ENSG00000081721	0	no
4	background	22	19	ENSG00000081760	14	no
4	background	7	5	ENSG00000081791	0	no
4	background	9	NA	ENSG00000081800	0	no
4	autism	23	3	ENSG00000081803	1	yes
4	background	1	1	ENSG00000081818	0	no
4	autism	4	3	ENSG00000081842	0	no
4	background	3	5	ENSG00000081853	2	no
4	background	4	1	ENSG00000081870	0	no
4	background	19	3	ENSG00000081913	4	no
4	background	17	3	ENSG00000081923	4	yes
4	background	14	3	ENSG00000081985	0	yes
4	background	12	19	ENSG00000082014	0	yes
4	background	13	4	ENSG00000082068	5	no
4	background	15	4	ENSG00000082074	0	no
4	background	16	2	ENSG00000082126	0	no
4	background	4	3	ENSG00000082146	0	no
4	background	7	3	ENSG00000082153	0	no
4	background	7	4	ENSG00000082175	3	yes
4	background	6	2	ENSG00000082196	0	no
4	background	10	3	ENSG00000082212	0	no
4	background	4	6	ENSG00000082213	2	no
4	background	6	NA	ENSG00000082258	0	no
4	background	17	5	ENSG00000082269	3	no
4	background	23	2	ENSG00000082293	1	yes
3	background	34	18	ENSG00000082397	10	yes
4	background	26	9	ENSG00000082438	0	no
4	background	10	1	ENSG00000082458	7	no
4	background	11	1	ENSG00000082482	1	yes
4	background	5	1	ENSG00000082497	0	yes
4	background	4	4	ENSG00000082512	0	yes
4	background	6	2	ENSG00000082515	0	no
4	background	10	4	ENSG00000082516	0	no
4	background	6	12	ENSG00000082556	0	yes
4	background	12	10	ENSG00000082641	8	no
4	background	22	22	ENSG00000082684	3	yes
4	background	11	3	ENSG00000082701	3	no
4	background	25	17	ENSG00000082781	2	no
4	background	31	8	ENSG00000082805	22	no
4	autism	12	3	ENSG00000082898	0	no
4	background	19	9	ENSG00000082996	0	no
4	background	24	10	ENSG00000083067	8	no
4	background	12	3	ENSG00000083093	0	no
4	background	4	NA	ENSG00000083097	0	no
4	background	8	4	ENSG00000083099	1	no
4	background	8	1	ENSG00000083123	0	no
4	autism	5	4	ENSG00000083168	0	no
4	background	8	4	ENSG00000083223	0	no
4	background	20	4	ENSG00000083290	3	yes
4	background	14	3	ENSG00000083307	2	no
4	background	16	2	ENSG00000083312	1	no
4	background	23	8	ENSG00000083444	2	no
4	autism	17	13	ENSG00000083454	0	yes
4	background	32	12	ENSG00000083457	4	no
4	background	1	5	ENSG00000083520	0	no
4	background	16	1	ENSG00000083535	0	no
4	background	13	3	ENSG00000083544	0	no
4	background	6	1	ENSG00000083635	0	no
4	background	7	NA	ENSG00000083642	0	no
4	background	10	1	ENSG00000083720	0	no
4	background	1	NA	ENSG00000083750	0	no
4	background	1	NA	ENSG00000083782	0	no
4	background	9	NA	ENSG00000083799	0	no
4	background	6	16	ENSG00000083807	0	no
4	background	3	8	ENSG00000083812	0	no
4	background	4	9	ENSG00000083814	0	no
4	background	3	3	ENSG00000083817	0	no
4	background	9	5	ENSG00000083828	9	no
4	background	8	9	ENSG00000083838	0	no
4	background	6	6	ENSG00000083844	0	no
4	background	5	4	ENSG00000083845	0	no
4	autism	18	17	ENSG00000083857	2	no
4	background	4	2	ENSG00000083896	0	no
4	background	5	NA	ENSG00000083937	0	no
4	background	10	4	ENSG00000084070	0	no
4	background	14	16	ENSG00000084072	1	no
4	background	7	NA	ENSG00000084073	0	no
4	background	3	4	ENSG00000084090	2	no
4	background	2	1	ENSG00000084092	0	no
4	background	8	1	ENSG00000084093	6	no
4	background	8	3	ENSG00000084110	0	no
4	background	18	15	ENSG00000084112	4	no
4	background	6	8	ENSG00000084207	0	no
4	background	29	11	ENSG00000084234	16	yes
4	background	9	6	ENSG00000084444	1	no
4	background	15	4	ENSG00000084453	1	no
4	background	2	NA	ENSG00000084463	0	no
4	background	7	4	ENSG00000084623	1	no
4	background	7	3	ENSG00000084628	1	yes
4	background	48	23	ENSG00000084636	0	no
4	background	7	5	ENSG00000084652	0	no
4	background	7	1	ENSG00000084674	0	yes
4	autism	22	3	ENSG00000084676	3	yes
4	background	10	17	ENSG00000084693	0	no
4	background	23	12	ENSG00000084710	8	yes
4	background	12	15	ENSG00000084731	5	no
4	background	5	2	ENSG00000084733	2	no
4	background	10	4	ENSG00000084734	0	yes
4	background	11	4	ENSG00000084754	0	no
4	background	8	10	ENSG00000084764	6	no
4	background	11	33	ENSG00000084774	5	no
4	background	14	6	ENSG00000085063	0	yes
4	background	20	3	ENSG00000085117	0	no
4	autism	15	6	ENSG00000085185	3	no
4	autism	10	NA	ENSG00000085224	0	no
4	background	4	1	ENSG00000085231	0	no
4	background	9	6	ENSG00000085265	0	no
4	background	2	1	ENSG00000085274	1	no
4	background	12	5	ENSG00000085276	21	yes
4	background	12	1	ENSG00000085365	0	no
4	background	10	3	ENSG00000085377	1	no
4	background	20	5	ENSG00000085382	0	no
4	background	11	4	ENSG00000085415	0	no
4	background	16	NA	ENSG00000085433	0	no
4	background	10	10	ENSG00000085449	4	no
4	background	3	2	ENSG00000085465	0	no
4	background	8	4	ENSG00000085491	0	no
4	background	16	9	ENSG00000085511	6	no
4	background	9	7	ENSG00000085514	4	no
4	background	8	18	ENSG00000085552	0	no
4	background	19	8	ENSG00000085563	4	yes
4	background	9	20	ENSG00000085644	0	no
4	background	10	16	ENSG00000085662	0	no
4	background	9	1	ENSG00000085719	0	no
4	background	13	4	ENSG00000085721	0	no
4	background	24	16	ENSG00000085733	3	no
4	background	8	13	ENSG00000085741	2	yes
4	background	12	6	ENSG00000085760	2	no
4	autism	11	7	ENSG00000085788	3	yes
4	background	23	8	ENSG00000085831	0	yes
4	background	15	2	ENSG00000085832	3	no
4	background	9	3	ENSG00000085840	0	no
4	background	8	3	ENSG00000085871	1	yes
4	background	16	18	ENSG00000085872	0	no
4	background	19	7	ENSG00000085978	0	no
4	background	16	4	ENSG00000085982	0	no
4	autism	11	15	ENSG00000085998	0	no
4	background	13	10	ENSG00000085999	0	no
4	background	23	18	ENSG00000086015	2	no
4	background	6	NA	ENSG00000086061	0	no
4	background	6	4	ENSG00000086062	0	no
4	background	5	NA	ENSG00000086065	0	no
4	background	17	4	ENSG00000086102	1	no
4	background	9	12	ENSG00000086159	5	yes
4	background	4	4	ENSG00000086189	0	no
4	background	24	2	ENSG00000086200	8	no
4	background	9	7	ENSG00000086205	0	no
4	background	11	2	ENSG00000086232	3	no
4	background	10	NA	ENSG00000086288	2	no
4	background	5	2	ENSG00000086289	2	yes
4	background	8	4	ENSG00000086300	3	no
4	background	11	7	ENSG00000086475	0	no
4	background	5	11	ENSG00000086504	0	no
4	background	1	1	ENSG00000086506	0	yes
4	background	7	5	ENSG00000086544	1	no
4	background	4	4	ENSG00000086548	0	no
4	background	15	13	ENSG00000086570	0	no
4	background	7	6	ENSG00000086589	0	no
4	background	4	4	ENSG00000086598	2	no
4	background	5	1	ENSG00000086619	0	no
4	background	20	NA	ENSG00000086666	13	no
4	background	7	5	ENSG00000086696	0	no
4	background	6	NA	ENSG00000086712	0	no
4	background	15	NA	ENSG00000086717	0	no
4	background	15	7	ENSG00000086730	3	no
4	autism	7	4	ENSG00000086758	3	no
4	background	5	3	ENSG00000086827	0	no
4	background	18	8	ENSG00000086848	0	no
4	background	17	9	ENSG00000086967	2	no
4	background	13	NA	ENSG00000086991	0	no
4	background	19	14	ENSG00000087008	5	no
4	background	14	5	ENSG00000087053	1	no
4	background	2	4	ENSG00000087074	0	no
4	background	5	2	ENSG00000087076	0	no
4	background	5	12	ENSG00000087077	0	no
4	autism	15	16	ENSG00000087085	0	yes
4	background	2	1	ENSG00000087086	0	no
4	background	11	22	ENSG00000087087	4	no
4	background	10	6	ENSG00000087088	0	no
4	background	7	4	ENSG00000087095	0	no
4	background	11	15	ENSG00000087111	5	no
4	background	21	23	ENSG00000087116	3	yes
4	background	4	NA	ENSG00000087128	0	no
4	background	4	3	ENSG00000087152	0	no
4	background	24	25	ENSG00000087157	0	no
4	background	3	23	ENSG00000087191	0	no
4	autism	21	8	ENSG00000087206	14	no
4	background	9	4	ENSG00000087237	0	no
4	background	16	19	ENSG00000087245	0	yes
4	background	5	6	ENSG00000087250	0	yes
4	background	4	2	ENSG00000087253	0	no
4	background	15	22	ENSG00000087258	0	yes
4	background	8	4	ENSG00000087263	0	no
4	background	32	40	ENSG00000087266	0	yes
4	background	17	15	ENSG00000087269	2	yes
4	background	28	12	ENSG00000087274	5	no
4	background	13	3	ENSG00000087299	0	no
4	background	11	3	ENSG00000087301	0	yes
4	background	2	2	ENSG00000087302	0	no
4	background	14	12	ENSG00000087303	0	yes
4	background	4	2	ENSG00000087338	2	no
4	background	7	19	ENSG00000087365	0	no
4	background	4	8	ENSG00000087448	3	no
4	autism	30	36	ENSG00000087460	0	yes
4	background	3	11	ENSG00000087470	0	no
4	background	5	8	ENSG00000087494	0	yes
4	background	15	8	ENSG00000087495	7	no
4	background	2	1	ENSG00000087502	0	no
4	background	4	5	ENSG00000087510	0	yes
4	background	13	2	ENSG00000087586	1	no
4	background	6	9	ENSG00000087589	0	no
4	background	7	NA	ENSG00000087842	0	no
4	background	17	1	ENSG00000087884	5	no
4	background	40	30	ENSG00000087903	4	yes
4	background	8	2	ENSG00000087995	0	no
4	background	6	7	ENSG00000088002	2	no
4	autism	8	NA	ENSG00000088035	0	no
4	autism	13	18	ENSG00000088038	0	no
4	background	7	4	ENSG00000088053	0	no
4	background	13	6	ENSG00000088179	10	no
4	background	3	2	ENSG00000088205	0	no
4	background	18	14	ENSG00000088247	0	no
4	background	8	15	ENSG00000088256	0	no
4	background	21	20	ENSG00000088280	0	no
4	background	10	7	ENSG00000088298	3	no
4	background	19	13	ENSG00000088305	0	no
4	background	4	3	ENSG00000088320	0	no
4	background	10	2	ENSG00000088325	1	no
4	background	4	2	ENSG00000088356	0	no
3	background	47	18	ENSG00000088367	15	yes
4	background	10	2	ENSG00000088386	0	yes
4	background	35	19	ENSG00000088387	3	yes
4	background	8	4	ENSG00000088448	0	no
4	background	4	2	ENSG00000088451	0	no
4	background	31	11	ENSG00000088538	3	yes
4	background	11	11	ENSG00000088543	0	no
4	background	10	14	ENSG00000088682	0	no
4	background	12	5	ENSG00000088726	0	no
4	background	24	10	ENSG00000088727	1	no
4	background	24	5	ENSG00000088756	1	no
4	background	8	2	ENSG00000088766	0	no
4	background	32	23	ENSG00000088808	0	yes
4	background	14	3	ENSG00000088812	3	yes
4	background	12	11	ENSG00000088826	3	yes
4	background	14	20	ENSG00000088827	0	no
4	background	6	NA	ENSG00000088832	0	no
4	background	12	17	ENSG00000088833	1	no
4	background	15	16	ENSG00000088836	0	yes
4	background	26	4	ENSG00000088854	2	no
4	background	9	7	ENSG00000088876	3	yes
4	background	15	14	ENSG00000088881	0	yes
4	background	6	10	ENSG00000088882	0	yes
4	background	7	5	ENSG00000088888	2	no
4	background	5	8	ENSG00000088899	0	no
4	background	5	NA	ENSG00000088926	0	no
4	background	5	1	ENSG00000088930	3	no
4	background	21	8	ENSG00000088970	9	no
4	background	7	5	ENSG00000088986	2	no
4	background	14	12	ENSG00000088992	2	yes
4	autism	13	15	ENSG00000089006	0	no
4	background	4	2	ENSG00000089009	0	no
4	background	3	3	ENSG00000089012	0	no
4	background	11	6	ENSG00000089022	7	no
4	background	15	10	ENSG00000089041	2	no
4	background	9	2	ENSG00000089048	2	no
4	background	5	NA	ENSG00000089050	0	no
4	background	17	14	ENSG00000089053	7	no
4	background	17	6	ENSG00000089057	3	yes
4	background	24	23	ENSG00000089060	0	yes
4	background	17	2	ENSG00000089063	1	no
4	background	24	10	ENSG00000089091	0	no
4	background	29	26	ENSG00000089094	6	no
4	background	38	8	ENSG00000089101	5	no
4	background	4	6	ENSG00000089116	0	yes
4	background	20	3	ENSG00000089123	2	no
4	background	6	2	ENSG00000089127	0	no
4	background	39	30	ENSG00000089154	0	no
4	background	7	5	ENSG00000089157	0	no
4	background	27	22	ENSG00000089159	4	no
4	background	4	3	ENSG00000089163	0	no
4	background	40	21	ENSG00000089169	0	yes
4	background	19	6	ENSG00000089177	0	no
4	background	4	5	ENSG00000089195	0	no
4	background	4	4	ENSG00000089199	1	no
4	background	2	3	ENSG00000089220	0	no
4	background	10	9	ENSG00000089225	1	no
4	background	8	5	ENSG00000089234	2	no
4	background	5	8	ENSG00000089248	0	no
4	background	29	14	ENSG00000089250	1	yes
4	background	1	6	ENSG00000089280	0	no
4	background	2	2	ENSG00000089289	0	no
4	background	11	6	ENSG00000089327	0	no
4	background	5	13	ENSG00000089335	0	no
4	background	20	24	ENSG00000089351	0	no
4	background	10	3	ENSG00000089356	0	no
4	background	1	NA	ENSG00000089472	0	no
4	background	15	17	ENSG00000089486	0	no
4	background	18	10	ENSG00000089505	0	no
4	background	11	13	ENSG00000089558	0	yes
4	background	14	16	ENSG00000089597	0	no
4	background	7	14	ENSG00000089639	0	no
4	background	5	NA	ENSG00000089682	0	no
4	background	9	7	ENSG00000089685	0	no
4	background	5	4	ENSG00000089692	0	yes
4	background	8	14	ENSG00000089693	0	no
4	background	5	3	ENSG00000089723	3	no
4	background	7	9	ENSG00000089737	0	no
4	background	9	3	ENSG00000089775	2	no
4	background	3	6	ENSG00000089818	0	no
4	background	12	7	ENSG00000089820	0	no
4	background	17	10	ENSG00000089847	0	no
4	background	7	3	ENSG00000089876	2	no
4	background	7	2	ENSG00000089902	0	no
4	background	9	7	ENSG00000089916	0	no
4	background	36	51	ENSG00000090006	0	yes
4	background	5	6	ENSG00000090013	3	yes
4	background	11	13	ENSG00000090020	1	no
4	background	16	NA	ENSG00000090054	0	no
4	background	9	6	ENSG00000090060	6	no
4	autism	7	5	ENSG00000090061	3	no
4	background	14	18	ENSG00000090097	0	no
4	background	8	9	ENSG00000090238	0	no
4	background	7	1	ENSG00000090263	0	no
4	background	14	12	ENSG00000090266	0	no
4	background	6	4	ENSG00000090273	3	no
4	background	25	24	ENSG00000090316	17	no
4	background	5	8	ENSG00000090339	0	yes
4	background	23	35	ENSG00000090372	0	no
4	background	6	2	ENSG00000090376	1	yes
4	background	3	NA	ENSG00000090402	0	no
4	background	2	2	ENSG00000090432	0	no
4	background	9	10	ENSG00000090447	0	no
4	background	3	2	ENSG00000090470	0	no
4	background	16	9	ENSG00000090487	3	no
4	background	2	10	ENSG00000090512	0	no
4	background	1	2	ENSG00000090520	0	no
4	background	8	3	ENSG00000090530	0	no
4	background	4	3	ENSG00000090534	0	yes
4	background	8	20	ENSG00000090539	0	yes
4	background	7	10	ENSG00000090554	0	no
4	background	17	16	ENSG00000090565	0	yes
4	background	8	18	ENSG00000090581	0	no
4	background	15	1	ENSG00000090612	0	no
4	background	25	24	ENSG00000090615	5	no
4	background	13	13	ENSG00000090621	0	no
4	background	6	4	ENSG00000090659	0	no
4	background	23	13	ENSG00000090661	0	no
4	background	11	17	ENSG00000090674	0	no
4	background	20	9	ENSG00000090686	0	no
4	background	1	1	ENSG00000090776	0	no
4	background	19	19	ENSG00000090857	0	no
4	background	17	15	ENSG00000090861	0	no
4	background	22	13	ENSG00000090863	0	no
4	background	6	NA	ENSG00000090889	1	no
4	background	20	12	ENSG00000090905	0	no
4	background	14	21	ENSG00000090924	0	no
4	background	6	8	ENSG00000090932	0	yes
4	background	4	5	ENSG00000090971	0	no
4	background	30	26	ENSG00000090975	7	no
4	background	4	3	ENSG00000090989	0	no
4	autism	8	1	ENSG00000091009	5	no
4	background	1	1	ENSG00000091010	0	yes
4	background	18	10	ENSG00000091039	7	no
4	background	20	10	ENSG00000091073	0	no
4	background	7	2	ENSG00000091106	2	no
4	background	15	2	ENSG00000091127	7	no
4	background	17	2	ENSG00000091128	1	no
4	autism	21	4	ENSG00000091129	5	yes
4	autism	21	15	ENSG00000091136	0	yes
4	background	11	4	ENSG00000091137	0	yes
4	background	5	1	ENSG00000091138	1	no
4	background	4	7	ENSG00000091140	1	no
4	background	22	9	ENSG00000091157	14	no
4	background	9	12	ENSG00000091164	0	no
4	background	9	1	ENSG00000091181	0	no
4	background	26	12	ENSG00000091262	0	no
4	background	2	2	ENSG00000091317	0	no
4	background	11	6	ENSG00000091409	2	no
4	autism	25	2	ENSG00000091428	7	yes
4	background	18	7	ENSG00000091436	4	no
4	background	3	NA	ENSG00000091482	0	no
4	background	5	1	ENSG00000091483	0	no
4	background	25	5	ENSG00000091490	2	no
4	background	15	17	ENSG00000091513	5	no
4	background	6	3	ENSG00000091527	0	no
4	background	50	29	ENSG00000091536	0	no
4	background	4	4	ENSG00000091542	0	no
4	background	6	NA	ENSG00000091583	1	no
4	background	24	25	ENSG00000091592	3	no
4	background	22	14	ENSG00000091622	0	yes
4	background	3	10	ENSG00000091640	0	no
4	background	3	6	ENSG00000091651	0	no
4	background	11	14	ENSG00000091656	0	yes
4	background	3	3	ENSG00000091664	1	yes
4	background	7	11	ENSG00000091704	0	no
4	background	16	6	ENSG00000091732	0	no
4	background	20	10	ENSG00000091831	7	yes
4	background	3	NA	ENSG00000091844	0	yes
4	background	7	3	ENSG00000091879	0	no
4	background	9	7	ENSG00000091947	0	no
4	background	10	3	ENSG00000091972	0	no
4	background	8	7	ENSG00000091986	0	no
4	background	1	NA	ENSG00000092009	0	no
4	background	3	NA	ENSG00000092010	0	no
4	background	17	NA	ENSG00000092020	4	no
4	background	4	7	ENSG00000092051	0	yes
4	background	1	2	ENSG00000092067	0	no
4	background	16	14	ENSG00000092068	0	no
4	background	6	6	ENSG00000092094	0	no
4	background	5	20	ENSG00000092096	0	no
4	background	13	14	ENSG00000092098	0	no
4	background	11	1	ENSG00000092108	1	no
4	background	13	4	ENSG00000092140	0	no
4	background	17	11	ENSG00000092148	1	no
4	background	20	NA	ENSG00000092199	0	no
4	background	22	3	ENSG00000092200	1	no
4	autism	6	8	ENSG00000092201	0	no
4	background	7	1	ENSG00000092203	0	no
4	background	4	8	ENSG00000092208	0	no
4	background	11	20	ENSG00000092295	0	no
4	background	5	14	ENSG00000092330	0	no
4	background	4	1	ENSG00000092345	0	no
4	background	17	10	ENSG00000092421	5	no
4	background	15	2	ENSG00000092439	0	no
4	background	8	15	ENSG00000092445	0	no
4	background	6	3	ENSG00000092470	0	no
4	background	32	13	ENSG00000092529	3	no
4	background	14	2	ENSG00000092531	13	no
4	background	8	4	ENSG00000092607	0	yes
4	background	14	12	ENSG00000092621	1	no
4	background	29	23	ENSG00000092758	0	yes
4	background	1	2	ENSG00000092841	0	no
4	autism	13	11	ENSG00000092847	0	no
4	background	8	7	ENSG00000092850	0	no
4	background	9	3	ENSG00000092853	0	no
4	background	18	8	ENSG00000092871	15	no
4	background	24	26	ENSG00000092929	0	no
4	background	16	15	ENSG00000092931	5	no
4	autism	16	10	ENSG00000092964	0	yes
4	background	6	1	ENSG00000092969	2	yes
4	background	6	2	ENSG00000092978	0	no
4	background	18	7	ENSG00000093000	0	no
4	background	13	12	ENSG00000093009	0	no
4	background	12	19	ENSG00000093010	0	no
4	background	15	13	ENSG00000093072	0	no
4	background	2	3	ENSG00000093134	0	no
4	background	11	9	ENSG00000093144	0	no
4	background	27	8	ENSG00000093167	0	no
4	background	19	9	ENSG00000093183	0	no
4	background	19	8	ENSG00000093217	2	yes
4	background	4	1	ENSG00000094631	4	no
4	background	11	4	ENSG00000094755	0	no
4	background	6	3	ENSG00000094804	0	no
4	background	3	NA	ENSG00000094841	0	no
4	background	7	2	ENSG00000094880	0	no
4	background	8	12	ENSG00000094914	0	yes
4	background	4	NA	ENSG00000094916	0	no
4	background	5	NA	ENSG00000094963	3	no
4	background	7	5	ENSG00000094975	0	no
4	background	3	2	ENSG00000095015	0	yes
4	background	15	25	ENSG00000095059	2	no
4	background	18	34	ENSG00000095066	16	no
4	background	5	NA	ENSG00000095110	0	no
4	background	9	3	ENSG00000095139	0	no
4	background	21	3	ENSG00000095203	1	no
4	background	7	1	ENSG00000095209	0	yes
4	background	8	4	ENSG00000095261	7	no
4	background	9	5	ENSG00000095303	3	yes
4	background	17	13	ENSG00000095319	7	no
4	background	21	21	ENSG00000095321	0	no
4	background	24	18	ENSG00000095370	0	yes
4	background	5	10	ENSG00000095380	0	no
4	background	16	15	ENSG00000095383	1	no
4	background	18	5	ENSG00000095485	0	no
4	background	9	23	ENSG00000095539	0	no
4	autism	10	1	ENSG00000095564	0	no
4	background	5	NA	ENSG00000095574	0	yes
4	background	13	2	ENSG00000095585	0	no
4	background	21	12	ENSG00000095587	0	yes
4	background	5	7	ENSG00000095596	0	yes
4	background	6	1	ENSG00000095627	1	no
4	background	48	11	ENSG00000095637	4	no
4	background	1	2	ENSG00000095739	0	no
4	background	4	4	ENSG00000095752	0	yes
4	background	17	4	ENSG00000095777	3	yes
4	autism	5	7	ENSG00000095787	0	no
4	background	33	2	ENSG00000095794	13	no
4	background	13	25	ENSG00000095906	0	no
4	background	3	3	ENSG00000095917	0	no
4	background	1	1	ENSG00000095932	0	no
4	background	11	7	ENSG00000095951	2	no
4	background	6	1	ENSG00000095970	0	no
4	background	3	4	ENSG00000095981	4	no
4	background	12	5	ENSG00000096060	1	yes
[truncated: 1,759 more rows]
